# Supplementary material for: Transcriptomic profile induced by calcitriol in CaSki human cervical cancer cell line
Source: PLoS One. 2025 Apr 1;20(4):e0319812. doi: 10.1371/journal.pone.0319812 (PMC11960991; doi:10.1371/journal.pone.0319812)
Supplement: S1 Table — The list includes protein coding sequences, long non-coding RNAs, and microRNA precursors. (XLSX) [file pone.0319812.s001.xlsx]

## Sheet: DEG
Supplementary table 1. Gene expression profile obtained from transcriptome analysis console, shows Fold change value in calcitriol treatment vs control.
ID	Treatment Avg (log2)	Control Avg (log2)	Treatment Standard Deviation	Control Standard Deviation	Fold Change	P-val	FDR P-val	Public Gene IDs	Gene Symbol	Description	Chromosome	Strand	Group	Start	Stop
TC2000009522.hg.1	12.73	4.97	0.82	0.74	216.92	6.81e-08	0.0093	NM_000782; NM_001128915; ENST00000216862; ENST00000395954; ENST00000395955; ENST00000460643; ENST00000472970; ENST00000487593; BC109083; BC109084	CYP24A1	cytochrome P450, family 24, subfamily A, polypeptide 1	chr20	-	Multiple_Complex	54153449	54173977
TC1300007128.hg.1	5.96	3.6	0.4	0.64	5.14	0.0003	0.9228				chr13	+	NonCoding	47935534	47936195
TC0Y00006661.hg.1	6.57	4.48	1.18	0.77	4.25	0.1113	0.9239	uc065csl.1	AC017020.2		chrY	+	Precursor_microRNA	15935949	15936020
TC0200013785.hg.1	11.15	9.11	2.3	1.78	4.09	0.5052	0.9691	NR_049853	MIR548AU	microRNA 548au	chr2	-	Precursor_microRNA	107149665	107349525
TC0400011822.hg.1	4.98	2.98	0.62	1.33	4.01	0.077	0.9228				chr4	-	NonCoding	128224336	128232733
TC0500010550.hg.1	5.7	3.76	0.41	0.56	3.86	0.0009	0.9228	slorzoby.aAug10-unspliced	slorzoby	Transcript Identified by AceView	chr5	-	Coding	38986473	38990363
TC0600010651.hg.1	6.35	4.45	0.59	1.13	3.73	0.0154	0.9228				chr6	-	NonCoding	4149802	4149925
TC0100010915.hg.1	5.75	3.86	1.17	1.53	3.7	0.3608	0.9532	uc057nyf.1	RNU7-183P	RNA, U7 small nuclear 183 pseudogene [Source:HGNC Symbol;Acc:HGNC:45717]	chr1	+	Small_RNA	185434244	185434305
TC0100006816.hg.1	5.09	3.21	1.15	0.68	3.68	0.1456	0.9276				chr1	+	NonCoding	10357164	10357461
TC0700011025.hg.1	6.06	4.19	0.57	1.1	3.65	0.0059	0.9228				chr7	-	NonCoding	48930575	48932321
TC0600012862.hg.1	5.6	3.73	1.03	0.99	3.64	0.051	0.9228				chr6	-	NonCoding	111271026	111278001
TC0800011761.hg.1	7.86	6.04	1.13	0.15	3.54	0.0121	0.9228	uc033byr.2	AC090573.1		chr8	-	Precursor_microRNA	126141676	126141759
TC0100017765.hg.1	5.66	3.85	0.89	0.75	3.5	0.0393	0.9228	smorby.aAug10-unspliced	smorby	Transcript Identified by AceView	chr1	-	Coding	233371790	233372408
TC0300012223.hg.1	4.95	3.15	1.17	0.53	3.5	0.0874	0.9228	sheyberbu.aAug10	sheyberbu	Transcript Identified by AceView	chr3	-	Unassigned	124399500	124400562
TC2000008622.hg.1	5.53	3.74	1.31	0.26	3.46	0.0631	0.9228				chr20	-	NonCoding	22152217	22205814
TC1400006954.hg.1	7.39	5.62	0.51	1.49	3.4	0.0258	0.9228				chr14	+	NonCoding	38247707	38247775
TC0500007892.hg.1	6.51	4.75	0.74	0.33	3.39	0.0104	0.9228	storjor.aAug10-unspliced	storjor	Transcript Identified by AceView	chr5	+	Unassigned	79647250	79648324
TC0600009718.hg.1	4.77	3.05	0.39	0.61	3.3	0.0025	0.9228				chr6	+	NonCoding	144882696	144884828
TC1600007835.hg.1	10.04	8.32	2.41	1.19	3.3	0.3893	0.9569	NR_039672	MIR548AI	microRNA 548ai	chr16	+	Precursor_microRNA	50878773	51409868
TC1600008300.hg.1	6.78	5.07	1.01	0.92	3.29	0.0133	0.9228	uc059wtg.1	AC106736.1		chr16	+	Precursor_microRNA	71331189	71331299
TC1900007205.hg.1	11.11	9.39	0.91	0.3	3.29	0.0061	0.9228	NM_012114; ENST00000427043; ENST00000598738; BC069541; BC103868; BC103869; OTTHUMT00000465663; OTTHUMT00000465664	CASP14	caspase 14	chr19	+	Multiple_Complex	15049384	15058293
TC1000012068.hg.1	6.69	4.97	0.37	1.05	3.28	0.0193	0.9228	gokleybu.aAug10-unspliced	gokleybu	Transcript Identified by AceView	chr10	-	Unassigned	122043335	122043543
TC0100014463.hg.1	6.4	4.7	0.37	1	3.25	0.009	0.9228				chr1	-	NonCoding	65014056	65014708
TC1400006754.hg.1	8.22	6.54	0.88	0.31	3.21	0.0171	0.9228	uc059aim.1	AL137164.1		chr14	+	Coding	24968813	24969619
TC0600009342.hg.1	6.31	4.64	1.15	0.38	3.18	0.0479	0.9228				chr6	+	NonCoding	123522439	123522753
TC1100011318.hg.1	5	3.33	1.06	0.56	3.18	0.0547	0.9228	doyglarbu.aAug10-unspliced	doyglarbu	Transcript Identified by AceView	chr11	-	Unassigned	67158223	67158880
TC2000007453.hg.1	6.47	4.81	0.59	0.18	3.16	0.0023	0.9228	NR_037419; ENST00000578301; uc021wed.1	MIR3646	microRNA 3646	chr20	+	Precursor_microRNA	44408120	44408203
TC0100014870.hg.1	5.46	3.82	0.82	0.81	3.11	0.037	0.9228				chr1	-	NonCoding	89730465	89732186
TC0200012787.hg.1	6.2	4.56	1.77	1.4	3.1	0.2911	0.9429	lojorbo.aAug10-unspliced	lojorbo	Transcript Identified by AceView	chr2	-	Unassigned	62916660	62917002
TC0100007766.hg.1	6.8	5.18	0.77	0.91	3.09	0.0083	0.9228				chr1	+	NonCoding	35349265	35349537
TC1300009089.hg.1	5.21	3.6	0.41	0.4	3.05	0.0011	0.9228	losta.aAug10-unspliced	losta	Transcript Identified by AceView	chr13	-	Coding	59836899	59837403
TC0100013222.hg.1	4.68	3.07	0.46	0.8	3.04	0.0143	0.9228	uc057dbs.1	AL359815.1		chr1	-	Precursor_microRNA	21592411	21592548
TC0500010372.hg.1	5.1	3.51	0.53	0.44	3.03	0.0086	0.9228				chr5	-	NonCoding	29357715	29362802
TC0800007542.hg.1	7.17	5.58	0.5	0.53	3.01	0.0144	0.9228	wywyby.aAug10-unspliced	wywyby	Transcript Identified by AceView	chr8	+	Coding	47702566	47703120
TC2100007730.hg.1	5.3	3.72	0.18	0.51	2.99	0.001	0.9228				chr21	-	NonCoding	22053681	22054309
TC0400010528.hg.1	6.32	4.75	0.34	0.4	2.96	0.0017	0.9228	gysweybu.aAug10-unspliced	gysweybu	Transcript Identified by AceView	chr4	-	Unassigned	40961616	40962170
TC1300009303.hg.1	4.59	3.02	0.7	0.39	2.96	0.0094	0.9228	NR_126412; NR_126413; ENST00000456280; ENST00000457528	SCEL-AS1	SCEL antisense RNA 1	chr13	-	NonCoding	77599755	77606551
TC0400012476.hg.1	7.33	5.77	0.66	0.57	2.95	0.0077	0.9228	uc063bdb.1	AC110794.1		chr4	-	Precursor_microRNA	176038083	176038188
TC1200011336.hg.1	5.73	4.16	0.86	0.78	2.95	0.0354	0.9228	uc058rfn.1	AC068797.1		chr12	-	Precursor_microRNA	77282752	77282850
TC0800011143.hg.1	6.04	4.48	0.4	0.74	2.94	0.0188	0.9228	fulu.aAug10-unspliced	fulu	Transcript Identified by AceView	chr8	-	Unassigned	94672020	94672307
TC0100014313.hg.1	5.52	3.96	0.71	1.04	2.94	0.247	0.9378	PPAP2B.eAug10-unspliced	PPAP2B	Transcript Identified by AceView, Entrez Gene ID(s) 8613	chr1	-	Unassigned	56524650	56525366
TC0400006981.hg.1	4.45	2.9	0.26	0.56	2.93	0.0019	0.9228				chr4	+	NonCoding	17458735	17459903
TC1000010240.hg.1	5.6	4.06	0.64	0.7	2.91	0.0032	0.9228	flomoyby.aAug10-unspliced	flomoyby	Transcript Identified by AceView	chr10	-	Coding	31818269	31820028
TC0100015040.hg.1	5.9	4.37	0.75	0.19	2.9	0.0113	0.9228	ENST00000623685; OTTHUMT00000472175; uc057ipc.1	RP11-296E3.2	novel transcript	chr1	-	Unassigned	98660388	98661059
TC0100015083.hg.1	4.98	3.45	0.69	0.94	2.89	0.2179	0.9354	fymerbo.aAug10-unspliced	fymerbo	Transcript Identified by AceView	chr1	-	Coding	101014287	101015006
TC0700012867.hg.1	8.93	7.42	0.36	0.42	2.86	0.0012	0.9228	NM_018646; ENST00000359396; ENST00000431833; ENST00000436401; ENST00000463646; ENST00000474388; ENST00000485138; ENST00000489123; ENST00000615386; ENST00000619250; OTTHUMT00000347662; OTTHUMT00000347664; OTTHUMT00000347665; OTTHUMT00000347666; OTTHUMT00000347667; OTTHUMT00000347668; OTTHUMT00000347669; OTTHUMT00000347670	TRPV6	transient receptor potential cation channel, subfamily V, member 6	chr7	-	Multiple_Complex	142871203	142885762
TC1700010265.hg.1	5.74	4.23	0.75	0.66	2.85	0.0049	0.9228	glyror.aAug10-unspliced	glyror	Transcript Identified by AceView	chr17	-	Coding	29879391	29879965
TC0X00011026.hg.1	5.5	3.99	0.54	1.27	2.85	0.3844	0.9566				chrX	-	NonCoding	145885466	145919442
TC0500011379.hg.1	4.55	3.05	0.98	0.58	2.81	0.2339	0.9376				chr5	-	NonCoding	86793464	86923759
TC0600009787.hg.1	5.6	4.11	1.15	0.36	2.8	0.0667	0.9228	spawjer.aAug10-unspliced	spawjer	Transcript Identified by AceView	chr6	+	Coding	149023983	149024952
TC0100014465.hg.1	7.17	5.7	0.78	0.49	2.77	0.0484	0.9228	ENST00000390955	RNU6-1176P	RNA, U6 small nuclear 1176, pseudogene [Source:HGNC Symbol;Acc:HGNC:48139]	chr1	-	Small_RNA	65022968	65023074
TC0100011371.hg.1	5.38	3.91	0.89	1.18	2.77	0.2184	0.9354	spuley.aAug10-unspliced	spuley	Transcript Identified by AceView	chr1	+	Coding	206417274	206418097
TC0600013012.hg.1	4.75	3.28	0.71	0.11	2.76	0.0093	0.9228	jujer.aAug10-unspliced	jujer	Transcript Identified by AceView	chr6	-	Coding	119213198	119214121
TC0900007182.hg.1	5.2	3.73	0.58	0.74	2.76	0.0081	0.9228				chr9	+	NonCoding	38223860	38226896
TC0300008620.hg.1	5.01	3.54	0.53	0.84	2.76	0.1334	0.9267	loybeybu.aAug10-unspliced	loybeybu	Transcript Identified by AceView	chr3	+	Unassigned	125339374	125339708
TC0400010625.hg.1	6.09	4.63	0.51	0.29	2.75	0.0011	0.9228				chr4	-	NonCoding	48426016	48428393
TC1500006584.hg.1	5.38	3.93	0.38	0.88	2.75	0.0448	0.9228	NR_003298; ENST00000363942; uc001yyx.1	SNORD115-6	small nucleolar RNA, C/D box 115-6	chr15	+	Small_RNA	25180497	25180578
TC0600007150.hg.1	5.55	4.09	0.84	0.27	2.73	0.0363	0.9228				chr6	+	NonCoding	21298286	21299380
TC0400008394.hg.1	5.28	3.83	0.5	0.21	2.72	0.0006	0.9228				chr4	+	NonCoding	110017643	110019573
TC0500012034.hg.1	4.78	3.34	0.19	0.88	2.71	0.0344	0.9228	glaslerby.aAug10-unspliced	glaslerby	Transcript Identified by AceView	chr5	-	Coding	132942022	132944172
TC0700012261.hg.1	5.46	4.02	0.51	0.5	2.71	0.0038	0.9228	sorbluby.aAug10-unspliced	sorbluby	Transcript Identified by AceView	chr7	-	Coding	110862356	110864199
TC1000010175.hg.1	4.89	3.46	0.27	0.61	2.7	0.0144	0.9228	swawfor.aAug10-unspliced	swawfor	Transcript Identified by AceView	chr10	-	Coding	29513252	29513866
TC0200008144.hg.1	5.54	4.1	1.18	0.2	2.7	0.1118	0.9239	skyklar.aAug10-unspliced	skyklar	Transcript Identified by AceView	chr2	+	Unassigned	77258510	77258749
TC0600011712.hg.1	5.41	3.97	0.64	0.9	2.7	0.0959	0.9234				chr6	-	NonCoding	38154512	38154566
TC0100010500.hg.1	5.83	4.4	1.3	0.53	2.69	0.0194	0.9228	tarero.aAug10-unspliced	tarero	Transcript Identified by AceView	chr1	+	Coding	167289681	167292760
TC0700011801.hg.1	4.7	3.28	0.55	0.54	2.69	0.0027	0.9228				chr7	-	NonCoding	93358989	93360540
TC0500006772.hg.1	5.75	4.32	0.5	0.68	2.68	0.0183	0.9228				chr5	+	NonCoding	11177211	11177382
TC0X00008987.hg.1	4.79	3.37	0.59	1.18	2.68	0.4678	0.9681	foytoy.eAug10-unspliced	foytoy	Transcript Identified by AceView	chrX	-	Unassigned	5727300	5727547
TC0600010658.hg.1	6.38	4.96	0.4	0.38	2.67	0.0016	0.9228				chr6	-	NonCoding	4245435	4245533
TC0500012209.hg.1	5.8	4.39	0.34	0.54	2.66	0.0009	0.9228				chr5	-	NonCoding	139451084	139451343
TC1300009047.hg.1	4.71	3.3	0.58	0.71	2.66	0.0933	0.9234				chr13	-	NonCoding	54528021	54536336
TC0600012359.hg.1	5.45	4.04	0.88	0.66	2.65	0.2842	0.942	lorjo.aAug10-unspliced	lorjo	Transcript Identified by AceView	chr6	-	Coding	78950505	78952451
TC1200011673.hg.1	5.22	3.81	0.48	0.72	2.64	0.0786	0.9228	feyney.aAug10-unspliced	feyney	Transcript Identified by AceView	chr12	-	Coding	100053427	100053914
TC0100017494.hg.1	6.79	5.4	0.84	0.45	2.63	0.079	0.9228	yokoyo.aAug10-unspliced	yokoyo	Transcript Identified by AceView	chr1	-	Unassigned	225648750	225650009
TC0400010960.hg.1	4.82	3.43	0.29	0.43	2.62	0.0012	0.9228	glyflor.aAug10	glyflor	Transcript Identified by AceView	chr4	-	Unassigned	70646811	70653586
TC0700011605.hg.1	4.94	3.55	0.67	0.2	2.62	0.007	0.9228	sherploby.aAug10-unspliced	sherploby	Transcript Identified by AceView	chr7	-	Unassigned	78455799	78456066
TC0800007701.hg.1	5.12	3.74	0.23	0.41	2.62	0.0001	0.9228				chr8	+	NonCoding	56434039	56436825
TC0300012439.hg.1	4.5	3.12	0.5	0.31	2.61	0.0058	0.9228				chr3	-	NonCoding	131188311	131188398
TC1000008392.hg.1	4.93	3.56	0.63	0.13	2.6	0.0028	0.9228	NR_039826	MIR4679-1	microRNA 4679-1	chr10	+	Multiple_Complex	89063336	89063410
TC1700011368.hg.1	5.85	4.47	0.44	1.04	2.6	0.1308	0.9267				chr17	-	NonCoding	61929563	61933690
TC0200007634.hg.1	5.94	4.57	0.21	0.18	2.59	6.03e-05	0.9228	uc061jic.1	RNU6-634P	RNA, U6 small nuclear 634, pseudogene [Source:HGNC Symbol;Acc:HGNC:47597]	chr2	+	Small_RNA	55499950	55500055
TC1100006753.hg.1	5.47	4.1	1.27	0.63	2.59	0.2581	0.9399				chr11	+	NonCoding	7150879	7151811
TC0100010694.hg.1	5.99	4.62	0.38	0.25	2.58	0.0003	0.9228				chr1	+	NonCoding	175272059	175275935
TC0300013170.hg.1	5.31	3.95	0.85	0.59	2.57	0.1706	0.9285	slykeybu.aAug10-unspliced	slykeybu	Transcript Identified by AceView	chr3	-	Coding	173883015	173883569
TC0700012260.hg.1	6.07	4.71	0.6	0.86	2.57	0.2602	0.9401	serbluby.aAug10-unspliced	serbluby	Transcript Identified by AceView	chr7	-	Unassigned	110846349	110848459
TC0100007123.hg.1	8.14	6.79	0.74	0.61	2.56	0.1806	0.9293				chr1	+	NonCoding	17675714	17676247
TC1400006793.hg.1	5.19	3.84	0.61	0.17	2.55	0.0144	0.9228	C14orf23.gAug10-unspliced	C14orf23	Transcript Identified by AceView, Entrez Gene ID(s) 387978	chr14	+	Unassigned	28788834	28789294
TC2100006809.hg.1	4.36	3.01	0.42	0.72	2.55	0.0097	0.9228				chr21	+	NonCoding	26847621	26849579
TC0400010000.hg.1	5.83	4.48	0.4	1	2.55	0.0862	0.9228				chr4	-	NonCoding	9078105	9093594
TC1700011686.hg.1	4.93	3.58	1.25	1.57	2.55	0.7522	0.9868				chr17	-	NonCoding	74307687	74307808
TC0100017715.hg.1	5.48	4.13	0.07	0.33	2.54	0.0003	0.9228	uc057qid.1	AL844165.1		chr1	-	Precursor_microRNA	230988989	230989123
TC0300011196.hg.1	5.75	4.41	0.38	0.45	2.54	0.0132	0.9228	bawgabo.aAug10-unspliced	bawgabo	Transcript Identified by AceView	chr3	-	Unassigned	53030346	53030710
TC0900008659.hg.1	5.81	4.47	0.71	0.31	2.54	0.0284	0.9228	jarsher.aAug10-unspliced	jarsher	Transcript Identified by AceView	chr9	+	Coding	122315248	122316821
TC1000011036.hg.1	5.79	4.44	0.22	0.64	2.54	0.0035	0.9228				chr10	-	NonCoding	73777247	73778893
TC0400008576.hg.1	7.17	5.82	0.69	0.65	2.54	0.0569	0.9228				chr4	+	NonCoding	119929483	119929548
TC0700006680.hg.1	5.94	4.61	0.55	0.41	2.52	0.0297	0.9228				chr7	+	NonCoding	7961239	7961541
TC0800007992.hg.1	4.81	3.48	0.33	0.38	2.52	0.0055	0.9228	NR_031744	MIR2052	microRNA 2052	chr8	+	Multiple_Complex	74705693	74705747
TC0300010950.hg.1	5.15	3.82	0.88	0.63	2.52	0.068	0.9228	neeferbo.aAug10-unspliced	neeferbo	Transcript Identified by AceView	chr3	-	Unassigned	46459172	46459535
TC1600008387.hg.1	5.68	4.35	0.79	0.82	2.52	0.4059	0.9595				chr16	+	NonCoding	73504337	73505212
TC0100011524.hg.1	5.74	4.41	0.67	0.8	2.51	0.0458	0.9228	ENST00000447949.1; OTTHUMT00000089294; uc057pfn.1	RP11-384C4.2	novel transcript, sense intronic to PPP2R5A	chr1	+	NonCoding	212357418	212358353
TC0300007780.hg.1	5.52	4.19	0.74	0.27	2.51	0.0286	0.9228	spawrobu.aAug10-unspliced	spawrobu	Transcript Identified by AceView	chr3	+	Coding	71404598	71405442
TC0400011472.hg.1	8.29	6.96	0.41	0.58	2.51	0.008	0.9228				chr4	-	NonCoding	102859393	102859496
TC0X00011327.hg.1	11.9	10.57	0.5	0.63	2.51	0.0208	0.9228				chrX	+	NonCoding	134513926	134520556
TC1200006982.hg.1	4.78	3.45	0.77	0.64	2.51	0.0151	0.9228				chr12	+	NonCoding	16921114	16928053
TC0300009055.hg.1	4.97	3.64	0.66	0.53	2.51	0.1068	0.9237				chr3	+	NonCoding	143373111	143374744
TC0600008874.hg.1	6.59	5.27	0.24	0.74	2.5	0.0055	0.9228	sporbloy.aAug10-unspliced	sporbloy	Transcript Identified by AceView	chr6	+	Unassigned	96523556	96524167
TC0700006820.hg.1	5.35	4.02	0.59	0.44	2.5	0.0154	0.9228	hsa_circ_0004094	HDAC9	Jeck2013 ALT_ACCEPTOR, ALT_DONOR, coding, INTERNAL, intronic best transcript NM_178423	chr7	+	NonCoding	18654763	18656987
TC1900009485.hg.1	5.53	4.21	0.64	0.32	2.5	0.0259	0.9228				chr19	-	NonCoding	7532730	7536484
TC0300012586.hg.1	4.72	3.4	0.39	0.49	2.49	0.0056	0.9228	reedubu.bAug10-unspliced	reedubu	Transcript Identified by AceView	chr3	-	Unassigned	138948019	138948459
TC0900006444.hg.1	4.51	3.2	0.24	0.56	2.49	0.008	0.9228	ENST00000442442.1; jeylo.aAug10; OTTHUMT00000051478; uc064rvk.1	RP11-165F24.5; jeylo	Transcript Identified by AceView; putative novel transcript	chr9	+	NonCoding	487774	495610
TC1000007988.hg.1	6.56	5.24	0.75	0.13	2.49	0.0407	0.9228	rerimu.aAug10-unspliced	rerimu	Transcript Identified by AceView	chr10	+	Unassigned	72226423	72231889
TC1600010508.hg.1	6.68	5.37	0.69	0.47	2.49	0.0349	0.9228				chr16	-	NonCoding	59583252	59588629
TC0X00007737.hg.1	6.31	4.99	1.82	0.64	2.49	0.6823	0.983				chrX	+	NonCoding	80669214	80672810
TC0100016382.hg.1	4.71	3.4	0.54	0.83	2.48	0.0434	0.9228				chr1	-	NonCoding	170915000	170954503
TC0300008519.hg.1	5.85	4.54	0.41	0.63	2.48	0.0109	0.9228				chr3	+	NonCoding	120787067	120787142
TC0800006643.hg.1	6.27	4.96	0.17	0.33	2.48	0.0011	0.9228				chr8	+	NonCoding	8198246	8204783
TC1000007873.hg.1	6.04	4.73	0.95	0.26	2.48	0.0115	0.9228	uc057tsd.1	RNU6-697P	RNA, U6 small nuclear 697, pseudogene [Source:HGNC Symbol;Acc:HGNC:47660]	chr10	+	Small_RNA	68846805	68846911
TC2000006748.hg.1	5.69	4.39	0.82	0.07	2.47	0.0417	0.9228				chr20	+	NonCoding	13372474	13374505
TC1200011436.hg.1	5.57	4.26	0.65	0.4	2.47	0.0676	0.9228	uc058rmt.1	AC016993.1		chr12	-	Precursor_microRNA	85879928	85880014
TC0700006530.hg.1	5.93	4.63	0.74	0.27	2.46	0.0175	0.9228				chr7	+	NonCoding	1757440	1763249
TC2100008133.hg.1	4.77	3.48	0.29	0.36	2.46	0.0016	0.9228	cheyjaw.aAug10-unspliced	cheyjaw	Transcript Identified by AceView	chr21	-	Coding	38198412	38199152
TC0700010268.hg.1	6.27	4.97	1.81	0.56	2.46	0.7052	0.9846	uc064bnc.1	AC079756.1		chr7	-	Precursor_microRNA	9594617	9594723
TC0100016680.hg.1	5.4	4.11	0.49	0.66	2.45	0.0079	0.9228	fleylarbu.aAug10-unspliced	fleylarbu	Transcript Identified by AceView	chr1	-	Coding	184938092	184940483
TC0200013313.hg.1	5.13	3.83	0.49	0.34	2.45	0.0121	0.9228	uc061lmf.1	U8	U8 small nucleolar RNA [Source:RFAM;Acc:RF00096]	chr2	-	Small_RNA	86347062	86347195
TC1600008476.hg.1	4.58	3.29	1.15	0.16	2.45	0.0349	0.9228	suzy.aAug10-unspliced	suzy	Transcript Identified by AceView	chr16	+	Unassigned	76705365	76706152
TC1800007564.hg.1	4.55	3.26	0.13	0.5	2.45	0.0011	0.9228	ENST00000578545.1; OTTHUMT00000442192; plusar.aAug10; uc060pxa.1	AC007631.1; plusar	novel transcript; Transcript Identified by AceView	chr18	+	NonCoding	65186159	65187018
TC0X00006575.hg.1	5.42	4.12	0.78	0.62	2.45	0.0838	0.9228				chrX	+	NonCoding	9195825	9199740
TC1600010594.hg.1	4.56	3.27	0.54	0.62	2.45	0.1066	0.9235				chr16	-	NonCoding	66702406	66709751
TC1800006797.hg.1	4.7	3.41	0.7	0.51	2.45	0.1409	0.9271	ENST00000586090	FRG2LP	FSHD region gene 2 family member L, pseudogene [Source:HGNC Symbol;Acc:HGNC:51798]	chr18	+	Multiple_Complex	14137710	14139272
TC0200012317.hg.1	5.46	4.17	0.26	0.54	2.44	0.0016	0.9228				chr2	-	NonCoding	39149293	39152336
TC1100007108.hg.1	4.56	3.28	0.65	0.21	2.44	0.0327	0.9228				chr11	+	NonCoding	26503218	26504782
TC1600006765.hg.1	6.86	5.57	0.94	0.19	2.44	0.1019	0.9235	slunoy.aAug10-unspliced	slunoy	Transcript Identified by AceView	chr16	+	Coding	5117038	5118130
TC1700010499.hg.1	6.99	5.7	1.48	0.43	2.44	0.3053	0.9454	lawer.aAug10-unspliced	lawer	Transcript Identified by AceView	chr17	-	Unassigned	37534347	37535286
TC0800007398.hg.1	4.33	3.05	0.63	0.22	2.43	0.0022	0.9228				chr8	+	NonCoding	40467119	40469811
TC1600006963.hg.1	5.61	4.33	0.29	0.55	2.43	0.0006	0.9228				chr16	+	NonCoding	12818455	12834652
TC0200014656.hg.1	6.08	4.8	0.56	0.91	2.43	0.3516	0.9528				chr2	-	NonCoding	154851119	154874525
TC0600011623.hg.1	4.43	3.15	0.65	0.68	2.43	0.2239	0.9374				chr6	-	NonCoding	35339022	35339797
TC0600012033.hg.1	5.59	4.3	0.92	0.44	2.43	0.1306	0.9267	peyjee.aAug10-unspliced	peyjee	Transcript Identified by AceView	chr6	-	Coding	51770644	51771787
TC0700009023.hg.1	7.41	6.13	0.92	0.6	2.43	0.4036	0.9592	swerkaw.aAug10-unspliced	swerkaw	Transcript Identified by AceView	chr7	+	Unassigned	127919134	127920859
TC1400007799.hg.1	6.79	5.51	0.92	0.86	2.43	0.0543	0.9228				chr14	+	NonCoding	80728919	80751261
TC0300008461.hg.1	4.82	3.55	0.39	0.27	2.42	0.0005	0.9228	leybeybo.aAug10-unspliced	leybeybo	Transcript Identified by AceView	chr3	+	Coding	118921775	118922274
TC0400011958.hg.1	4.78	3.5	0.47	0.41	2.42	0.002	0.9228	juvarbo.aAug10-unspliced	juvarbo	Transcript Identified by AceView	chr4	-	Coding	140025259	140025615
TC0500010895.hg.1	4.61	3.34	0.44	0.49	2.42	0.0182	0.9228	shawsmubu.aAug10-unspliced	shawsmubu	Transcript Identified by AceView	chr5	-	Unassigned	62484567	62496822
TC1000006673.hg.1	5.84	4.57	0.07	0.22	2.42	0.0002	0.9228				chr10	+	NonCoding	6388620	6388969
TC1600008060.hg.1	4.89	3.61	0.6	0.35	2.42	0.046	0.9228				chr16	+	NonCoding	60512429	60515110
TC2000006883.hg.1	5.63	4.36	0.69	0.17	2.42	0.0129	0.9228				chr20	+	NonCoding	20770940	20773694
TC0100017327.hg.1	4.5	3.23	0.29	0.81	2.42	0.1192	0.9239				chr1	-	NonCoding	217891994	217893200
TC0300009406.hg.1	4.71	3.44	0.72	1.75	2.42	0.8268	0.9906				chr3	+	NonCoding	167152666	167157195
TC1900010731.hg.1	5.49	4.21	0.61	0.76	2.42	0.228	0.9376				chr19	-	NonCoding	40962909	40964924
TC0200010191.hg.1	5.98	4.71	0.74	0.36	2.41	0.0105	0.9228	NR_039638; ENST00000583292	MIR548AE1	microRNA 548ae-1	chr2	+	Precursor_microRNA	184378975	184379044
TC0200012401.hg.1	4.54	3.27	0.64	0.27	2.41	0.0296	0.9228	ENST00000434020.1; OTTHUMT00000326019; uc061iqk.1	AC093609.1	novel gene	chr2	-	NonCoding	43097746	43143097
TC0300013353.hg.1	9.58	8.31	0.57	0.42	2.41	0.031	0.9228	uc062qpl.1	AC131160.1		chr3	-	Precursor_microRNA	183802475	183802553
TC0400007121.hg.1	4.69	3.42	0.56	0.19	2.41	0.0098	0.9228				chr4	+	NonCoding	26197749	26200114
TC1000010353.hg.1	4.54	3.27	0.71	0.19	2.41	0.048	0.9228	zosmy.aAug10-unspliced	zosmy	Transcript Identified by AceView	chr10	-	Unassigned	37387251	37387557
TC2000008172.hg.1	5.03	3.76	0.42	0.81	2.41	0.0321	0.9228	sperwa.aAug10-unspliced	sperwa	Transcript Identified by AceView	chr20	-	Coding	1901532	1902002
TC0500009196.hg.1	6.46	5.19	0.85	1.5	2.41	0.125	0.9243				chr5	+	NonCoding	156503810	156503932
TC1200006999.hg.1	5.22	3.95	0.67	0.62	2.41	0.052	0.9228				chr12	+	NonCoding	18655090	18655693
TC0100006870.hg.1	5.4	4.13	1.25	0.45	2.4	0.3186	0.949				chr1	+	NonCoding	11853074	11856399
TC0100016734.hg.1	5.31	4.04	0.79	0.51	2.4	0.0189	0.9228				chr1	-	NonCoding	187875481	187896463
TC0700010714.hg.1	5.01	3.74	1.14	0.27	2.4	0.0427	0.9228				chr7	-	NonCoding	34786230	34786295
TC1100009945.hg.1	4.49	3.23	0.76	0.17	2.4	0.0403	0.9228				chr11	-	NonCoding	5801283	5802508
TC0800008790.hg.1	6.4	5.13	1.26	0.84	2.4	0.3957	0.9579				chr8	+	NonCoding	125245554	125247163
TC0900009901.hg.1	4.42	3.16	0.72	0.29	2.4	0.0735	0.9228				chr9	-	NonCoding	34507356	34517714
TC1100012182.hg.1	4.82	3.55	1.18	0.34	2.4	0.18	0.9293	wasimi.aAug10-unspliced	wasimi	Transcript Identified by AceView	chr11	-	Unassigned	105968705	105969925
TC1200006773.hg.1	4.98	3.71	0.61	0.5	2.4	0.1021	0.9235	NM_001291822; NM_001291823; NM_016523; NR_120305; ENST00000279545; ENST00000354855; ENST00000537723; ENST00000545196; ENST00000612321; ENST00000616259; ENST00000617793; ENST00000617889; BC098166; BC098257; BC098354; OTTHUMT00000399533; OTTHUMT00000399534; OTTHUMT00000399535; OTTHUMT00000399536; OTTHUMT00000399537; OTTHUMT00000399542; OTTHUMT00000400470	KLRF1	killer cell lectin-like receptor subfamily F, member 1	chr12	+	Multiple_Complex	9827481	9845007
TC0800010537.hg.1	5.7	4.45	0.96	0.3	2.39	0.0134	0.9228				chr8	-	NonCoding	57984087	57987079
TC0900008551.hg.1	5.12	3.86	0.23	0.63	2.39	0.0011	0.9228	uc033dgd.2	AL353141.1		chr9	+	Precursor_microRNA	116198990	116199079
TC1500007795.hg.1	6.57	5.31	0.43	0.05	2.39	0.0005	0.9228	nasoru.aAug10-unspliced	nasoru	Transcript Identified by AceView	chr15	+	Unassigned	72573583	72576505
TC1700009955.hg.1	4.9	3.64	0.75	0.49	2.39	0.0226	0.9228	teysly.aAug10-unspliced	teysly	Transcript Identified by AceView	chr17	-	Coding	17896047	17896544
TC0200008044.hg.1	6.28	5.02	0.88	0.34	2.39	0.0861	0.9228	ENST00000517179	RNU6-111P	RNA, U6 small nuclear 111, pseudogene [Source:HGNC Symbol;Acc:HGNC:47074]	chr2	+	Small_RNA	73298683	73298787
TC0100011556.hg.1	6.17	4.92	0.63	0.67	2.38	0.0134	0.9228	zorklor.aAug10-unspliced	zorklor	Transcript Identified by AceView	chr1	+	Unassigned	213260230	213261371
TC0600009133.hg.1	5.14	3.89	0.6	0.77	2.38	0.0214	0.9228				chr6	+	NonCoding	110836413	110837242
TC0Y00006622.hg.1	4.02	2.77	1.07	0.53	2.38	0.0488	0.9228				chrY	+	NonCoding	12311907	12321616
TC1500007515.hg.1	4.86	3.61	0.01	0.31	2.38	0.0005	0.9228				chr15	+	NonCoding	63146527	63147966
TC1500010143.hg.1	5.62	4.37	0.58	0.26	2.38	0.0023	0.9228				chr15	-	NonCoding	78301254	78302775
TC2100008146.hg.1	6.26	5	0.28	0.41	2.38	0.0011	0.9228	korsoy.aAug10-unspliced	korsoy	Transcript Identified by AceView	chr21	-	Coding	38476248	38476955
TC0400009678.hg.1	4.23	2.98	1.03	0.3	2.38	0.0776	0.9228				chr4	-	NonCoding	391299	392771
TC0800010157.hg.1	4.54	3.29	0.74	0.65	2.38	0.0856	0.9228				chr8	-	NonCoding	38215373	38224850
TC0200011940.hg.1	4.64	3.39	0.76	0.32	2.37	0.0157	0.9228				chr2	-	NonCoding	22700933	22702322
TC0300011310.hg.1	4.27	3.02	0.37	0.54	2.37	0.0197	0.9228	deenybo.aAug10-unspliced	deenybo	Transcript Identified by AceView	chr3	-	Unassigned	58513643	58514442
TC0400007939.hg.1	5.45	4.2	0.79	0.45	2.37	0.0447	0.9228	lergar.aAug10-unspliced	lergar	Transcript Identified by AceView	chr4	+	Unassigned	78781535	78782644
TC0400012509.hg.1	4.48	3.24	0.65	0.26	2.37	0.0147	0.9228	uc063bek.1	SNORD65	Small nucleolar RNA SNORD65 [Source:RFAM;Acc:RF00571]	chr4	-	Small_RNA	178685886	178685956
TC1700009596.hg.1	4.59	3.35	0.19	0.47	2.37	0.0071	0.9228				chr17	-	NonCoding	6663447	6666900
TC0800008811.hg.1	5.44	4.19	0.67	0.26	2.37	0.0558	0.9228	ENST00000383968	RNU6-442P	RNA, U6 small nuclear 442, pseudogene [Source:HGNC Symbol;Acc:HGNC:47405]	chr8	+	Small_RNA	125900951	125901054
TC1100007761.hg.1	4.44	3.19	0.75	0.5	2.37	0.1094	0.9239	blermor.aAug10; ENST00000534388.1; OTTHUMT00000394410; uc058bsl.1	blermor; RP11-736I10.1	Transcript Identified by AceView; novel transcript	chr11	+	Multiple_Complex	60024908	60031077
TC0100008013.hg.1	5.32	4.08	0.3	0.65	2.36	0.0047	0.9228				chr1	+	NonCoding	42173779	42188830
TC0300009781.hg.1	4.47	3.23	0.54	0.47	2.36	0.0239	0.9228	neygerbo.aAug10-unspliced	neygerbo	Transcript Identified by AceView	chr3	+	Unassigned	186781776	186782247
TC0600008718.hg.1	5.43	4.19	0.19	0.22	2.36	0.0004	0.9228	skorfluby.aAug10-unspliced	skorfluby	Transcript Identified by AceView	chr6	+	Coding	87002377	87003797
TC1000008062.hg.1	4.52	3.28	0.65	0.42	2.36	0.0309	0.9228	snasha.aAug10-unspliced	snasha	Transcript Identified by AceView	chr10	+	Coding	74142779	74143468
TC1300009062.hg.1	5.62	4.39	0.29	0.59	2.36	0.0012	0.9228				chr13	-	NonCoding	56156993	56166256
TC0400010502.hg.1	4.63	3.39	1.2	0.45	2.36	0.1063	0.9235	deygly.aAug10-unspliced	deygly	Transcript Identified by AceView	chr4	-	Unassigned	40484673	40485872
TC1200006720.hg.1	5.89	4.65	0.96	0.29	2.36	0.1688	0.9279	uc058kwn.1	RNU6-275P	RNA, U6 small nuclear 275, pseudogene [Source:HGNC Symbol;Acc:HGNC:47238]	chr12	+	Small_RNA	8484746	8484852
TC1200008266.hg.1	8.01	6.78	0.33	0.85	2.36	0.181	0.9293	dugla.aAug10-unspliced	dugla	Transcript Identified by AceView	chr12	+	Coding	77462824	77463398
TC0500011429.hg.1	4.84	3.61	0.41	0.35	2.35	0.0148	0.9228	NR_120601	LINC01339	long intergenic non-protein coding RNA 1339	chr5	-	Multiple_Complex	90158339	90290071
TC1900011229.hg.1	8.62	7.39	0.44	0.23	2.35	0.0008	0.9228	NM_001012964; NM_001012965; NM_002774; ENST00000310157; ENST00000376851; ENST00000376853; ENST00000391808; ENST00000594641; ENST00000597379; ENST00000599690; ENST00000599881; BC015525; OTTHUMT00000465060; OTTHUMT00000465061; OTTHUMT00000465062; OTTHUMT00000465063; OTTHUMT00000465064; OTTHUMT00000465065; uc002pul.3	KLK6	kallikrein related peptidase 6	chr19	-	Multiple_Complex	50958631	50969673
TC1200008139.hg.1	5.19	3.96	1.14	0.3	2.35	0.231	0.9376				chr12	+	NonCoding	69426528	69427116
TC1400007254.hg.1	4.64	3.41	0.42	0.91	2.35	0.1744	0.9293				chr14	+	NonCoding	55970814	55971410
TC1800008306.hg.1	6.09	4.85	1.17	0.37	2.35	0.2684	0.9414	ploror.aAug10	ploror	Transcript Identified by AceView	chr18	-	Unassigned	24326774	24330505
TC1800008944.hg.1	5.5	4.27	0.93	0.41	2.35	0.3058	0.9454	uc060pxj.1	AC091643.1		chr18	-	Precursor_microRNA	66653409	66653501
TC1700009967.hg.1	5.84	4.61	0.32	0.64	2.34	0.066	0.9228	korma.aAug10-unspliced	korma	Transcript Identified by AceView	chr17	-	Coding	18208393	18210381
TC0600006879.hg.1	4.69	3.47	0.41	0.24	2.33	0.0012	0.9228				chr6	+	NonCoding	8079606	8087400
TC1000012146.hg.1	5.15	3.93	0.52	0.34	2.33	0.0337	0.9228				chr10	-	NonCoding	125195340	125197655
TC0600013172.hg.1	5.07	3.85	0.69	0.79	2.33	0.4257	0.9624				chr6	-	NonCoding	131274039	131275435
TC1400007450.hg.1	5.37	4.15	0.77	1.22	2.33	0.0755	0.9228	vawpo.aAug10-unspliced	vawpo	Transcript Identified by AceView	chr14	+	Unassigned	64868491	64869440
TC0500009509.hg.1	4.8	3.58	0.49	0.24	2.32	0.0009	0.9228				chr5	+	NonCoding	173624698	173628202
TC1400007770.hg.1	5.59	4.37	0.24	0.71	2.32	0.0741	0.9228	swysmer.aAug10-unspliced	swysmer	Transcript Identified by AceView	chr14	+	Coding	77839200	77839918
TC1800008211.hg.1	6.37	5.15	0.77	0.11	2.32	0.0574	0.9228	huhuma.aAug10-unspliced	huhuma	Transcript Identified by AceView	chr18	-	Coding	15290450	15290973
TC0400008078.hg.1	4.78	3.57	0.18	0.15	2.31	0.0004	0.9228	natiyu.aAug10-unspliced	natiyu	Transcript Identified by AceView	chr4	+	Unassigned	87493354	87494598
TC0500007780.hg.1	9.36	8.15	0.66	0.15	2.31	0.0025	0.9228	NM_001080479; NM_001177693; NM_001244364; ENST00000296794; ENST00000296799; ENST00000426542; ENST00000437974; ENST00000503341; ENST00000504003; ENST00000506334; ENST00000509848; ENST00000510131; ENST00000510312; ENST00000512883; ENST00000513042; ENST00000513841; ENST00000545377; BC157846; BC171850; OTTHUMT00000368972; OTTHUMT00000368973; OTTHUMT00000368974; OTTHUMT00000368975; OTTHUMT00000368976;…	ARHGEF28	Rho guanine nucleotide exchange factor 28	chr5	+	Multiple_Complex	73626158	73941993
TC0500009247.hg.1	4.75	3.54	0.34	0.22	2.31	0.0007	0.9228	ENST00000521204.1; OTTHUMT00000373925; uc063jfi.1	CTB-11I22.1	novel transcript	chr5	+	NonCoding	159209921	159248796
TC1200006523.hg.1	6.59	5.38	0.7	0.29	2.31	0.0359	0.9228	norgerby.aAug10-unspliced	norgerby	Transcript Identified by AceView	chr12	+	Coding	3130694	3131128
TC1500007562.hg.1	5.61	4.4	0.37	0.29	2.31	0.0003	0.9228	swystaw.aAug10-unspliced	swystaw	Transcript Identified by AceView	chr15	+	Unassigned	64656352	64656860
TC1900009413.hg.1	6.57	5.36	0.52	0.44	2.31	0.0203	0.9228				chr19	-	NonCoding	6070006	6070243
TC2100008175.hg.1	6.04	4.83	0.71	0.5	2.31	0.0324	0.9228				chr21	-	NonCoding	39543693	39545456
TC0100015675.hg.1	4.69	3.48	0.56	0.89	2.31	0.1512	0.9276				chr1	-	NonCoding	148953813	148960693
TC0200010154.hg.1	5.74	4.54	0.85	0.99	2.31	0.3272	0.9501	rekere.aAug10-unspliced	rekere	Transcript Identified by AceView	chr2	+	Unassigned	181052199	181056217
TC0600010015.hg.1	5.94	4.74	0.32	0.86	2.31	0.0733	0.9228	skoysneebu.aAug10-unspliced	skoysneebu	Transcript Identified by AceView	chr6	+	Unassigned	158421206	158423605
TC1200008283.hg.1	4.46	3.25	0.94	1.06	2.31	0.2378	0.9377	glernaw.aAug10-unspliced	glernaw	Transcript Identified by AceView	chr12	+	Unassigned	79387544	79387961
TC1400007915.hg.1	6.47	5.26	0.32	1.07	2.31	0.2682	0.9414	TTC8.sAug10-unspliced	TTC8	Transcript Identified by AceView, Entrez Gene ID(s) 123016	chr14	+	Unassigned	88847112	88847367
TC1000006980.hg.1	6.34	5.14	0.92	0.25	2.3	0.0419	0.9228				chr10	+	NonCoding	21913600	21925538
TC1300007243.hg.1	4.84	3.63	0.35	0.32	2.3	0.0088	0.9228				chr13	+	NonCoding	52163336	52165958
TC1300007729.hg.1	4.48	3.28	0.93	0.13	2.3	0.0134	0.9228				chr13	+	NonCoding	94437397	94439492
TC0300013254.hg.1	4.99	3.79	0.73	0.19	2.3	0.0527	0.9228				chr3	-	NonCoding	178952908	178983347
TC0800011563.hg.1	5.85	4.65	0.84	0.73	2.3	0.2108	0.9342				chr8	-	NonCoding	116787586	116789716
TC1900008714.hg.1	4.82	3.62	1.14	0.74	2.3	0.5031	0.9691				chr19	+	NonCoding	52778866	52781197
TC0200011284.hg.1	5.49	4.29	0.8	0.45	2.29	0.0573	0.9228	slyverbo.aAug10-unspliced	slyverbo	Transcript Identified by AceView	chr2	+	Coding	238361836	238362620
TC0700008835.hg.1	4.42	3.23	0.65	0.98	2.29	0.2696	0.9415	jybloby.aAug10-unspliced	jybloby	Transcript Identified by AceView	chr7	+	Coding	112934519	112935024
TC1300007568.hg.1	4.1	2.9	0.71	0.2	2.29	0.0736	0.9228	NR_103853	EDNRB-AS1	EDNRB antisense RNA 1	chr13	+	NonCoding	77817139	77908442
TC1100010677.hg.1	5.97	4.78	0.67	0.52	2.28	0.0372	0.9228				chr11	-	NonCoding	45722062	45722112
TC1600006804.hg.1	4.85	3.66	0.53	0.26	2.28	0.0036	0.9228	shorza.aAug10-unspliced	shorza	Transcript Identified by AceView	chr16	+	Unassigned	7101306	7103079
TC2000006749.hg.1	4.66	3.47	0.46	0.3	2.28	0.0099	0.9228				chr20	+	NonCoding	13374631	13376322
TC0400011941.hg.1	5.33	4.14	0.75	0.41	2.28	0.0746	0.9228	ENST00000512815; ENST00000602907	RP11-83A24.1		chr4	-	Multiple_Complex	139426299	139430884
TC1900011348.hg.1	4.77	3.58	0.41	0.55	2.28	0.0707	0.9228				chr19	-	NonCoding	53378081	53379544
TC0900006704.hg.1	4.83	3.65	0.72	0.09	2.27	0.0428	0.9228				chr9	+	NonCoding	15163563	15171704
TC0X00008061.hg.1	4.22	3.03	0.53	0.23	2.27	0.0243	0.9228				chrX	+	NonCoding	107120134	107125236
TC0X00009062.hg.1	5.57	4.39	0.62	0.48	2.27	0.0266	0.9228	plerder.bAug10-unspliced	plerder	Transcript Identified by AceView	chrX	-	Unassigned	10817640	10818173
TC1600008583.hg.1	4.97	3.78	0.27	0.53	2.27	0.0041	0.9228	hesoma.bAug10-unspliced	hesoma	Transcript Identified by AceView	chr16	+	Unassigned	81326645	81327395
TC0700011394.hg.1	4.67	3.49	0.62	0.47	2.27	0.1297	0.9267				chr7	-	NonCoding	67257503	67260007
TC1300006991.hg.1	5.88	4.7	0.34	0.89	2.27	0.1507	0.9276	plupa.aAug10-unspliced	plupa	Transcript Identified by AceView	chr13	+	Unassigned	42280647	42281105
TC1600009812.hg.1	7.53	6.35	1.02	0.12	2.27	0.2385	0.9378	uc059sic.1	AC008756.1		chr16	-	Precursor_microRNA	26547024	26547119
TC0300008602.hg.1	5.22	4.04	0.58	0.26	2.26	0.0426	0.9228	KALRN.vlAug10-unspliced	KALRN	Transcript Identified by AceView, Entrez Gene ID(s) 8997	chr3	+	Unassigned	124635281	124638335
TC0300013372.hg.1	5.04	3.86	0.76	0.29	2.26	0.0344	0.9228				chr3	-	NonCoding	184145344	184146007
TC1700008380.hg.1	6.84	5.66	0.51	0.21	2.26	0.009	0.9228	jawserbo.aAug10-unspliced	jawserbo	Transcript Identified by AceView	chr17	+	Unassigned	57284997	57287047
TC1800008539.hg.1	4.27	3.09	0.07	0.33	2.26	0.0009	0.9228				chr18	-	NonCoding	41697566	41698515
TC1900009708.hg.1	4.27	3.09	0.34	0.11	2.26	0.0008	0.9228				chr19	-	NonCoding	11932738	11936269
TC0400007812.hg.1	4.32	3.15	0.46	0.61	2.26	0.1272	0.9261				chr4	+	NonCoding	72677880	72686910
TC0400008461.hg.1	4.23	3.05	0.3	0.83	2.26	0.1934	0.9316				chr4	+	NonCoding	113436694	113437879
TC1100007754.hg.1	6.55	5.38	1.02	0.31	2.26	0.3777	0.9558	swyfer.aAug10-unspliced	swyfer	Transcript Identified by AceView	chr11	+	Unassigned	59783306	59783798
TC1100009271.hg.1	4.4	3.23	0.71	0.38	2.26	0.0564	0.9228	nimoro.aAug10-unspliced	nimoro	Transcript Identified by AceView	chr11	+	Coding	119980045	119980526
TC1600007812.hg.1	5.76	4.58	0.29	1.11	2.26	0.3097	0.947	dorsney.aAug10-unspliced	dorsney	Transcript Identified by AceView	chr16	+	Coding	50190746	50191804
TC0500009819.hg.1	5.47	4.31	0.42	0.76	2.25	0.0391	0.9228	wahame.aAug10-unspliced	wahame	Transcript Identified by AceView	chr5	-	Coding	742868	746219
TC0500012924.hg.1	6.56	5.4	0.14	0.32	2.25	0.0017	0.9228	uc063jwc.1	AC138965.1		chr5	-	Precursor_microRNA	175935209	175935301
TC0700007179.hg.1	8.07	6.9	0.37	0.37	2.25	0.0057	0.9228	uc064cud.1	AC007551.1		chr7	+	Precursor_microRNA	35842889	35842973
TC0900011745.hg.1	4.88	3.7	0.41	0.15	2.25	0.0006	0.9228				chr9	-	NonCoding	130695120	130712880
TC1000006723.hg.1	4.83	3.66	0.58	0.31	2.25	0.0226	0.9228	NR_131944; ENST00000447297; ENST00000447297.1; OTTHUMT00000046733; uc057rpq.1; valor.aAug10	LOC105755953; RP11-428L9.1; valor	uncharacterized LOC105755953; novel transcript; Transcript Identified by AceView	chr10	+	NonCoding	8897988	8914596
TC1200010355.hg.1	4.79	3.62	1.28	0.05	2.25	0.034	0.9228	OTTHUMT00000474678; uc058mqh.1	RP11-438D14.3	novel transcript, sense intronic to SYT10	chr12	-	NonCoding	33432311	33432853
TC0200009542.hg.1	5.04	3.87	0.74	0.36	2.25	0.1599	0.9276	hsa_circ_0001071	ARHGAP15	Memczak2013 ALT_ACCEPTOR, ALT_DONOR, coding, INTERNAL, intronic best transcript NM_018460	chr2	+	NonCoding	143246351	143246548
TC0500010757.hg.1	5.79	4.61	0.56	0.55	2.25	0.0665	0.9228				chr5	-	NonCoding	55211912	55213817
TC0600008427.hg.1	11.54	10.37	0.6	0.26	2.25	0.0521	0.9228				chr6	+	NonCoding	66359425	66359499
TC2200007578.hg.1	4.48	3.31	0.86	0.07	2.25	0.1088	0.9238	choysho.aAug10-unspliced	choysho	Transcript Identified by AceView	chr22	+	Coding	44199076	44199615
TC0600006506.hg.1	4.91	3.74	0.71	0.19	2.24	0.006	0.9228				chr6	+	NonCoding	1143560	1157073
TC0700007978.hg.1	7.34	6.18	0.19	0.42	2.24	0.0065	0.9228	uc064eei.1	RNU6-1198P	RNA, U6 small nuclear 1198, pseudogene [Source:HGNC Symbol;Acc:HGNC:48161]	chr7	+	Small_RNA	73507208	73507274
TC0700009417.hg.1	5.69	4.52	0.46	0.19	2.24	0.0031	0.9228				chr7	+	NonCoding	142302347	142306135
TC1400008531.hg.1	5.34	4.17	0.64	0.48	2.24	0.041	0.9228	marla.aAug10-unspliced	marla	Transcript Identified by AceView	chr14	-	Unassigned	18616339	18616592
TC0300012167.hg.1	5.27	4.12	0.56	0.29	2.23	0.0475	0.9228	doybeebu.aAug10-unspliced	doybeebu	Transcript Identified by AceView	chr3	-	Unassigned	121650377	121650883
TC0700006725.hg.1	6.02	4.86	0.36	0.5	2.23	0.0134	0.9228	rohiya.aAug10	rohiya	Transcript Identified by AceView	chr7	+	Unassigned	11771645	11867454
TC0700008652.hg.1	5.23	4.08	0.66	0.33	2.23	0.0144	0.9228	klorblee.aAug10-unspliced	klorblee	Transcript Identified by AceView	chr7	+	Unassigned	102836587	102838449
TC1200007458.hg.1	4.26	3.11	0.41	0.51	2.23	0.0472	0.9228				chr12	+	NonCoding	46896732	46904559
TC1900007257.hg.1	9.18	8.02	0.2	0.39	2.23	0.0067	0.9228				chr19	+	NonCoding	16040305	16040356
TC2200007385.hg.1	5.26	4.1	0.29	0.51	2.23	0.0062	0.9228	ENST00000441207	FUNDC2P4	FUN14 domain containing 2 pseudogene 4 [Source:HGNC Symbol;Acc:HGNC:37971]	chr22	+	Pseudogene	39155525	39155945
TC0Y00007097.hg.1	5.8	4.64	1.26	0.63	2.23	0.1369	0.9267				chrY	-	NonCoding	16459601	16464151
TC1900010159.hg.1	4.21	3.05	0.58	0.57	2.23	0.105	0.9235	tertawbu.aAug10-unspliced	tertawbu	Transcript Identified by AceView	chr19	-	Coding	21733183	21734250
TC0100014317.hg.1	4.43	3.28	0.37	0.39	2.22	0.0231	0.9228	spawreybo.aAug10-unspliced	spawreybo	Transcript Identified by AceView	chr1	-	Unassigned	56569193	56570735
TC0200007758.hg.1	5.16	4.01	0.39	0.49	2.22	0.0128	0.9228				chr2	+	NonCoding	62669493	62669645
TC1300008340.hg.1	4.95	3.8	0.64	0.18	2.22	0.0269	0.9228	zoydorby.aAug10-unspliced	zoydorby	Transcript Identified by AceView	chr13	-	Coding	23738465	23740657
TC1700010981.hg.1	6.33	5.18	0.57	0.45	2.22	0.0371	0.9228				chr17	-	NonCoding	48108661	48112225
TC0200008590.hg.1	5.18	4.03	0.85	1.26	2.22	0.3588	0.953	uc061mhm.1	AC018690.1		chr2	+	Precursor_microRNA	99520103	99520232
TC0200008989.hg.1	5.46	4.31	0.88	0.11	2.22	0.1223	0.9239				chr2	+	NonCoding	113696039	113723772
TC0400011146.hg.1	5.15	3.99	0.53	0.99	2.22	0.1676	0.9279	stubabo.aAug10-unspliced	stubabo	Transcript Identified by AceView	chr4	-	Unassigned	79973265	79975643
TC0100008174.hg.1	8.21	7.06	0.28	0.67	2.21	0.0337	0.9228	pumawbu.aAug10-unspliced	pumawbu	Transcript Identified by AceView	chr1	+	Coding	46848291	46848983
TC0200015062.hg.1	4.81	3.66	0.84	0.5	2.21	0.0297	0.9228	NR_036075; ENST00000581957; uc021vsu.1	MIR3128	microRNA 3128	chr2	-	Precursor_microRNA	177255945	177256010
TC0300010603.hg.1	4.29	3.15	0.51	0.43	2.21	0.0504	0.9228				chr3	-	NonCoding	29837692	29838819
TC0X00007723.hg.1	4.63	3.49	0.29	0.57	2.21	0.0189	0.9228	slotor.aAug10-unspliced	slotor	Transcript Identified by AceView	chrX	+	Unassigned	79267993	79268421
TC0100008883.hg.1	4.93	3.79	0.26	0.33	2.2	0.0004	0.9228				chr1	+	NonCoding	84457380	84469007
TC1000007306.hg.1	5.37	4.23	0.07	0.33	2.2	0.0014	0.9228	uc057sud.1	RNU6-811P	RNA, U6 small nuclear 811, pseudogene [Source:HGNC Symbol;Acc:HGNC:47774]	chr10	+	Small_RNA	37135237	37135343
TC1200012187.hg.1	7.35	6.21	0.27	0.65	2.2	0.0052	0.9228	steybleebu.aAug10-unspliced	steybleebu	Transcript Identified by AceView	chr12	-	Coding	120875266	120876342
TC1900011679.hg.1	7.35	6.21	0.23	0.21	2.2	0.0009	0.9228	NM_000896; NM_001199208; NM_001199209; ENST00000221307; ENST00000585846; ENST00000586182; ENST00000587360; ENST00000588886; ENST00000591058; ENST00000592279; ENST00000592424; ENST00000609670; BC136299; OTTHUMT00000460819; OTTHUMT00000460909; OTTHUMT00000460910; OTTHUMT00000460911; OTTHUMT00000460912; OTTHUMT00000460913; OTTHUMT00000460914; OTTHUMT00000460915; OTTHUMT00000472095	CYP4F3	cytochrome P450, family 4, subfamily F, polypeptide 3	chr19	+	Multiple_Complex	15640897	15662825
TC0100010412.hg.1	4.8	3.66	0.31	0.69	2.2	0.0728	0.9228	uc057mwx.1	RNU5F-6P	RNA, U5F small nuclear 6, pseudogene [Source:HGNC Symbol;Acc:HGNC:42523]	chr1	+	Small_RNA	164351273	164351388
TC0X00009783.hg.1	5.9	4.76	0.25	0.78	2.2	0.1629	0.9277				chrX	-	NonCoding	54580553	54583264
TC0X00010821.hg.1	5.66	4.52	0.81	0.25	2.2	0.181	0.9293	OTTHUMT00000058293	OR5BH1P	olfactory receptor, family 5, subfamily BH, member 1 pseudogene	chrX	-	Pseudogene	131398054	131398972
TC1900009652.hg.1	6.1	4.96	0.56	0.84	2.2	0.1131	0.9239				chr19	-	NonCoding	10930495	10932474
TC2000006654.hg.1	4.78	3.64	0.47	0.51	2.2	0.0656	0.9228	karto.aAug10	karto	Transcript Identified by AceView	chr20	+	NonCoding	7803667	7903064
TC0300008841.hg.1	4.15	3.01	0.5	0.52	2.19	0.0409	0.9228	shasweyby.aAug10-unspliced	shasweyby	Transcript Identified by AceView	chr3	+	Unassigned	132339597	132340493
TC0300011498.hg.1	4.64	3.52	0.59	0.18	2.19	0.0365	0.9228	borobu.aAug10-unspliced	borobu	Transcript Identified by AceView	chr3	-	Unassigned	71237361	71238742
TC0400007341.hg.1	6.29	5.16	0.37	0.6	2.19	0.0128	0.9228	uc062wfa.1	RNU6-836P	RNA, U6 small nuclear 836, pseudogene [Source:HGNC Symbol;Acc:HGNC:47799]	chr4	+	Small_RNA	41084607	41084713
TC0400008707.hg.1	5.03	3.9	0.75	0.63	2.19	0.0374	0.9228	uc062zog.1	RNU6-224P	RNA, U6 small nuclear 224, pseudogene [Source:HGNC Symbol;Acc:HGNC:47187]	chr4	+	Small_RNA	131273242	131273348
TC0400010246.hg.1	5.36	4.23	0.29	0.1	2.19	0.0014	0.9228	pluspoybu.aAug10-unspliced	pluspoybu	Transcript Identified by AceView	chr4	-	Unassigned	24320818	24321310
TC0600009132.hg.1	4.8	3.66	0.77	0.13	2.19	0.0279	0.9228				chr6	+	NonCoding	110833099	110834824
TC1700011158.hg.1	5.39	4.26	0.8	0.63	2.19	0.0084	0.9228				chr17	-	NonCoding	53577637	53578922
TC1000006992.hg.1	4.98	3.85	0.53	0.54	2.19	0.1581	0.9276	NR_038921; ENST00000623583; ENST00000566763.1; OTTHUMT00000431561; OTTHUMT00000431562; shawshy.aAug10-unspliced; uc021pod.4; uc057sen.1	LOC100130992; RP11-573G6.4; RP11-573G6.6; shawshy	uncharacterized LOC100130992; TEC; novel transcript; Transcript Identified by AceView	chr10	+	NonCoding	22252072	22258548
TC1100010877.hg.1	5.97	4.84	0.67	0.64	2.19	0.1081	0.9238				chr11	-	NonCoding	56844302	56846692
TC1800008830.hg.1	7.4	6.27	1.03	0.08	2.19	0.1356	0.9267	kohiri.aAug10-unspliced	kohiri	Transcript Identified by AceView	chr18	-	Coding	59676987	59677550
TC0400012270.hg.1	5.67	4.54	0.42	0.31	2.18	0.0082	0.9228				chr4	-	NonCoding	159456370	159503393
TC0500011522.hg.1	4.48	3.35	0.63	0.2	2.18	0.0353	0.9228	jerfler.aAug10-unspliced	jerfler	Transcript Identified by AceView	chr5	-	Unassigned	97008683	97010196
TC0700011732.hg.1	5.64	4.52	0.38	0.44	2.18	0.0151	0.9228				chr7	-	NonCoding	90145669	90149051
TC0900011463.hg.1	4.91	3.79	0.08	0.29	2.18	0.001	0.9228	florplerbu.aAug10-unspliced	florplerbu	Transcript Identified by AceView	chr9	-	Unassigned	123200752	123201759
TC1400008900.hg.1	5.92	4.79	0.41	0.4	2.18	0.0096	0.9228				chr14	-	NonCoding	34025629	34025902
TC1800007625.hg.1	4.6	3.47	0.31	0.41	2.18	0.0167	0.9228	ENST00000624049; OTTHUMT00000443341; uc060pzx.1	RP11-644A7.2	TEC	chr18	+	NonCoding	70464999	70491205
TC0100013521.hg.1	4.91	3.78	0.59	0.32	2.18	0.0778	0.9228				chr1	-	NonCoding	30104670	30130684
TC0200007640.hg.1	6.17	5.05	1.06	1	2.18	0.9466	0.9982				chr2	+	NonCoding	55624938	55631438
TC0400007148.hg.1	3.82	2.7	0.92	0.6	2.18	0.1121	0.9239				chr4	+	NonCoding	28373960	28389105
TC0500006596.hg.1	4.63	3.5	0.85	0.29	2.18	0.2215	0.9362				chr5	+	NonCoding	4345204	4381548
TC0800009694.hg.1	4.98	3.86	1.02	0.58	2.18	0.4347	0.9627	ENST00000525673.1; OTTHUMT00000384428; uc064kkz.1	RP11-480O10.1	novel transcript	chr8	-	NonCoding	13844101	13849109
TC0X00008183.hg.1	5.19	4.06	0.62	0.66	2.18	0.1049	0.9235	NR_031733; ENST00000410389; uc022ccx.1	MIR1912	microRNA 1912	chrX	+	Precursor_microRNA	114651544	114651623
TC1100008605.hg.1	5.82	4.69	0.98	0.74	2.18	0.3553	0.953	LOC100288855.aAug10-unspliced	LOC100288855	Transcript Identified by AceView, Entrez Gene ID(s) 100288855	chr11	+	Unassigned	81553661	81553803
TC1400007378.hg.1	4.63	3.5	0.63	0.53	2.18	0.1474	0.9276				chr14	+	NonCoding	61147706	61149983
TC0100016621.hg.1	5.22	4.1	0.7	0.39	2.17	0.0171	0.9228	NR_104175; ENST00000420760; ENST00000449842; ENST00000608183	LINC01344	long intergenic non-protein coding RNA 1344	chr1	-	NonCoding	182129310	182314061
TC0300006829.hg.1	4.62	3.5	0.04	0.41	2.17	0.0007	0.9228	sladoybo.aAug10-unspliced	sladoybo	Transcript Identified by AceView	chr3	+	Unassigned	23262285	23264349
TC0600006555.hg.1	5.14	4.02	0.35	0.18	2.17	0.0027	0.9228				chr6	+	NonCoding	1625920	1626024
TC1000006514.hg.1	4.27	3.15	0.51	0.31	2.17	0.0097	0.9228				chr10	+	NonCoding	2654077	2662350
TC1900006765.hg.1	5.17	4.05	0.83	0.31	2.17	0.0141	0.9228	blarko.aAug10-unspliced	blarko	Transcript Identified by AceView	chr19	+	Coding	5651472	5652194
TC0700010119.hg.1	4.95	3.84	0.74	0.63	2.17	0.1362	0.9267	shychuby.aAug10-unspliced	shychuby	Transcript Identified by AceView	chr7	-	Coding	4522629	4522984
TC0700011646.hg.1	4.51	3.39	0.56	0.52	2.17	0.0513	0.9228	pleesheeby.aAug10-unspliced	pleesheeby	Transcript Identified by AceView	chr7	-	Coding	82048578	82049405
TC0800006774.hg.1	5.12	4	0.87	0.76	2.17	0.1696	0.9279	uc064kit.1	AC145124.1		chr8	+	Precursor_microRNA	12180689	12180754
TC1300008578.hg.1	6.34	5.23	0.22	0.99	2.17	0.1315	0.9267	uc058wjh.1	AL138999.1		chr13	-	Precursor_microRNA	33336883	33336972
TC0100017394.hg.1	4.15	3.04	0.53	0.18	2.16	0.0174	0.9228				chr1	-	NonCoding	220788944	220789126
TC0300006938.hg.1	4.99	3.88	0.54	0.52	2.16	0.0409	0.9228				chr3	+	NonCoding	31395937	31396031
TC0500010460.hg.1	8.79	7.68	0.28	0.35	2.16	0.0025	0.9228	ENST00000624218; OTTHUMT00000368660; uc063cvn.1	RP11-1250I15.2	TEC	chr5	-	Unassigned	34105750	34106336
TC0700011269.hg.1	6.12	5.01	0.54	0.41	2.16	0.0148	0.9228	ENST00000366505	RP5-1193P9.4		chr7	-	Multiple_Complex	63980385	63981477
TC0800011413.hg.1	4.4	3.29	0.73	0.27	2.16	0.0094	0.9228				chr8	-	NonCoding	105668894	105671280
TC1200010671.hg.1	4.2	3.09	1.04	0.16	2.16	0.029	0.9228	blawjorby.aAug10-unspliced	blawjorby	Transcript Identified by AceView	chr12	-	Unassigned	50537864	50538138
TC0300009537.hg.1	4.36	3.25	0.69	0.62	2.16	0.3834	0.9564	plokorbu.aAug10-unspliced	plokorbu	Transcript Identified by AceView	chr3	+	Coding	174276171	174276677
TC0700010520.hg.1	4.83	3.72	0.75	0.2	2.16	0.1353	0.9267	ENST00000412197.1; OTTHUMT00000326921; uc064cdm.1	AC091705.1	putative novel transcript	chr7	-	NonCoding	25547762	25551062
TC0800006779.hg.1	5.37	4.25	0.91	0.04	2.16	0.1614	0.9277	fagor.aAug10-unspliced	fagor	Transcript Identified by AceView	chr8	+	Coding	12212574	12214210
TC1400007935.hg.1	4.86	3.74	0.63	0.55	2.16	0.0524	0.9228				chr14	+	NonCoding	89613061	89619482
TC0100008026.hg.1	6.74	5.63	0.48	0.9	2.15	0.1903	0.9308	hsa_circ_0092362	YBX1	Zhang2013 ALT_ACCEPTOR, ALT_DONOR, coding, INTERNAL, intronic best transcript NM_004559	chr1	+	NonCoding	42696409	42696608
TC0500011842.hg.1	5.49	4.38	0.4	0.5	2.15	0.0091	0.9228				chr5	-	NonCoding	120735689	120738028
TC0600009103.hg.1	4.33	3.23	0.68	0.18	2.15	0.0296	0.9228	rerglorby.aAug10-unspliced	rerglorby	Transcript Identified by AceView	chr6	+	Coding	109760890	109761364
TC0900009738.hg.1	4.93	3.83	0.06	0.58	2.15	0.0034	0.9228				chr9	-	NonCoding	23479535	23483340
TC0300011646.hg.1	5.41	4.3	0.65	1.31	2.15	0.2774	0.9415				chr3	-	NonCoding	81195513	81196970
TC0500010064.hg.1	7.08	5.98	0.46	0.9	2.15	0.0815	0.9228	klerflu.aAug10-unspliced	klerflu	Transcript Identified by AceView	chr5	-	Unassigned	9538689	9541009
TC0800006929.hg.1	4.62	3.51	0.78	0.61	2.15	0.1245	0.9239	loyla.aAug10-unspliced	loyla	Transcript Identified by AceView	chr8	+	Coding	19957219	19957760
TC0900011756.hg.1	6.27	5.16	0.47	0.48	2.15	0.101	0.9235				chr9	-	NonCoding	130971733	130974269
TC1400007563.hg.1	6.89	5.78	0.97	0.35	2.15	0.1891	0.9304	hsa_circ_0000550	SLC10A1	Memczak2013 ANTISENSE, CDS, coding, INTERNAL, intronic best transcript NM_003049	chr14	+	NonCoding	69779254	69779444
TC1400009765.hg.1	6.67	5.56	0.24	0.83	2.15	0.122	0.9239				chr14	-	NonCoding	76987510	76990589
TC0100008425.hg.1	7.09	5.99	1.23	0.53	2.14	0.5208	0.9698				chr1	+	NonCoding	55396999	55400463
TC0400010633.hg.1	5.48	4.39	0.54	0.36	2.14	0.0039	0.9228	spuflor.aAug10-unspliced	spuflor	Transcript Identified by AceView	chr4	-	Coding	48835611	48836243
TC1300009259.hg.1	6.38	5.28	0.47	0.13	2.14	0.0098	0.9228				chr13	-	NonCoding	74126466	74127905
TC2100006866.hg.1	4	2.9	0.57	0.26	2.14	0.0442	0.9228				chr21	+	NonCoding	29649620	29654491
TC0400011177.hg.1	5.13	4.03	1.01	0.82	2.14	0.5432	0.9717	dersnaby.aAug10-unspliced	dersnaby	Transcript Identified by AceView	chr4	-	Unassigned	82517744	82518053
TC0200009602.hg.1	7.18	6.09	0.45	0.37	2.13	0.0009	0.9228	blydeybu.aAug10-unspliced	blydeybu	Transcript Identified by AceView	chr2	+	Unassigned	148025902	148027357
TC0400007203.hg.1	4.27	3.18	0.77	0.09	2.13	0.0128	0.9228				chr4	+	NonCoding	34223634	34225061
TC1000011379.hg.1	4.78	3.7	0.78	0.45	2.13	0.019	0.9228	LIPA.vlAug10-unspliced	LIPA	Transcript Identified by AceView, Entrez Gene ID(s) 3988	chr10	-	Unassigned	89282820	89283124
TC0700013073.hg.1	4.25	3.16	0.48	0.54	2.13	0.1515	0.9276	sweesmarbu.aAug10-unspliced	sweesmarbu	Transcript Identified by AceView	chr7	-	Coding	151398315	151399057
TC1200007935.hg.1	4.62	3.53	0.5	0.74	2.13	0.1714	0.9288				chr12	+	NonCoding	59875289	59876082
TC0100015020.hg.1	4.49	3.41	0.24	0.32	2.12	0.0015	0.9228				chr1	-	NonCoding	96814466	96816251
TC0300009558.hg.1	5.2	4.11	0.29	0.88	2.12	0.0364	0.9228	zorlabu.aAug10; zorlabu.bAug10-unspliced	zorlabu	Transcript Identified by AceView	chr3	+	Unassigned	176192938	176212284
TC0400010480.hg.1	4.26	3.18	0.62	0.18	2.12	0.0365	0.9228				chr4	-	NonCoding	39788658	39790309
TC0600010891.hg.1	4.8	3.71	0.29	0.13	2.12	0.0025	0.9228				chr6	-	NonCoding	15084767	15197982
TC0700007066.hg.1	5.58	4.5	0.2	0.26	2.12	0.0027	0.9228	smorcherby.aAug10-unspliced	smorcherby	Transcript Identified by AceView	chr7	+	Coding	30087516	30088288
TC0800008333.hg.1	4.85	3.76	0.5	0.55	2.12	0.0502	0.9228				chr8	+	NonCoding	98176523	98180670
TC0800009818.hg.1	5.23	4.15	0.67	0.42	2.12	0.016	0.9228				chr8	-	NonCoding	21887127	21888557
TC0900010007.hg.1	4.86	3.77	0.18	0.36	2.12	0.0015	0.9228	glarlee.aAug10-unspliced	glarlee	Transcript Identified by AceView	chr9	-	Coding	37186792	37187819
TC1400009642.hg.1	4.4	3.32	0.51	0.4	2.12	0.006	0.9228				chr14	-	NonCoding	73224763	73225389
TC0200010089.hg.1	5.19	4.11	1.06	0.51	2.12	0.0698	0.9228				chr2	+	NonCoding	177272640	177276483
TC0400010159.hg.1	4.57	3.48	1.21	1	2.12	0.8436	0.9915				chr4	-	NonCoding	17324075	17409715
TC0700010919.hg.1	4.84	3.75	0.66	0.24	2.12	0.0546	0.9228	feeshaby.aAug10-unspliced	feeshaby	Transcript Identified by AceView	chr7	-	Coding	44393393	44394796
TC0X00010593.hg.1	4.37	3.29	1.38	0.34	2.12	0.1171	0.9239				chrX	-	NonCoding	116217226	116279595
TC1100012101.hg.1	5.19	4.11	0.52	0.42	2.12	0.0593	0.9228	NR_037485; ENST00000581751; uc021qpe.1	MIR3920	microRNA 3920	chr11	-	Precursor_microRNA	101519820	101519905
TC1600009692.hg.1	5.5	4.42	0.78	0.04	2.12	0.0996	0.9234	ENST00000568354.1; ENST00000568410.1; ENST00000568603.1; OTTHUMT00000430044; OTTHUMT00000430045; OTTHUMT00000430046; uc059rxv.1; uc059rxx.1; uc059rxy.1	RP11-101E7.2	novel transcript antisense to C16orf52 and VWA3A	chr16	-	NonCoding	22083256	22092231
TC0100010419.hg.1	6.72	5.64	0.26	0.78	2.11	0.0173	0.9228	sporklor.aAug10-unspliced	sporklor	Transcript Identified by AceView	chr1	+	Unassigned	164582167	164583283
TC0300010459.hg.1	4.31	3.23	0.54	0.08	2.11	0.0026	0.9228				chr3	-	NonCoding	17984734	17986203
TC0400008700.hg.1	4.46	3.38	0.4	0.12	2.11	0.0011	0.9228	ENST00000508942.1; OTTHUMT00000366028; uc062zod.1	RP11-521E5.1	novel transcript	chr4	+	NonCoding	130376229	130386371
TC1200010470.hg.1	4.51	3.43	0.69	0.65	2.11	0.0442	0.9228				chr12	-	NonCoding	43079315	43107729
TC1500010328.hg.1	5	3.93	0.58	0.23	2.11	0.01	0.9228	NR_120368; ENST00000563990; ENST00000567231; ENST00000567981; ENST00000570008	LINC01584	long intergenic non-protein coding RNA 1584	chr15	-	NonCoding	86083345	86116721
TC1900009658.hg.1	4.82	3.74	0.43	0.39	2.11	0.0125	0.9228				chr19	-	NonCoding	11012347	11012809
TC0300010995.hg.1	7.94	6.86	0.8	0.67	2.11	0.106	0.9235	speeswerby.aAug10-unspliced	speeswerby	Transcript Identified by AceView	chr3	-	Unassigned	47757918	47758204
TC0400011779.hg.1	3.73	2.65	0.56	0.99	2.11	0.6955	0.9841				chr4	-	NonCoding	123840544	123841347
TC0900010511.hg.1	4.7	3.62	0.65	0.28	2.11	0.0913	0.923				chr9	-	NonCoding	79398675	79438947
TC1300009103.hg.1	4.8	3.72	0.42	0.8	2.11	0.1162	0.9239	ENST00000627435; uc058xiy.1	Y_RNA	Y RNA [Source:RFAM;Acc:RF00019]	chr13	-	NonCoding	60816697	60816789
TC1800009239.hg.1	4.25	3.18	0.66	0.57	2.11	0.078	0.9228				chr18	+	NonCoding	62993457	63000264
TC0100007219.hg.1	5.56	4.49	0.47	0.25	2.1	0.0133	0.9228	tyklor.aAug10-unspliced	tyklor	Transcript Identified by AceView	chr1	+	Unassigned	21029738	21031183
TC0200014014.hg.1	4.44	3.37	0.07	0.5	2.1	0.0138	0.9228	NR_110272; dudey.aAug10	LOC101927709; dudey	uncharacterized LOC101927709; Transcript Identified by AceView	chr2	-	NonCoding	118599783	118602966
TC2100007641.hg.1	4.09	3.02	0.23	0.41	2.1	0.018	0.9228				chr21	-	NonCoding	16590145	16591481
TC0100016042.hg.1	4.17	3.1	0.58	0.18	2.1	0.0524	0.9228				chr1	-	NonCoding	157476096	157477992
TC0700007122.hg.1	4.37	3.3	0.52	0.5	2.1	0.077	0.9228	hemora.aAug10-unspliced	hemora	Transcript Identified by AceView	chr7	+	Coding	32520273	32523150
TC0700009021.hg.1	7.37	6.3	0.6	0.67	2.1	0.0625	0.9228	tobler.aAug10-unspliced	tobler	Transcript Identified by AceView	chr7	+	Unassigned	127759220	127764039
TC0900008766.hg.1	7.3	6.23	0.48	0.47	2.1	0.0739	0.9228	lawgar.aAug10-unspliced	lawgar	Transcript Identified by AceView	chr9	+	Coding	125806392	125807330
TC1000012195.hg.1	4.71	3.64	0.97	0.23	2.1	0.1539	0.9276				chr10	-	NonCoding	126393302	126395821
TC1200011171.hg.1	6.38	5.31	0.31	0.67	2.1	0.0663	0.9228				chr12	-	NonCoding	67849436	68118779
TC1800007645.hg.1	5.32	4.26	0.56	0.71	2.1	0.1159	0.9239				chr18	+	NonCoding	72600661	72600743
TC0100014897.hg.1	7.81	6.75	0.34	0.18	2.09	0.0033	0.9228	blubar.aAug10-unspliced	blubar	Transcript Identified by AceView	chr1	-	Unassigned	90986612	90987030
TC0400011950.hg.1	4.77	3.7	0.53	0.37	2.09	0.0101	0.9228	seeplaby.aAug10-unspliced	seeplaby	Transcript Identified by AceView	chr4	-	Coding	139735281	139739277
TC0400012098.hg.1	4.98	3.92	0.12	0.52	2.09	0.0102	0.9228				chr4	-	NonCoding	150045867	150051228
TC0600010809.hg.1	5.81	4.75	0.36	0.38	2.09	0.0097	0.9228				chr6	-	NonCoding	11180290	11181487
TC0900011009.hg.1	4.54	3.47	0.12	0.35	2.09	0.0032	0.9228				chr9	-	NonCoding	99848409	99853284
TC0900011246.hg.1	4.43	3.37	0.48	0.25	2.09	0.0358	0.9228	NM_001101338	ZNF883	zinc finger protein 883	chr9	-	Multiple_Complex	112997120	113050043
TC0X00008203.hg.1	5.95	4.88	0.31	0.33	2.09	0.0133	0.9228				chrX	+	NonCoding	115883621	115888910
TC1100011704.hg.1	4.32	3.26	0.56	0.26	2.09	0.0172	0.9228				chr11	-	NonCoding	76991819	76996408
TC1200007885.hg.1	5.23	4.16	0.35	0.34	2.09	0.0235	0.9228				chr12	+	NonCoding	57511064	57511135
TC1200008264.hg.1	5.22	4.16	0.19	0.45	2.09	0.0167	0.9228				chr12	+	NonCoding	77192674	77205325
TC1200008732.hg.1	4.78	3.72	0.19	0.43	2.09	0.0019	0.9228	RFX4.pAug10-unspliced	RFX4	Transcript Identified by AceView, Entrez Gene ID(s) 5992	chr12	+	Unassigned	106685286	106685757
TC1900006810.hg.1	6.39	5.32	0.4	0.43	2.09	0.0147	0.9228	OTTHUMT00000349949	RPL7P50	ribosomal protein L7 pseudogene 50	chr19	+	Multiple_Complex	6593329	6594055
TC1900008258.hg.1	4.73	3.67	0.14	0.35	2.09	0.0034	0.9228				chr19	+	NonCoding	44227507	44227926
TC0200007949.hg.1	4.99	3.93	0.52	0.63	2.09	0.0754	0.9228				chr2	+	NonCoding	70121255	70121618
TC0300009266.hg.1	4	2.93	0.66	0.21	2.09	0.1046	0.9235				chr3	+	NonCoding	155747553	155755682
TC0300011927.hg.1	4.31	3.25	1.07	0.55	2.09	0.0631	0.9228	LOC649024.aAug10-unspliced	LOC649024	Transcript Identified by AceView, Entrez Gene ID(s) 649024	chr3	-	Unassigned	107333135	107333702
TC0500007459.hg.1	5.03	3.97	0.43	0.68	2.09	0.2656	0.9407	ENST00000438553.1; OTTHUMT00000132531; spugee.aAug10; uc063dtr.1	AC016644.1; spugee	novel transcript; Transcript Identified by AceView	chr5	+	NonCoding	56941307	56971675
TC0600010113.hg.1	4.14	3.07	0.4	0.68	2.09	0.1654	0.9278	glergleebu.aAug10-unspliced	glergleebu	Transcript Identified by AceView	chr6	+	Coding	162978143	162978780
TC0X00008604.hg.1	7.29	6.23	0.89	0.37	2.09	0.1753	0.9293	snoydar.aAug10-unspliced	snoydar	Transcript Identified by AceView	chrX	+	Coding	141347834	141348604
TC2100006778.hg.1	5.34	4.28	0.86	0.31	2.09	0.0956	0.9234	ENST00000624405; OTTHUMT00000420357; uc061zgv.1	AP001340.3	TEC	chr21	+	NonCoding	25371827	25372043
TC0300013872.hg.1	5.02	3.96	0.3	0.72	2.08	0.0152	0.9228	uc062nzl.1	RNU6-678P	RNA, U6 small nuclear 678, pseudogene [Source:HGNC Symbol;Acc:HGNC:47641]	chr3	+	Multiple_Complex	133661895	133712802
TC0400006946.hg.1	4.57	3.51	0.63	0.49	2.08	0.013	0.9228				chr4	+	NonCoding	15605184	15612092
TC0X00006790.hg.1	4.53	3.47	0.21	0.54	2.08	0.0049	0.9228	ENST00000419302	PDCL2P1	phosducin-like 2 pseudogene 1 [Source:HGNC Symbol;Acc:HGNC:50340]	chrX	+	Pseudogene	23198339	23198690
TC1100006714.hg.1	5.49	4.44	0.11	0.02	2.08	0.0002	0.9228	reymee.aAug10-unspliced	reymee	Transcript Identified by AceView	chr11	+	Coding	5970198	5970839
TC2100007053.hg.1	4.65	3.6	0.55	0.39	2.08	0.0257	0.9228				chr21	+	NonCoding	36580189	36580984
TC0400007720.hg.1	5.07	4.01	0.72	0.2	2.08	0.0946	0.9234				chr4	+	NonCoding	67798638	67802419
TC0500009248.hg.1	6.84	5.78	0.45	0.59	2.08	0.0881	0.9228	ENST00000520323; ENST00000520323.1; OTTHUMT00000373936; uc063jfj.1	LOC105377682; CTB-11I22.2	uncharacterized LOC105377682; novel transcript	chr5	+	NonCoding	159227715	159245127
TC1000007709.hg.1	4.78	3.72	0.69	0.12	2.08	0.061	0.9228				chr10	+	NonCoding	58743141	58747882
TC1200010072.hg.1	5.13	4.07	0.85	0.31	2.08	0.1786	0.9293	florsher.aAug10-unspliced	florsher	Transcript Identified by AceView	chr12	-	Coding	19343322	19344067
TC1400007853.hg.1	5.67	4.61	0.42	1	2.08	0.0929	0.9234	uc059dzi.1	RNU6-976P	RNA, U6 small nuclear 976, pseudogene [Source:HGNC Symbol;Acc:HGNC:47939]	chr14	+	Small_RNA	84739942	84740052
TC1500006582.hg.1	4.43	3.37	0.49	1.05	2.08	0.3531	0.9528	NR_003296; ENST00000363810; uc001yyu.1	SNORD115-4	small nucleolar RNA, C/D box 115-4	chr15	+	Small_RNA	25176832	25176913
TC1900010858.hg.1	5.79	4.74	0.05	0.98	2.08	0.2107	0.9342				chr19	-	NonCoding	43663176	43663274
TC2200008872.hg.1	5.73	4.67	0.93	0.38	2.08	0.2667	0.9409	karrer.aAug10-unspliced	karrer	Transcript Identified by AceView	chr22	-	Coding	42286879	42287478
TC0600012804.hg.1	6.01	4.96	0.2	0.36	2.07	0.0016	0.9228	sleeplubu.aAug10-unspliced	sleeplubu	Transcript Identified by AceView	chr6	-	Coding	109061313	109063068
TC1200008763.hg.1	5.54	4.49	0.14	0.36	2.07	0.0009	0.9228				chr12	+	NonCoding	108120183	108122261
TC1200010155.hg.1	4.11	3.06	0.53	0.22	2.07	0.0289	0.9228				chr12	-	NonCoding	25105336	25106360
TC1800008479.hg.1	4.65	3.6	0.4	0.51	2.07	0.0054	0.9228				chr18	-	NonCoding	36642613	36642684
TC0200012700.hg.1	5.42	4.37	0.69	0.41	2.07	0.0756	0.9228				chr2	-	NonCoding	60204099	60206520
TC0300008610.hg.1	4.49	3.44	0.77	0.26	2.07	0.0584	0.9228	sterberbu.aAug10-unspliced	sterberbu	Transcript Identified by AceView	chr3	+	Unassigned	124925966	124926990
TC0400008687.hg.1	4.6	3.55	0.22	1.11	2.07	0.4162	0.9611				chr4	+	NonCoding	129126996	129127446
TC0600007407.hg.1	4.42	3.37	0.48	0.59	2.07	0.2323	0.9376				chr6	+	NonCoding	28196997	28198391
TC0700010102.hg.1	4.95	3.9	0.77	0.65	2.07	0.1201	0.9239	blaslawbu.aAug10-unspliced	blaslawbu	Transcript Identified by AceView	chr7	-	Unassigned	3364509	3364928
TC0700011887.hg.1	4.16	3.11	0.53	0.27	2.07	0.0681	0.9228				chr7	-	NonCoding	97985348	97985727
TC0X00008502.hg.1	5.41	4.37	0.69	0.33	2.07	0.0896	0.9228	ENST00000445718	RP13-210D15.1		chrX	+	Pseudogene	135201731	135215232
TC1100012710.hg.1	4.2	3.15	0.68	0.42	2.07	0.0715	0.9228				chr11	-	NonCoding	125583965	125584826
TC1400007324.hg.1	4.05	3	0.29	0.52	2.07	0.0678	0.9228				chr14	+	NonCoding	58989466	59133312
TC1500008718.hg.1	5.8	4.75	0.76	0.4	2.07	0.224	0.9374				chr15	-	NonCoding	23401089	23403887
TC0600007066.hg.1	4.76	3.71	0.63	0.3	2.06	0.0229	0.9228				chr6	+	NonCoding	16225406	16226385
TC0600008451.hg.1	5.08	4.04	0.82	0.44	2.06	0.0497	0.9228	norora.aAug10-unspliced	norora	Transcript Identified by AceView	chr6	+	Coding	68856712	68858648
TC0700011243.hg.1	10.45	9.41	0.49	0.8	2.06	0.03	0.9228				chr7	-	NonCoding	63204749	63204881
TC1100008879.hg.1	4.81	3.78	0.42	0.34	2.06	0.0155	0.9228				chr11	+	NonCoding	100590853	100630646
TC1200007940.hg.1	4.99	3.95	0.58	0.37	2.06	0.0108	0.9228	uc058qfw.1	SNORA19	Small nucleolar RNA SNORA19 [Source:RFAM;Acc:RF00413]	chr12	+	Small_RNA	60363822	60363935
TC1400008678.hg.1	3.92	2.87	0.54	0.18	2.06	0.0248	0.9228				chr14	-	NonCoding	22831988	22835758
TC1900007947.hg.1	5.32	4.27	0.38	0.28	2.06	0.012	0.9228	NM_001256838; NM_032825; ENST00000292928; ENST00000423582; ENST00000435416; ENST00000439428; ENST00000460384; ENST00000460670; ENST00000463910; ENST00000585467; ENST00000590785; BC132675; OTTHUMT00000109562; OTTHUMT00000340397; OTTHUMT00000340398; OTTHUMT00000340399; OTTHUMT00000340400; OTTHUMT00000340401; OTTHUMT00000340402; OTTHUMT00000453534; OTTHUMT00000453535; uc002oel.3	ZNF382	zinc finger protein 382	chr19	+	Multiple_Complex	36604817	36634113
TC0300010635.hg.1	6.31	5.27	0.67	0.41	2.06	0.0768	0.9228	meroyo.aAug10-unspliced	meroyo	Transcript Identified by AceView	chr3	-	Unassigned	31903331	31904987
TC0400009597.hg.1	5.09	4.05	0.41	0.98	2.06	0.1724	0.9288				chr4	+	NonCoding	188306749	188310273
TC0600010251.hg.1	5.06	4.02	0.59	0.19	2.06	0.0568	0.9228				chr6	+	NonCoding	168222620	168225900
TC0800007190.hg.1	4.54	3.5	0.57	0.48	2.06	0.146	0.9276	sushor.aAug10-unspliced	sushor	Transcript Identified by AceView	chr8	+	Unassigned	30432528	30434701
TC1200006663.hg.1	4.65	3.6	0.48	0.51	2.06	0.1266	0.9249	sterbleyby.aAug10-unspliced	sterbleyby	Transcript Identified by AceView	chr12	+	Unassigned	7001037	7002961
TC1200006681.hg.1	5.09	4.05	0.56	0.58	2.06	0.0654	0.9228				chr12	+	NonCoding	7516655	7518304
TC1700010015.hg.1	6.2	5.15	0.8	0.29	2.06	0.1478	0.9276	NM_001243473; NM_001243475; NM_015681; ENST00000261499; ENST00000268841; ENST00000395615; ENST00000395616; ENST00000440841; ENST00000461069; ENST00000468679; ENST00000476298; ENST00000477478; ENST00000477683; ENST00000487415; ENST00000574508; ENST00000575403; ENST00000575478; ENST00000582857; BC002944; OTTHUMT00000132494; OTTHUMT00000132495; OTTHUMT00000132496; OTTHUMT00000132497; OTTHUMT00000132…	B9D1	B9 protein domain 1	chr17	-	Multiple_Complex	19337554	19378182
TC2000008359.hg.1	4.73	3.69	0.35	1.09	2.06	0.1619	0.9277	ENST00000439121	RP5-859I17.2		chr20	-	Multiple_Complex	8929895	8930038
TC0100009295.hg.1	4.58	3.54	0.39	0.37	2.05	0.003	0.9228				chr1	+	NonCoding	106216387	106219910
TC0200011767.hg.1	4.6	3.57	0.44	0.29	2.05	0.0423	0.9228	morlubo.aAug10-unspliced	morlubo	Transcript Identified by AceView	chr2	-	Coding	12033520	12034312
TC0200013544.hg.1	5.17	4.14	0.37	0.31	2.05	0.0276	0.9228	hanomo.aAug10-unspliced	hanomo	Transcript Identified by AceView	chr2	-	Coding	96952836	96953376
TC0300006628.hg.1	5.19	4.16	0.49	0.55	2.05	0.0289	0.9228	uc062gvk.1	RNU6-377P	RNA, U6 small nuclear 377, pseudogene [Source:HGNC Symbol;Acc:HGNC:47340]	chr3	+	Small_RNA	12514706	12514807
TC0500007846.hg.1	5.05	4.01	0.54	0.14	2.05	0.0058	0.9228	uc032uzj.2	AC008581.1		chr5	+	Precursor_microRNA	77137967	77138076
TC0500009493.hg.1	6.21	5.17	0.55	0.39	2.05	0.0436	0.9228	skeystorbu.aAug10-unspliced	skeystorbu	Transcript Identified by AceView	chr5	+	Coding	173185115	173185575
TC0600012800.hg.1	4.67	3.64	0.59	0.41	2.05	0.0204	0.9228	NR_104137	ARMC2-AS1	ARMC2 antisense RNA 1	chr6	-	NonCoding	108908140	108924103
TC0Y00007234.hg.1	4.46	3.43	0.7	0.27	2.05	0.0459	0.9228	ENST00000415662	TRAPPC2P10	trafficking protein particle complex 2 pseudogene 10 [Source:HGNC Symbol;Acc:HGNC:37732]	chrY	-	Multiple_Complex	23967564	23970694
TC1200009994.hg.1	9.31	8.27	0.16	0.34	2.05	0.0015	0.9228	NR_036555; BC101220; BC101222; BC101223	LINC01559	long intergenic non-protein coding RNA 1559	chr12	-	Multiple_Complex	13370671	13387167
TC1900008967.hg.1	5.88	4.84	0.21	0.41	2.05	0.0074	0.9228	NM_001001668; ENST00000330619; ENST00000391709; ENST00000594953; ENST00000601059; ENST00000601579; ENST00000601902; BC136762; OTTHUMT00000459707; OTTHUMT00000459708; OTTHUMT00000459796; OTTHUMT00000459835; OTTHUMT00000462200	ZNF470	zinc finger protein 470	chr19	+	Multiple_Complex	56567511	56588911
TC2100007604.hg.1	4.2	3.17	0.29	0.42	2.05	0.0192	0.9228	ENST00000435315.2; OTTHUMT00000157919; uc061zbt.1	AF127936.5	novel transcript	chr21	-	NonCoding	14761245	14763236
TC0200016164.hg.1	4.83	3.8	0.7	1.17	2.05	0.4763	0.9689	klarstarby.aAug10-unspliced	klarstarby	Transcript Identified by AceView	chr2	-	Coding	236290823	236291782
TC0600006755.hg.1	6.29	5.25	0.46	0.86	2.05	0.2262	0.9376				chr6	+	NonCoding	4340113	4340906
TC0700007833.hg.1	4.28	3.25	0.67	0.33	2.05	0.0796	0.9228	snojoy.aAug10-unspliced	snojoy	Transcript Identified by AceView	chr7	+	Coding	66342109	66344086
TC1000009074.hg.1	5.47	4.44	0.49	0.33	2.05	0.077	0.9228	kleepoyby.aAug10-unspliced	kleepoyby	Transcript Identified by AceView	chr10	+	Coding	119394788	119395176
TC1100012046.hg.1	6.18	5.15	0.62	0.59	2.05	0.087	0.9228	muslyby.aAug10-unspliced	muslyby	Transcript Identified by AceView	chr11	-	Coding	96258724	96259556
TC1500006722.hg.1	4.96	3.93	0.81	0.17	2.05	0.1462	0.9276	lusper.aAug10-unspliced	lusper	Transcript Identified by AceView	chr15	+	Unassigned	30548895	30549783
TC1500008637.hg.1	4.62	3.58	0.74	0.35	2.05	0.1098	0.9239	ENST00000568241	RP11-810K23.9		chr15	-	Multiple_Complex	20890206	20890606
TSUnmapped00000678.hg.1	5.94	4.9	0.75	0.86	2.05	0.2471	0.9378	ENST00000631476	LRIG1				NonCoding
TC0600012366.hg.1	6.45	5.43	0.38	0.24	2.04	0.0054	0.9228	ENST00000364594	Y_RNA	Y RNA [Source:RFAM;Acc:RF00019]	chr6	-	NonCoding	79301963	79302066
TC0800007020.hg.1	4.12	3.09	0.38	0.06	2.04	0.0053	0.9228				chr8	+	NonCoding	23346215	23360131
TC1200008879.hg.1	4.58	3.55	0.26	0.39	2.04	0.0256	0.9228	forgorby.aAug10-unspliced	forgorby	Transcript Identified by AceView	chr12	+	Unassigned	111564566	111565308
TC1500006814.hg.1	4.28	3.26	0.19	0.25	2.04	0.0004	0.9228				chr15	+	NonCoding	34079756	34082228
TC2000009222.hg.1	4.98	3.95	0.43	0.73	2.04	0.0437	0.9228				chr20	-	NonCoding	45428368	45431623
TC0100016355.hg.1	4.33	3.3	0.69	0.28	2.04	0.0753	0.9228	smarda.aAug10-unspliced	smarda	Transcript Identified by AceView	chr1	-	Multiple_Complex	169493800	169500358
TC0200014140.hg.1	5.08	4.05	0.6	1.04	2.04	0.862	0.9926	ENST00000458380	MTND5P22	mitochondrially encoded NADH:ubiquinone oxidoreductase core subunit 5 pseudogene 22 [Source:HGNC Symbol;Acc:HGNC:42284]	chr2	-	Multiple_Complex	124680722	124680916
TC0400008674.hg.1	4.79	3.77	0.84	0.25	2.04	0.3255	0.9501				chr4	+	NonCoding	128553138	128557224
TC0600010957.hg.1	6.29	5.26	0.72	0.62	2.04	0.4794	0.9689	plarsnarby.aAug10-unspliced	plarsnarby	Transcript Identified by AceView	chr6	-	Unassigned	17937341	17938691
TC0700006944.hg.1	5.98	4.95	0.95	0.85	2.04	0.3544	0.953	uc064ccb.1	RNU6-1103P	RNA, U6 small nuclear 1103, pseudogene [Source:HGNC Symbol;Acc:HGNC:48066]	chr7	+	Small_RNA	24537332	24537438
TC0700007274.hg.1	9.41	8.38	0.58	0.48	2.04	0.1338	0.9267	kochoyby.aAug10-unspliced	kochoyby	Transcript Identified by AceView	chr7	+	Unassigned	39637210	39637461
TC1000006719.hg.1	5.96	4.93	0.65	0.49	2.04	0.2503	0.9378	ENST00000603398	RP11-543F8.3		chr10	+	Multiple_Complex	8472719	8472952
TC1200006936.hg.1	5.2	4.18	0.48	0.67	2.04	0.1049	0.9235	tugaby.aAug10-unspliced	tugaby	Transcript Identified by AceView	chr12	+	Unassigned	14405034	14405519
TC1900006785.hg.1	4.83	3.8	0.7	0.37	2.04	0.2595	0.9399				chr19	+	NonCoding	6092440	6097510
TC0100009607.hg.1	4.59	3.57	0.37	0.59	2.03	0.0525	0.9228				chr1	+	NonCoding	119353581	119354718
TC0600006461.hg.1	4.1	3.08	0.62	0.33	2.03	0.0133	0.9228				chr6	+	NonCoding	730766	730928
TC0600014149.hg.1	5.15	4.13	0.57	0.16	2.03	0.0214	0.9228	ENST00000420766.1; OTTHUMT00000041365; uc063pvp.1	RP4-676J13.2	novel transcript	chr6	+	NonCoding	83982510	84007323
TC0700006838.hg.1	4.85	3.83	0.5	0.25	2.03	0.0216	0.9228	ENST00000590912.1; OTTHUMT00000460741; uc064bvm.1	RP11-486P11.1	novel transcript	chr7	+	NonCoding	20096137	20130475
TC1400007043.hg.1	4.14	3.12	0.42	0.29	2.03	0.0036	0.9228	ENST00000566976.1; OTTHUMT00000421362; uc059beb.1	RP11-454K7.3	novel transcript	chr14	+	NonCoding	45369215	45370839
TC0100017993.hg.1	5.95	4.92	0.92	0.57	2.03	0.3035	0.9451	mumerbu.aAug10-unspliced	mumerbu	Transcript Identified by AceView	chr1	-	Unassigned	243803186	243806369
TC0300007643.hg.1	5.23	4.21	0.73	0.58	2.03	0.4969	0.969				chr3	+	NonCoding	61409560	61413179
TC0400009956.hg.1	6.31	5.3	1.03	0.04	2.03	0.19	0.9304	fuswerbu.aAug10-unspliced	fuswerbu	Transcript Identified by AceView	chr4	-	Coding	7866619	7867046
TC0500007781.hg.1	4.72	3.69	0.53	0.38	2.03	0.0596	0.9228	newara.aAug10-unspliced	newara	Transcript Identified by AceView	chr5	+	Coding	73923755	73927195
TC0800011056.hg.1	4.29	3.27	0.52	0.63	2.03	0.3481	0.9519	slarzeeby.aAug10-unspliced	slarzeeby	Transcript Identified by AceView	chr8	-	Unassigned	89694458	89695209
TC0X00011252.hg.1	5.66	4.64	1.14	0.5	2.03	0.0802	0.9228				chrX	-	NonCoding	155961370	155961445
TC1100010032.hg.1	4.96	3.94	0.63	0.3	2.03	0.0718	0.9228	blerkerby.aAug10-unspliced	blerkerby	Transcript Identified by AceView	chr11	-	Coding	8587287	8587622
TC1500010944.hg.1	5.33	4.31	0.94	0.35	2.03	0.333	0.9506				chr15	-	NonCoding	100564691	100565265
TC1700009340.hg.1	5.16	4.14	0.46	0.51	2.03	0.1219	0.9239	gersmee.aAug10-unspliced	gersmee	Transcript Identified by AceView	chr17	-	Coding	903809	904637
TC0100010422.hg.1	5.95	4.93	0.05	0.07	2.02	0.0002	0.9228	swerloybu.aAug10-unspliced	swerloybu	Transcript Identified by AceView	chr1	+	Unassigned	164594444	164595691
TC0200010061.hg.1	4.09	3.07	0.21	0.42	2.02	0.0115	0.9228				chr2	+	NonCoding	176608533	176608832
TC0400007183.hg.1	4.91	3.89	0.23	0.3	2.02	0.0028	0.9228				chr4	+	NonCoding	32552208	32609172
TC0500011098.hg.1	4.59	3.58	0.6	0.17	2.02	0.0488	0.9228	vypleyby.aAug10-unspliced	vypleyby	Transcript Identified by AceView	chr5	-	Coding	72331013	72331373
TC0600010529.hg.1	6.06	5.05	0.39	0.43	2.02	0.0062	0.9228				chr6	-	NonCoding	2794222	2794299
TC0600013209.hg.1	4.12	3.1	0.53	0.24	2.02	0.0173	0.9228	lavaby.aAug10-unspliced	lavaby	Transcript Identified by AceView	chr6	-	Coding	132837474	132838825
TC0700008400.hg.1	5.29	4.28	0.56	0.29	2.02	0.009	0.9228	klujy.aAug10-unspliced	klujy	Transcript Identified by AceView	chr7	+	Coding	95884938	95887301
TC0700013450.hg.1	5.47	4.45	0.48	0.44	2.02	0.0306	0.9228				chr7	+	NonCoding	118675515	118720878
TC0900010425.hg.1	4.07	3.06	0.67	0.42	2.02	0.0134	0.9228				chr9	-	NonCoding	73572999	73573618
TC1000008647.hg.1	4.35	3.33	0.62	0.09	2.02	0.046	0.9228	ENST00000608396.1; OTTHUMT00000473193; uc057vjl.1	RP11-285F16.1	novel transcript	chr10	+	NonCoding	100412934	100413421
TC1100012049.hg.1	7.87	6.86	0.47	0.26	2.02	0.0043	0.9228	sekira.aAug10-unspliced	sekira	Transcript Identified by AceView	chr11	-	Unassigned	96277916	96281531
TC2200008787.hg.1	5.33	4.32	0.25	0.14	2.02	0.001	0.9228	kiyu.aAug10-unspliced	kiyu	Transcript Identified by AceView	chr22	-	Coding	40595889	40602681
TC0100012695.hg.1	5.16	4.15	0.61	0.55	2.02	0.3635	0.9534	hsa_circ_0092370	DNAJC11	Zhang2013 ALT_ACCEPTOR, ALT_DONOR, coding, INTERNAL, intronic best transcript NM_018198	chr1	-	NonCoding	6653432	6653631
TC0100013214.hg.1	3.82	2.8	0.32	0.77	2.02	0.1397	0.9269				chr1	-	NonCoding	21419322	21420076
TC0100014346.hg.1	5	3.98	0.99	0.5	2.02	0.3558	0.953				chr1	-	NonCoding	58759213	58760703
TC0600011799.hg.1	4.95	3.94	0.73	0.52	2.02	0.0782	0.9228				chr6	-	NonCoding	41706282	41706381
TC0700009012.hg.1	5.06	4.04	0.69	1.15	2.02	0.37	0.9545				chr7	+	NonCoding	127324697	127327086
TC0800010984.hg.1	4.55	3.53	0.97	0.44	2.02	0.5021	0.9691				chr8	-	NonCoding	85145877	85147113
TC0800011491.hg.1	4.63	3.62	0.61	0.35	2.02	0.138	0.9268				chr8	-	NonCoding	110301654	110326668
TC0X00010096.hg.1	6.85	5.84	0.56	0.96	2.02	0.3763	0.9558				chrX	-	NonCoding	74565064	74568070
TC1100010997.hg.1	4.11	3.09	0.91	0.47	2.02	0.1044	0.9235				chr11	-	NonCoding	60198840	60200368
TC1600008344.hg.1	4.54	3.53	0.5	0.88	2.02	0.0952	0.9234				chr16	+	NonCoding	72444686	72445149
TC1600010705.hg.1	4.97	3.95	0.51	0.63	2.02	0.3397	0.9512				chr16	-	NonCoding	68980538	68981783
TC2100008442.hg.1	4.97	3.96	0.58	0.99	2.02	0.8139	0.9901	klardawbu.aAug10-unspliced	klardawbu	Transcript Identified by AceView	chr21	-	Coding	45851482	45852254
TC0100018075.hg.1	4.41	3.4	0.48	0.21	2.01	0.0328	0.9228				chr1	-	NonCoding	246674803	246679179
TC0400010206.hg.1	4.06	3.05	0.16	0.36	2.01	0.0057	0.9228	korblorby.aAug10-unspliced	korblorby	Transcript Identified by AceView	chr4	-	Coding	20779980	20783622
TC0600006579.hg.1	5.93	4.92	0.3	0.71	2.01	0.0085	0.9228				chr6	+	NonCoding	2206511	2206600
TC0600006934.hg.1	6.76	5.75	0.28	0.4	2.01	0.021	0.9228	tureme.aAug10-unspliced	tureme	Transcript Identified by AceView	chr6	+	Coding	10821281	10821847
TC0600007118.hg.1	4.27	3.26	0.46	0.16	2.01	0.0048	0.9228	ENST00000403848	RPL5P20	ribosomal protein L5 pseudogene 20 [Source:HGNC Symbol;Acc:HGNC:36660]	chr6	+	Multiple_Complex	19348181	19349076
TC0700009623.hg.1	3.86	2.85	0.25	0.23	2.01	0.0013	0.9228				chr7	+	NonCoding	149463532	149464502
TC0800009777.hg.1	4.55	3.55	0.3	0.18	2.01	0.0043	0.9228	ENST00000521016.1; OTTHUMT00000374894; uc064ksa.1	RP11-618M23.4	novel transcript	chr8	-	NonCoding	19254241	19257334
TC0900008245.hg.1	4.84	3.84	0.32	0.5	2.01	0.0293	0.9228	laswa.aAug10-unspliced	laswa	Transcript Identified by AceView	chr9	+	Coding	101115098	101116818
TC1100006945.hg.1	4.21	3.2	0.47	0.25	2.01	0.0195	0.9228	ENST00000531763.1; OTTHUMT00000386626; rycher.aAug10; uc057zjv.1	CTD-3096P4.1; rycher	novel transcript; Transcript Identified by AceView	chr11	+	Multiple_Complex	16023190	16031515
TC1400009025.hg.1	4.07	3.06	0.34	0.04	2.01	0.004	0.9228				chr14	-	NonCoding	41170865	41182322
TC0200009836.hg.1	4.85	3.85	1.04	0.64	2.01	0.9177	0.9968				chr2	+	NonCoding	163121622	163124678
TC0700006801.hg.1	6.26	5.25	0.89	0.71	2.01	0.2323	0.9376				chr7	+	NonCoding	17539028	17539716
TC0800009512.hg.1	6.49	5.48	0.55	0.63	2.01	0.2074	0.9335	plybla.aAug10-unspliced	plybla	Transcript Identified by AceView	chr8	-	Unassigned	8369197	8370574
TC1400008594.hg.1	5.48	4.47	0.45	0.76	2.01	0.1283	0.9266	ENST00000554393	PTCD2P1	pentatricopeptide repeat domain 2 pseudogene 1 [Source:HGNC Symbol;Acc:HGNC:31718]	chr14	-	Pseudogene	20524287	20525422
TC1400008602.hg.1	4.55	3.53	0.42	0.46	2.01	0.0513	0.9228				chr14	-	NonCoding	20678316	20682665
TC1500009527.hg.1	5.11	4.11	0.69	0.51	2.01	0.4186	0.9614	OTTHUMT00000473988; uc059jog.1	RP11-31H5.3	novel transcript, sense intronic to	chr15	-	NonCoding	56729932	56730611
TC2000006950.hg.1	4.9	3.89	0.54	0.42	2.01	0.0535	0.9228				chr20	+	NonCoding	23136128	23138307
TC0100011778.hg.1	5.47	4.47	0.43	0.8	2	0.1872	0.9295				chr1	+	NonCoding	226069516	226069953
TC0100011879.hg.1	4.68	3.68	0.8	0.45	2	0.4792	0.9689	uc057qfl.1	SNORA51	Small nucleolar RNA SNORA51 [Source:RFAM;Acc:RF00432]	chr1	+	Small_RNA	228652436	228652560
TC0200009185.hg.1	5.53	4.53	0.53	0.54	2	0.015	0.9228				chr2	+	NonCoding	126012428	126021992
TC0300011976.hg.1	3.96	2.96	0.44	0.29	2	0.0333	0.9228				chr3	-	NonCoding	111193476	111201523
TC0400011281.hg.1	5.15	4.16	0.19	0.14	2	0.002	0.9228	uc062yck.1	RNU6ATAC31P	RNA, U6atac small nuclear 31, pseudogene [Source:HGNC Symbol;Acc:HGNC:46930]	chr4	-	Small_RNA	88206427	88206552
TC0600010433.hg.1	4.07	3.07	0.31	0.42	2	0.0041	0.9228				chr6	-	NonCoding	1277351	1277470
TC0700008656.hg.1	5.42	4.42	0.49	0.11	2	0.0137	0.9228	ENST00000459286; uc064gpx.1	RN7SKP198	RNA, 7SK small nuclear pseudogene 198 [Source:HGNC Symbol;Acc:HGNC:45922]	chr7	+	NonCoding	102857450	102857760
TC0900009222.hg.1	5.3	4.3	0.55	0.48	2	0.0329	0.9228				chr9	+	NonCoding	136637044	136638614
TC1000011790.hg.1	3.83	2.83	0.17	0.31	2	0.002	0.9228	ENST00000410504	RN7SKP278	RNA, 7SK small nuclear pseudogene 278 [Source:HGNC Symbol;Acc:HGNC:46002]	chr10	-	NonCoding	108940969	108941310
TC0200007187.hg.1	5.21	4.21	0.79	0.8	2	0.6517	0.9811	slerjeebu.aAug10-unspliced	slerjeebu	Transcript Identified by AceView	chr2	+	Unassigned	32461188	32462118
TC0300009598.hg.1	5.79	4.79	0.34	0.67	2	0.1786	0.9293	komura.aAug10-unspliced	komura	Transcript Identified by AceView	chr3	+	Unassigned	179175661	179178080
TC0700011713.hg.1	3.94	2.94	0.7	0.39	2	0.0559	0.9228				chr7	-	NonCoding	88139470	88146788
TC0700012661.hg.1	5.93	4.93	0.57	0.43	2	0.0775	0.9228	ploybler.aAug10-unspliced	ploybler	Transcript Identified by AceView	chr7	-	Unassigned	132947531	132949630
TC0900008278.hg.1	4.68	3.68	0.53	0.41	2	0.0562	0.9228	ENST00000429577	RP11-341A22.1		chr9	+	Multiple_Complex	103065416	103065598
TC1200011721.hg.1	3.77	2.76	1.16	0.49	2	0.1195	0.9239	nygleeby.aAug10-unspliced	nygleeby	Transcript Identified by AceView	chr12	-	Coding	102090201	102090684
TC1200012758.hg.1	6.02	5.02	0.42	0.66	2	0.109	0.9238	NM_023922; ENST00000537503; BC069148; BC101994; BC103699; OTTHUMT00000370194	TAS2R14	taste receptor, type 2, member 14	chr12	-	Coding	10937406	10939263
TC1800006716.hg.1	7.13	6.13	0.66	0.44	2	0.3111	0.9471	pleeterbu.aAug10-unspliced	pleeterbu	Transcript Identified by AceView	chr18	+	Coding	11991610	11992022
TC0100009435.hg.1	6.32	5.33	0.14	0.66	1.99	0.0795	0.9228				chr1	+	NonCoding	112195502	112195606
TC0100016821.hg.1	4.97	3.98	0.48	0.35	1.99	0.0319	0.9228				chr1	-	NonCoding	196182181	196185522
TC0200006526.hg.1	5.75	4.76	0.35	0.56	1.99	0.0328	0.9228	porlaw.aAug10-unspliced	porlaw	Transcript Identified by AceView	chr2	+	Unassigned	3425191	3425924
TC0200016080.hg.1	4.91	3.92	0.23	0.37	1.99	0.0042	0.9228				chr2	-	NonCoding	233167726	233180171
TC0500011020.hg.1	7	6.01	0.24	0.91	1.99	0.0078	0.9228	blystarby.aAug10-unspliced	blystarby	Transcript Identified by AceView	chr5	-	Unassigned	69955685	69956131
TC0500011043.hg.1	7	6.01	0.24	0.91	1.99	0.0078	0.9228	lawstarby.aAug10-unspliced	lawstarby	Transcript Identified by AceView	chr5	-	Unassigned	70830757	70831203
TC0500013136.hg.1	5.48	4.48	0.36	0.25	1.99	0.0061	0.9228	wersnubu.aAug10-unspliced	wersnubu	Transcript Identified by AceView	chr5	-	Coding	181452145	181452487
TC0700011013.hg.1	4.66	3.67	0.17	0.49	1.99	0.0267	0.9228	kineya.aAug10-unspliced	kineya	Transcript Identified by AceView	chr7	-	Coding	48087892	48089719
TC0800008791.hg.1	5.34	4.35	0.28	0.1	1.99	0.0031	0.9228	kehire.aAug10-unspliced	kehire	Transcript Identified by AceView	chr8	+	Unassigned	125254268	125256281
TC1400007449.hg.1	5.54	4.54	0.74	0.33	1.99	0.0253	0.9228	slasoybo.aAug10	slasoybo	Transcript Identified by AceView	chr14	+	Unassigned	64855354	64857579
TC1600008322.hg.1	4.88	3.89	0.31	0.07	1.99	0.0009	0.9228				chr16	+	NonCoding	71864956	71871837
TC1900011516.hg.1	5.67	4.68	0.41	0.08	1.99	0.0033	0.9228	ENST00000587908	AC006116.22		chr19	-	Pseudogene	56319790	56322310
TC0300007526.hg.1	5.42	4.43	0.65	0.46	1.99	0.329	0.9505				chr3	+	NonCoding	53987331	53987868
TC0400010608.hg.1	4.5	3.51	0.6	0.53	1.99	0.0928	0.9234	ENST00000508081.1; OTTHUMT00000361599; seestoyby.aAug10; uc062wjl.1	AC092597.3; seestoyby	novel transcript; Transcript Identified by AceView	chr4	-	Multiple_Complex	47556731	47560259
TC0500007838.hg.1	6.45	5.46	0.56	0.54	1.99	0.256	0.939	uc063esg.1	RNU6ATAC36P	RNA, U6atac small nuclear 36, pseudogene [Source:HGNC Symbol;Acc:HGNC:46935]	chr5	+	Small_RNA	76948791	76948870
TC0800008537.hg.1	4.73	3.74	0.5	0.58	1.99	0.0711	0.9228				chr8	+	NonCoding	108796108	108805543
TC0X00010179.hg.1	4.68	3.69	0.11	1.15	1.99	0.4463	0.9643				chrX	-	NonCoding	82339187	82343700
TC1100012806.hg.1	4.65	3.66	0.6	0.79	1.99	0.3665	0.9539	styloyby.aAug10-unspliced	styloyby	Transcript Identified by AceView	chr11	-	Coding	129742827	129743482
TC1200007136.hg.1	4.74	3.74	0.76	0.65	1.99	0.1833	0.9295				chr12	+	NonCoding	26884633	26891740
TC1300007143.hg.1	6.25	5.26	0.45	0.71	1.99	0.3957	0.9579	ENST00000614413; uc058wyo.1	Metazoa_SRP	Metazoan signal recognition particle RNA [Source:RFAM;Acc:RF00017]	chr13	+	NonCoding	48429269	48429554
TC0200007952.hg.1	5.21	4.22	0.23	0.34	1.98	0.0067	0.9228				chr2	+	NonCoding	70210205	70210895
TC0400008935.hg.1	5.47	4.48	0.15	0.41	1.98	0.0172	0.9228				chr4	+	NonCoding	146647404	146652305
TC0500013150.hg.1	5.61	4.62	0.28	0.4	1.98	0.0405	0.9228				chr5	+	NonCoding	6669731	6677261
TC0700010690.hg.1	4.74	3.76	0.32	0.37	1.98	0.0393	0.9228	uc064crg.1	RNU6-388P	RNA, U6 small nuclear 388, pseudogene [Source:HGNC Symbol;Acc:HGNC:47351]	chr7	-	Small_RNA	33001950	33002054
TC0900007300.hg.1	5.72	4.73	0.91	0.43	1.98	0.049	0.9228	sarvubu.aAug10-unspliced	sarvubu	Transcript Identified by AceView	chr9	+	Unassigned	42804591	42805141
TC1100009412.hg.1	6.39	5.41	0.49	0.24	1.98	0.0222	0.9228	NM_022062; ENST00000298282; ENST00000526955; ENST00000527238; ENST00000530517; ENST00000531116; ENST00000531212; ENST00000532623; ENST00000557814; ENST00000558705; ENST00000558729; ENST00000559662; ENST00000561115; ENST00000561298; ENST00000561399; BC045626; OTTHUMT00000386864; OTTHUMT00000386865; OTTHUMT00000386866; OTTHUMT00000386867; OTTHUMT00000386868; OTTHUMT00000386869; OTTHUMT00000386870; …	PKNOX2	PBX/knotted 1 homeobox 2	chr11	+	Multiple_Complex	125164663	125433389
TC1200010875.hg.1	5.26	4.27	0.31	0.43	1.98	0.0191	0.9228				chr12	-	NonCoding	55844017	55845221
TC1300007953.hg.1	4.41	3.42	0.46	0.55	1.98	0.0258	0.9228				chr13	+	NonCoding	106935335	106937882
TC1300008638.hg.1	5.27	4.29	0.54	0.16	1.98	0.0249	0.9228				chr13	-	NonCoding	37164676	37211021
TC0400010946.hg.1	4.82	3.83	0.66	0.36	1.98	0.1811	0.9293	uc062xbx.1	AC063956.1	Uncharacterized protein [Source:UniProtKB/TrEMBL;Acc:A0A096LP95]	chr4	-	Coding	70020979	70021229
TC0600006565.hg.1	5.08	4.09	0.81	0.5	1.98	0.2914	0.9429				chr6	+	NonCoding	1884157	1884242
TC0700006446.hg.1	6.02	5.03	0.05	0.73	1.98	0.1182	0.9239	sharsnubu.aAug10-unspliced	sharsnubu	Transcript Identified by AceView	chr7	+	Coding	231279	231754
TC0900008650.hg.1	4.75	3.77	0.67	0.3	1.98	0.096	0.9234	gorsher.aAug10-unspliced	gorsher	Transcript Identified by AceView	chr9	+	Unassigned	122089240	122089837
TC0Y00006831.hg.1	4.69	3.7	0.64	0.23	1.98	0.0906	0.9228	ENST00000449659	XKRYP5	X-linked Kx blood group related, Y-linked pseudogene 5 [Source:HGNC Symbol;Acc:HGNC:23912]	chrY	+	Pseudogene	25752388	25752870
TC1100010584.hg.1	3.98	2.99	0.09	0.64	1.98	0.052	0.9228	sneeflorbu.aAug10-unspliced	sneeflorbu	Transcript Identified by AceView	chr11	-	Coding	41411543	41412358
TC2000006545.hg.1	9.31	8.32	0.09	0.97	1.98	0.3209	0.9495	ENST00000364424	RNU6-1019P	RNA, U6 small nuclear 1019, pseudogene [Source:HGNC Symbol;Acc:HGNC:47982]	chr20	+	Small_RNA	3360036	3360142
TC0300008265.hg.1	5.69	4.71	0.34	0.04	1.97	0.0044	0.9228				chr3	+	NonCoding	107248941	107251453
TC0400008554.hg.1	5.16	4.18	0.47	0.67	1.97	0.041	0.9228	susneeby.aAug10-unspliced	susneeby	Transcript Identified by AceView	chr4	+	Unassigned	119050580	119051179
TC1100008598.hg.1	3.7	2.73	0.2	0.24	1.97	0.0056	0.9228				chr11	+	NonCoding	80958591	80959646
TC1100009586.hg.1	4.58	3.6	0.07	0.28	1.97	0.0008	0.9228				chr11	+	NonCoding	133049181	133056223
TC1300009819.hg.1	4.58	3.6	0.77	0.32	1.97	0.0203	0.9228				chr13	-	NonCoding	111156063	111156850
TC1600011236.hg.1	5.38	4.4	0.33	0.17	1.97	0.0017	0.9228	wusney.aAug10-unspliced	wusney	Transcript Identified by AceView	chr16	-	Coding	88848791	88849132
TC1600011269.hg.1	6.63	5.65	0.36	0.31	1.97	0.0109	0.9228	ENST00000562211.1; OTTHUMT00000431800; uc059ynq.1	RP1-168P16.2	novel transcript	chr16	-	NonCoding	89392375	89412564
TC1700010946.hg.1	5.18	4.21	0.57	0.14	1.97	0.0471	0.9228				chr17	-	NonCoding	47399192	47400199
TC1800007173.hg.1	5.55	4.58	0.39	0.11	1.97	0.0089	0.9228				chr18	+	NonCoding	43559894	43665472
TC1800007573.hg.1	4.47	3.49	0.69	0.16	1.97	0.0133	0.9228				chr18	+	NonCoding	65956121	65959444
TC1800008829.hg.1	5.77	4.79	0.34	0.5	1.97	0.0094	0.9228	swoywo.aAug10-unspliced	swoywo	Transcript Identified by AceView	chr18	-	Coding	59672123	59672641
TC0100018232.hg.1	4.98	4	0.69	0.23	1.97	0.1219	0.9239				chr1	+	NonCoding	58221463	58243518
TC0200010201.hg.1	4.28	3.3	0.65	0.31	1.97	0.0756	0.9228	voyforbu.aAug10-unspliced	voyforbu	Transcript Identified by AceView	chr2	+	Coding	185664808	185665896
TC0200010646.hg.1	6.07	5.09	0.72	0.21	1.97	0.1264	0.9249	NR_110291; ENST00000452057.1; OTTHUMT00000336642; uc061rym.1	LOC101928020; AC007038.7	uncharacterized LOC101928020; novel transcript	chr2	+	NonCoding	210029922	210064356
TC0200012674.hg.1	4.59	3.61	0.24	0.56	1.97	0.101	0.9235				chr2	-	NonCoding	57314202	57315505
TC0300009054.hg.1	5.12	4.14	0.89	0.3	1.97	0.1652	0.9278	NR_048544; ENST00000479030	SLC9A9-AS1	SLC9A9 antisense RNA 1	chr3	+	NonCoding	143342246	143347071
TC0300010679.hg.1	5.05	4.07	0.3	0.7	1.97	0.1157	0.9239	CLASP2.vlAug10-unspliced	CLASP2	Transcript Identified by AceView, Entrez Gene ID(s) 23122	chr3	-	Unassigned	33543573	33544614
TC0600007988.hg.1	6.26	5.28	0.68	0.38	1.97	0.2272	0.9376	swyspabu.aAug10-unspliced	swyspabu	Transcript Identified by AceView	chr6	+	Coding	41079213	41080308
TC0600013628.hg.1	5.16	4.18	0.53	0.7	1.97	0.1338	0.9267	uc063skx.1	RNU6-824P	RNA, U6 small nuclear 824, pseudogene [Source:HGNC Symbol;Acc:HGNC:47787]	chr6	-	Small_RNA	154825176	154825279
TC0X00006589.hg.1	4.72	3.75	0.7	0.15	1.97	0.1329	0.9267				chrX	+	NonCoding	9988812	9988877
TC0X00007495.hg.1	6.29	5.31	0.27	0.48	1.97	0.0722	0.9228	boydy.aAug10-unspliced	boydy	Transcript Identified by AceView	chrX	+	Coding	67673709	67674475
TC1100007234.hg.1	4.3	3.32	0.31	0.55	1.97	0.1151	0.9239	suflorbu.aAug10-unspliced	suflorbu	Transcript Identified by AceView	chr11	+	Coding	33682295	33683049
TC2200009083.hg.1	4.9	3.92	0.26	0.82	1.97	0.2197	0.9358				chr22	-	NonCoding	48834455	48840175
TC0100007902.hg.1	5.51	4.53	0.54	0.63	1.96	0.4179	0.9612	ENST00000602528.1; OTTHUMT00000467750; uc057fad.1	RP11-416A14.1	novel transcript, intronic to MACF1	chr1	+	NonCoding	39206512	39206957
TC0100008527.hg.1	5.2	4.23	0.36	0.2	1.96	0.0014	0.9228	homi.aAug10-unspliced	homi	Transcript Identified by AceView	chr1	+	Unassigned	61253203	61255170
TC0100008658.hg.1	5.69	4.72	0.49	0.32	1.96	0.0165	0.9228	ENST00000230113.3; OTTHUMT00000025987; stabo.aAug10; uc057hjx.1	RP4-763G1.2; stabo	novel transcript; Transcript Identified by AceView	chr1	+	NonCoding	67522313	67534634
TC0100015748.hg.1	5.23	4.26	0.4	0.52	1.96	0.0185	0.9228	perkarbo.aAug10-unspliced	perkarbo	Transcript Identified by AceView	chr1	-	Coding	150665769	150666394
TC0200012698.hg.1	4.79	3.82	0.36	0.41	1.96	0.0151	0.9228				chr2	-	NonCoding	59997199	60010514
TC0200012733.hg.1	5.43	4.46	0.43	0.21	1.96	0.0113	0.9228	blarkly.aAug10-unspliced	blarkly	Transcript Identified by AceView	chr2	-	Unassigned	61183033	61184658
TC0500011438.hg.1	5.42	4.45	1.17	0.45	1.96	0.0363	0.9228	uc063fim.1	AC099512.1		chr5	-	Precursor_microRNA	90860616	90860727
TC0600006572.hg.1	4.07	3.11	0.12	0.23	1.96	0.0007	0.9228				chr6	+	NonCoding	2063928	2064013
TC0600012917.hg.1	4.85	3.88	0.39	0.24	1.96	0.0052	0.9228				chr6	-	NonCoding	113479379	113486862
TC0X00011211.hg.1	15.58	14.61	0.03	0.19	1.96	0.0004	0.9228	NM_000402; NM_001042351; ENST00000369620; ENST00000393562; ENST00000393564; ENST00000433845; ENST00000439227; ENST00000440967; ENST00000488434; ENST00000489497; ENST00000490651; ENST00000497281; ENST00000621232; BC000337; OTTHUMT00000061165; OTTHUMT00000061166; OTTHUMT00000061167; OTTHUMT00000061168; OTTHUMT00000061169; OTTHUMT00000061170; OTTHUMT00000061171; OTTHUMT00000061172; OTTHUMT0000006117…	G6PD	glucose-6-phosphate dehydrogenase	chrX	-	Multiple_Complex	154531390	154547586
TC1100006633.hg.1	5.64	4.67	0.5	0.35	1.96	0.0264	0.9228	uc057ydg.1	RNU7-50P	RNA, U7 small nuclear 50 pseudogene [Source:HGNC Symbol;Acc:HGNC:34146]	chr11	+	Small_RNA	3781395	3781456
TC1700006588.hg.1	4.88	3.9	0.46	0.47	1.96	0.0472	0.9228	darer.aAug10-unspliced	darer	Transcript Identified by AceView	chr17	+	Coding	3672237	3672835
TC1700008786.hg.1	6.37	5.4	0.36	0.23	1.96	0.0198	0.9228	ENST00000442627.1; ENST00000450826.1; loyrey.aAug10; loyrey.bAug10; OTTHUMT00000255309; OTTHUMT00000255310; uc060jjc.1; uc060jjd.1	AC118653.2; loyrey	Transcript Identified by AceView; novel transcript	chr17	+	NonCoding	71596338	71597279
TC0200009544.hg.1	5.08	4.11	0.65	0.08	1.96	0.0609	0.9228	hemeyo.aAug10-unspliced	hemeyo	Transcript Identified by AceView	chr2	+	Coding	143507628	143510018
TC0300009622.hg.1	4.97	3.99	0.54	0.5	1.96	0.1035	0.9235	ENST00000464537; ENST00000488262; ENST00000464537.1; ENST00000488262.1; feeswerby.aAug10; OTTHUMT00000349801; OTTHUMT00000349802; uc062qgu.1; uc062qgv.1	LOC100505609; RP11-420J11.2; feeswerby	uncharacterized LOC100505609; Transcript Identified by AceView; novel transcript	chr3	+	Multiple_Complex	180414174	180502948
TC0300010005.hg.1	5.99	5.02	0.46	0.39	1.96	0.0541	0.9228				chr3	+	NonCoding	196192690	196193573
TC0300011835.hg.1	5.26	4.29	0.79	0.34	1.96	0.0887	0.9228				chr3	-	NonCoding	99886021	99886686
TC0400007586.hg.1	4.89	3.93	0.55	0.33	1.96	0.0928	0.9234	glawspeeby.aAug10-unspliced	glawspeeby	Transcript Identified by AceView	chr4	+	Coding	56337093	56337624
TC0400008035.hg.1	4.01	3.04	0.48	0.31	1.96	0.0825	0.9228	teyglerby.aAug10-unspliced	teyglerby	Transcript Identified by AceView	chr4	+	Coding	85796277	85797144
TC0400009559.hg.1	5.59	4.62	0.74	0.16	1.96	0.1741	0.9293	reeplorby.aAug10-unspliced	reeplorby	Transcript Identified by AceView	chr4	+	Coding	186615542	186615976
TC0500007078.hg.1	6.89	5.92	1	0.78	1.96	0.3844	0.9566	uc063cud.1	AC026703.1		chr5	+	Precursor_microRNA	32781538	32781639
TC0500009531.hg.1	4.45	3.48	0.99	0.48	1.96	0.0995	0.9234	flergoy.aAug10-unspliced	flergoy	Transcript Identified by AceView	chr5	+	Coding	174412148	174412781
TC0700011616.hg.1	4.16	3.19	0.61	0.13	1.96	0.0604	0.9228	uc064eub.1	RNU6-849P	RNA, U6 small nuclear 849, pseudogene [Source:HGNC Symbol;Acc:HGNC:47812]	chr7	-	Multiple_Complex	79912104	79912208
TC0900009016.hg.1	4.62	3.64	0.93	0.1	1.96	0.2458	0.9378	sneytorby.aAug10-unspliced	sneytorby	Transcript Identified by AceView	chr9	+	Unassigned	132063390	132063884
TC1000010345.hg.1	4.48	3.51	0.26	1.04	1.96	0.2477	0.9378				chr10	-	NonCoding	36796335	36827408
TC1100009281.hg.1	4.94	3.96	0.74	0.71	1.96	0.745	0.9862	temi.aAug10-unspliced	temi	Transcript Identified by AceView	chr11	+	Unassigned	120219140	120223082
TC1200010273.hg.1	5.41	4.44	0.67	0.49	1.96	0.1084	0.9238	ENST00000391231	SNORA75	Small nucleolar RNA SNORA75 [Source:RFAM;Acc:RF00072]	chr12	-	Small_RNA	31076867	31077016
TC1400008278.hg.1	4.52	3.54	0.76	0.21	1.96	0.1612	0.9277	uc021scx.2	AL132709.3		chr14	+	Multiple_Complex	101039338	101039437
TC1600007824.hg.1	4.61	3.64	0.44	0.59	1.96	0.2889	0.9427				chr16	+	NonCoding	50673931	50677467
TC1800006826.hg.1	5.51	4.54	0.29	0.84	1.96	0.237	0.9377	skorkor.aAug10-unspliced	skorkor	Transcript Identified by AceView	chr18	+	Coding	21221468	21222468
TC1900007608.hg.1	6.45	5.49	0.48	0.77	1.96	0.1117	0.9239				chr19	+	NonCoding	23508394	23519947
TC2000008958.hg.1	4.3	3.33	0.95	0.35	1.96	0.0958	0.9234	farvoy.aAug10-unspliced	farvoy	Transcript Identified by AceView	chr20	-	Unassigned	35055358	35055943
TC2200006650.hg.1	4.5	3.53	0.4	0.64	1.96	0.2923	0.9431	noybo.aAug10	noybo	Transcript Identified by AceView	chr22	+	Coding	20241417	20243079
TC0100007414.hg.1	5.34	4.37	0.4	0.5	1.95	0.0565	0.9228	floymerbo.aAug10-unspliced	floymerbo	Transcript Identified by AceView	chr1	+	Coding	25675527	25676114
TC0200010724.hg.1	4.92	3.96	0.87	0.08	1.95	0.0347	0.9228				chr2	+	NonCoding	215908658	215912694
TC0200013639.hg.1	4.24	3.28	0.43	0.25	1.95	0.0097	0.9228				chr2	-	NonCoding	100332414	100340004
TC0200014185.hg.1	4.51	3.55	0.41	0.23	1.95	0.0163	0.9228	snerpubo.aAug10-unspliced	snerpubo	Transcript Identified by AceView	chr2	-	Coding	127715080	127717150
TC0300012031.hg.1	5.71	4.74	0.57	0.49	1.95	0.0505	0.9228	ENST00000496068	RP11-271C24.3		chr3	-	Multiple_Complex	113740823	113741254
TC0300012822.hg.1	4.12	3.16	0.97	0.3	1.95	0.0325	0.9228	surumo.aAug10-unspliced	surumo	Transcript Identified by AceView	chr3	-	Coding	151564183	151564719
TC0500007656.hg.1	6.41	5.44	0.17	0.45	1.95	0.0102	0.9228				chr5	+	NonCoding	68715742	68717209
TC0500010137.hg.1	4.03	3.07	0.34	0.64	1.95	0.0302	0.9228				chr5	-	NonCoding	12787603	12788466
TC0600006735.hg.1	4.84	3.87	0.23	0.44	1.95	0.0166	0.9228				chr6	+	NonCoding	4066341	4066888
TC0600010145.hg.1	4.25	3.29	0.62	0.12	1.95	0.0134	0.9228				chr6	+	NonCoding	164101651	164107581
TC0800008619.hg.1	4.39	3.42	0.31	0.3	1.95	0.0266	0.9228				chr8	+	NonCoding	116233943	116235702
TC0800010582.hg.1	4.11	3.14	0.42	0.1	1.95	0.0123	0.9228				chr8	-	NonCoding	60464604	60465588
TC0900006536.hg.1	4.49	3.53	0.65	0.1	1.95	0.0034	0.9228				chr9	+	NonCoding	4888991	4893493
TC1200008645.hg.1	4.74	3.77	0.44	0.22	1.95	0.0205	0.9228	narjawby.aAug10-unspliced	narjawby	Transcript Identified by AceView	chr12	+	Unassigned	102439223	102439734
TC1200009123.hg.1	4.96	3.99	0.61	0.23	1.95	0.0494	0.9228				chr12	+	NonCoding	120316161	120319146
TC1200010813.hg.1	5.59	4.63	0.37	0.31	1.95	0.0047	0.9228	chujoyby.aAug10-unspliced	chujoyby	Transcript Identified by AceView	chr12	-	Coding	53718414	53718781
TC1400009447.hg.1	5.45	4.49	0.45	0.44	1.95	0.0052	0.9228	werpo.aAug10-unspliced	werpo	Transcript Identified by AceView	chr14	-	Unassigned	65404490	65405443
TC1500007146.hg.1	4.19	3.22	0.13	0.55	1.95	0.043	0.9228	ENST00000561254.1; OTTHUMT00000416876; uc059iwb.1	RP11-408J6.1	novel transcript, intronic to SEMA6D	chr15	+	NonCoding	47274183	47275164
TC1500007197.hg.1	6.28	5.32	0.69	0.26	1.95	0.0405	0.9228	ENST00000363735; uc059jcs.1	Y_RNA	Y RNA [Source:RFAM;Acc:RF00019]	chr15	+	NonCoding	50221888	50221996
TC1500008013.hg.1	5.59	4.62	0.41	0.27	1.95	0.0046	0.9228	snodee.aAug10-unspliced	snodee	Transcript Identified by AceView	chr15	+	Coding	79879913	79880621
TC1500008590.hg.1	4.54	3.57	0.41	0.24	1.95	0.0043	0.9228				chr15	+	NonCoding	101887047	101887402
TC1600008594.hg.1	4.91	3.95	0.2	0.44	1.95	0.0172	0.9228	shyzybu.bAug10-unspliced	shyzybu	Transcript Identified by AceView	chr16	+	Unassigned	81534964	81536424
TC1700011540.hg.1	5.07	4.11	0.36	0.46	1.95	0.0164	0.9228	watima.bAug10-unspliced	watima	Transcript Identified by AceView	chr17	-	Unassigned	67725388	67725944
TC2000008451.hg.1	4.4	3.44	0.23	0.43	1.95	0.0421	0.9228	rokoy.aAug10-unspliced	rokoy	Transcript Identified by AceView	chr20	-	Unassigned	14845127	14848518
TC0100016654.hg.1	5.95	4.99	0.36	0.56	1.95	0.0766	0.9228	uc057nvx.1	AL137800.1		chr1	-	Precursor_microRNA	183510675	183510764
TC0300007867.hg.1	4.59	3.63	0.62	0.35	1.95	0.1827	0.9294				chr3	+	NonCoding	75224497	75240718
TC0400008796.hg.1	6.12	5.16	0.81	0.72	1.95	0.0785	0.9228	uc062zsf.1	RNU6-1214P	RNA, U6 small nuclear 1214, pseudogene [Source:HGNC Symbol;Acc:HGNC:48177]	chr4	+	Small_RNA	139318378	139318486
TC0400010746.hg.1	5.81	4.85	0.52	0.73	1.95	0.0832	0.9228	zerspeeby.aAug10-unspliced	zerspeeby	Transcript Identified by AceView	chr4	-	Coding	55492309	55492831
TC0600008700.hg.1	6.04	5.07	0.58	0.74	1.95	0.6086	0.9782	ENST00000592359.1	RP1-3J17.3		chr6	+	NonCoding	85630362	85631277
TC1000008345.hg.1	6.22	5.26	0.51	0.96	1.95	0.4414	0.9638				chr10	+	NonCoding	87440533	87441500
TC1000009281.hg.1	5.26	4.29	0.48	0.87	1.95	0.6328	0.9798	kyfoy.aAug10-unspliced	kyfoy	Transcript Identified by AceView	chr10	+	Unassigned	127131032	127133487
TC1100010870.hg.1	4.2	3.24	0.48	0.27	1.95	0.0765	0.9228	OTTHUMT00000334411	OR2AH1P	olfactory receptor, family 2, subfamily AH, member 1 pseudogene	chr11	-	Multiple_Complex	56669017	56669944
TC14_GL000009v2_random00006453.hg.1	5.12	4.15	0.07	0.66	1.95	0.106	0.9235	ENST00000412492.1; ENST00000415543.1; ENST00000421640.1; ENST00000423394.1; ENST00000428624.1; ENST00000431700.1; ENST00000448665.1; ENST00000448844.1; ENST00000456460.2; ENST00000458155.1	RP11-435B5.5		chr14_GL000009v2_random	+	NonCoding	34465	62549
TC1600006823.hg.1	5.15	4.18	0.62	0.52	1.95	0.1848	0.9295				chr16	+	NonCoding	8658068	8659004
TC1900006894.hg.1	4.47	3.51	0.26	0.58	1.95	0.1377	0.9268				chr19	+	NonCoding	8406339	8407202
TC0100013351.hg.1	3.9	2.94	0.02	0.45	1.94	0.0059	0.9228	lorma.aAug10	lorma	Transcript Identified by AceView	chr1	-	Unassigned	25269468	25274506
TC0200014339.hg.1	5.93	4.97	0.68	0.29	1.94	0.0279	0.9228				chr2	-	NonCoding	132002265	132010847
TC0300008445.hg.1	4.97	4.01	0.52	0.3	1.94	0.0161	0.9228	geybeybo.aAug10-unspliced	geybeybo	Transcript Identified by AceView	chr3	+	Coding	117729853	117730424
TC0300012277.hg.1	4.91	3.95	0.69	0.3	1.94	0.0133	0.9228	pleybeybu.aAug10-unspliced	pleybeybu	Transcript Identified by AceView	chr3	-	Unassigned	126411382	126412291
TC0500007594.hg.1	6.05	5.09	0.31	0.32	1.94	0.0025	0.9228	ENST00000607786.1; OTTHUMT00000470613; uc063dza.1	RP11-307L14.1	novel transcript	chr5	+	NonCoding	65020038	65020551
TC0600009324.hg.1	4.84	3.88	0.19	0.3	1.94	0.0004	0.9228				chr6	+	NonCoding	122436692	122443609
TC0700010433.hg.1	5.47	4.52	0.54	0.27	1.94	0.0159	0.9228				chr7	-	NonCoding	21887459	21888771
TC0800007996.hg.1	5.21	4.25	0.14	0.39	1.94	0.0099	0.9228				chr8	+	NonCoding	75122374	75136764
TC0Y00006664.hg.1	5.25	4.29	0.28	0.5	1.94	0.0114	0.9228	uc065cso.1	RNU6-109P	RNA, U6 small nuclear 109, pseudogene [Source:HGNC Symbol;Acc:HGNC:47072]	chrY	+	Small_RNA	16248935	16249041
TC1000010823.hg.1	5.32	4.36	0.66	0.62	1.94	0.0451	0.9228				chr10	-	NonCoding	67044915	67077608
TC1100012095.hg.1	5.24	4.28	0.74	0.5	1.94	0.027	0.9228	dofer.aAug10-unspliced	dofer	Transcript Identified by AceView	chr11	-	Unassigned	101120233	101121419
TC1200008440.hg.1	5.15	4.19	0.57	0.26	1.94	0.0373	0.9228	pono.aAug10-unspliced	pono	Transcript Identified by AceView	chr12	+	Unassigned	92887390	92887932
TC1300008549.hg.1	4.75	3.79	0.27	0.21	1.94	0.0009	0.9228	veycha.aAug10-unspliced	veycha	Transcript Identified by AceView	chr13	-	Coding	32162951	32163420
TC1500008209.hg.1	5.81	4.85	0.07	0.27	1.94	0.0028	0.9228	borswy.aAug10-unspliced	borswy	Transcript Identified by AceView	chr15	+	Coding	87163573	87164113
TC1700011037.hg.1	6.79	5.83	0.46	0.24	1.94	0.0032	0.9228	NR_106745; ENST00000616087	MIR6129	microRNA 6129	chr17	-	Precursor_microRNA	49288346	49288454
TC0100015769.hg.1	4.61	3.65	0.62	0.41	1.94	0.2927	0.9432	speykubo.aAug10-unspliced	speykubo	Transcript Identified by AceView	chr1	-	Unassigned	151124310	151125541
TC0100017897.hg.1	4.1	3.14	0.64	0.49	1.94	0.121	0.9239				chr1	-	NonCoding	239121660	239131537
TC0200007520.hg.1	5.13	4.17	0.53	0.27	1.94	0.1075	0.9238				chr2	+	NonCoding	47853601	47862841
TC0500010734.hg.1	6.2	5.24	1.26	0.7	1.94	0.6212	0.9794	NR_030307; ENST00000384895; uc021xyk.1	MIR581	microRNA 581	chr5	-	Precursor_microRNA	53951504	53951599
TC0700009636.hg.1	4.86	3.91	0.84	0.11	1.94	0.2971	0.9444				chr7	+	NonCoding	149623872	149639952
TC0X00009578.hg.1	4.04	3.08	0.33	0.57	1.94	0.1752	0.9293	soyfoy.aAug10-unspliced	soyfoy	Transcript Identified by AceView	chrX	-	Coding	47616480	47617247
TC1000010107.hg.1	4.5	3.54	0.67	0.34	1.94	0.0542	0.9228				chr10	-	NonCoding	26947793	26951749
TC1100010576.hg.1	12.25	11.3	0.7	0.34	1.94	0.1483	0.9276	uc058amp.1	AC027806.1		chr11	-	Precursor_microRNA	39730812	39730908
TC1800008438.hg.1	5.9	4.95	0.71	0.49	1.94	0.1172	0.9239	zartorbu.aAug10-unspliced	zartorbu	Transcript Identified by AceView	chr18	-	Coding	33966208	33966708
TC0100009599.hg.1	4.53	3.58	0.6	0.16	1.93	0.0506	0.9228				chr1	+	NonCoding	119256801	119257581
TC0200014515.hg.1	4.94	4	0.38	0.16	1.93	0.0108	0.9228	ENST00000623674; OTTHUMT00000475371; uc061ogs.1	RP11-107E5.3	TEC	chr2	-	NonCoding	144494265	144496878
TC0500007342.hg.1	4.19	3.24	0.45	0.11	1.93	0.0068	0.9228	gusmabu.aAug10-unspliced	gusmabu	Transcript Identified by AceView	chr5	+	Coding	50966937	50967403
TC0700008736.hg.1	7.28	6.34	0.33	0.34	1.93	0.0053	0.9228				chr7	+	NonCoding	106442706	106443523
TC0700011094.hg.1	5.85	4.9	0.5	0.11	1.93	0.0101	0.9228				chr7	-	NonCoding	53312020	53319173
TC0700012678.hg.1	4.68	3.73	0.14	0.11	1.93	0.0003	0.9228				chr7	-	NonCoding	134143383	134151455
TC0800010057.hg.1	4.21	3.26	0.05	0.09	1.93	0.0003	0.9228	zoygee.aAug10-unspliced	zoygee	Transcript Identified by AceView	chr8	-	Coding	31413759	31414301
TC1100009500.hg.1	5.34	4.39	0.31	0.31	1.93	0.0094	0.9228	uc058jbo.1	RNU6-874P	RNA, U6 small nuclear 874, pseudogene [Source:HGNC Symbol;Acc:HGNC:47837]	chr11	+	Small_RNA	129202966	129203070
TC1600008511.hg.1	5.39	4.45	0.45	0.58	1.93	0.0388	0.9228	barzu.aAug10-unspliced	barzu	Transcript Identified by AceView	chr16	+	Unassigned	78525204	78525862
TC2100007183.hg.1	6.28	5.33	0.2	0.62	1.93	0.0359	0.9228				chr21	+	NonCoding	40351300	40353502
TC0100015797.hg.1	5.82	4.87	0.54	1.23	1.93	0.1038	0.9235	POGZ.vfAug10-unspliced	POGZ	Transcript Identified by AceView, Entrez Gene ID(s) 23126	chr1	-	Unassigned	151440024	151440549
TC0200013677.hg.1	5.21	4.26	1	0.63	1.93	0.2179	0.9354				chr2	-	NonCoding	101894646	101901107
TC0300006910.hg.1	7.53	6.58	0.76	0.13	1.93	0.1985	0.933	hikome.aAug10-unspliced	hikome	Transcript Identified by AceView	chr3	+	Coding	29672746	29674737
TC0300008134.hg.1	6.66	5.72	1.02	0.19	1.93	0.3019	0.9445				chr3	+	NonCoding	99865973	99867061
TC0600010744.hg.1	5.35	4.4	0.69	0.19	1.93	0.1215	0.9239	deeflu.aAug10	deeflu	Transcript Identified by AceView	chr6	-	Multiple_Complex	7739687	7775031
TC0600012398.hg.1	5.92	4.97	0.58	0.21	1.93	0.1091	0.9238				chr6	-	NonCoding	81106874	81272809
TC0800006629.hg.1	6.86	5.91	0.08	0.65	1.93	0.0866	0.9228	sugorby.aAug10-unspliced	sugorby	Transcript Identified by AceView	chr8	+	Coding	8039307	8039651
TC0800008605.hg.1	4.78	3.83	0.5	1.02	1.93	0.1278	0.9265	plawverby.aAug10-unspliced	plawverby	Transcript Identified by AceView	chr8	+	Unassigned	115565079	115565948
TC0900007915.hg.1	5.04	4.1	0.84	0.53	1.93	0.4071	0.9595				chr9	+	NonCoding	90945321	90949364
TC1000010224.hg.1	5.04	4.09	0.44	0.44	1.93	0.1328	0.9267	zoynorby.aAug10-unspliced	zoynorby	Transcript Identified by AceView	chr10	-	Coding	31133390	31133800
TC1200011216.hg.1	5.81	4.86	1.27	0.14	1.93	0.7948	0.9889	NR_031692	MIR1279	microRNA 1279	chr12	-	Multiple_Complex	69273157	69273218
TC1200012449.hg.1	5.47	4.52	0.65	0.92	1.93	0.8947	0.9952	ENST00000624414; OTTHUMT00000399453; uc058veg.1	RP11-989F5.4	novel transcript	chr12	-	NonCoding	130753610	130776546
TC2000008788.hg.1	6.34	5.39	0.56	0.63	1.93	0.1803	0.9293				chr20	-	NonCoding	30315703	30317678
TC0100016108.hg.1	4.59	3.65	0.58	0.34	1.92	0.0088	0.9228	uc057mho.1	SNORD64	Small Nucleolar RNA SNORD64 [Source:RFAM;Acc:RF00570]	chr1	-	Small_RNA	159851906	159851972
TC0500006978.hg.1	4.64	3.7	0.48	0.34	1.92	0.0233	0.9228				chr5	+	NonCoding	25828214	25955782
TC0500007324.hg.1	4.09	3.15	0.58	0.22	1.92	0.0325	0.9228	ENST00000505789	RP11-484L7.2		chr5	+	Multiple_Complex	45574590	45576612
TC0500008378.hg.1	4.63	3.69	0.37	0.32	1.92	0.0039	0.9228				chr5	+	NonCoding	115656281	115658490
TC0500012674.hg.1	4.26	3.32	0.58	0.18	1.92	0.0475	0.9228	rename.aAug10-unspliced	rename	Transcript Identified by AceView	chr5	-	Unassigned	161898558	161899969
TC0600010456.hg.1	4.22	3.27	0.62	0.26	1.92	0.0209	0.9228	sheyglabu.aAug10-unspliced	sheyglabu	Transcript Identified by AceView	chr6	-	Coding	1543841	1544312
TC0600012227.hg.1	4.94	4	0.52	0.28	1.92	0.0425	0.9228				chr6	-	NonCoding	68283693	68386620
TC0600013599.hg.1	5.24	4.3	0.69	0.12	1.92	0.023	0.9228				chr6	-	NonCoding	152867142	152867532
TC0700008971.hg.1	8.08	7.14	0.38	0.12	1.92	0.0104	0.9228				chr7	+	NonCoding	123754211	123771827
TC0700009252.hg.1	4.09	3.15	0.18	0.58	1.92	0.0437	0.9228	spybler.aAug10-unspliced	spybler	Transcript Identified by AceView	chr7	+	Unassigned	135501493	135502128
TC0900009429.hg.1	5.14	4.2	0.83	0.39	1.92	0.0484	0.9228	uc064ryf.1	RNU6-694P	RNA, U6 small nuclear 694, pseudogene [Source:HGNC Symbol;Acc:HGNC:47657]	chr9	-	Small_RNA	4386410	4386556
TC0X00008963.hg.1	11.02	10.08	0.41	0.39	1.92	0.0379	0.9228	skosoy.aAug10-unspliced	skosoy	Transcript Identified by AceView	chrX	-	Unassigned	3927848	3928555
TC0X00009880.hg.1	4.15	3.21	0.35	0.08	1.92	0.0016	0.9228	globy.aAug10-unspliced	globy	Transcript Identified by AceView	chrX	-	Unassigned	64261804	64263463
TC1500010547.hg.1	3.88	2.93	0.21	0.62	1.92	0.0448	0.9228	swakerby.aAug10-unspliced	swakerby	Transcript Identified by AceView	chr15	-	Coding	96180838	96181252
TC0200007554.hg.1	4.41	3.46	0.87	0.22	1.92	0.0742	0.9228	molar.aAug10	molar	Transcript Identified by AceView	chr2	+	Unassigned	50425729	50428592
TC0300011414.hg.1	5.4	4.46	1.32	0.14	1.92	0.7292	0.9851	gunarbo.aAug10-unspliced	gunarbo	Transcript Identified by AceView	chr3	-	Unassigned	65965677	65967230
TC0400007677.hg.1	5.39	4.45	1.08	0.45	1.92	0.7176	0.9849				chr4	+	NonCoding	63340014	63345958
TC0500007717.hg.1	4.93	4	0.31	0.55	1.92	0.0607	0.9228	swasloyby.aAug10-unspliced	swasloyby	Transcript Identified by AceView	chr5	+	Coding	71195247	71196461
TC0500009592.hg.1	6.4	5.46	0.81	0.55	1.92	0.1771	0.9293	uc063jyx.1	AC010297.1		chr5	+	Precursor_microRNA	176451762	176451872
TC0500011519.hg.1	4.83	3.89	0.48	0.67	1.92	0.3751	0.9554	zorshorby.aAug10-unspliced	zorshorby	Transcript Identified by AceView	chr5	-	Unassigned	96769144	96771694
TC0800008738.hg.1	4.95	4.01	0.66	0.24	1.92	0.0765	0.9228				chr8	+	NonCoding	123246501	123248530
TC0800010892.hg.1	4.08	3.14	0.59	0.28	1.92	0.1799	0.9293				chr8	-	NonCoding	79700693	79707468
TC0X00008864.hg.1	7.46	6.51	0.85	0.41	1.92	0.206	0.9335	koymy.aAug10-unspliced	koymy	Transcript Identified by AceView	chrX	+	Unassigned	155113983	155114743
TC1000008018.hg.1	5.29	4.35	0.38	1.35	1.92	0.3198	0.9493				chr10	+	NonCoding	73097059	73100765
TC1200007092.hg.1	5.13	4.19	0.53	0.37	1.92	0.0656	0.9228	LOC100129937.aAug10-unspliced	LOC100129937	Transcript Identified by AceView, Entrez Gene ID(s) 100129937	chr12	+	Unassigned	24564645	24565122
TC1200011286.hg.1	5.01	4.07	0.88	0.44	1.92	0.662	0.9819				chr12	-	NonCoding	73702729	73703859
TC1300009971.hg.1	4.86	3.92	0.65	0.76	1.92	0.7533	0.9869				chr13	+	NonCoding	70805715	70828275
TC1900006461.hg.1	5.68	4.73	0.24	0.59	1.92	0.1412	0.9271				chr19	+	NonCoding	479989	482790
TC1900010257.hg.1	4.25	3.31	0.53	0.21	1.92	0.0909	0.9228				chr19	-	NonCoding	27986791	28000364
TC0100007206.hg.1	6.97	6.04	0.12	0.31	1.91	0.0045	0.9228	NM_001785; ENST00000375071; ENST00000461985; BC054036; OTTHUMT00000007965; OTTHUMT00000007966	CDA	cytidine deaminase	chr1	+	Multiple_Complex	20588948	20618908
TC0100014120.hg.1	12.44	11.51	0.61	0.28	1.91	0.038	0.9228	plarmawbu.aAug10-unspliced	plarmawbu	Transcript Identified by AceView	chr1	-	Coding	48211383	48212154
TC0100016030.hg.1	5.31	4.38	0.48	0.03	1.91	0.0051	0.9228	marerbu.aAug10-unspliced	marerbu	Transcript Identified by AceView	chr1	-	Unassigned	156994440	156996284
TC0200007404.hg.1	5.7	4.77	0.57	0.32	1.91	0.038	0.9228	uc061irv.1	RNU6-1048P	RNA, U6 small nuclear 1048, pseudogene [Source:HGNC Symbol;Acc:HGNC:48011]	chr2	+	Small_RNA	43892690	43892796
TC0200014847.hg.1	5.29	4.36	0.52	0.05	1.91	0.0054	0.9228				chr2	-	NonCoding	168851440	168865073
TC0300007853.hg.1	5.93	5	0.28	0.13	1.91	0.0005	0.9228	ENST00000494761; ENST00000494761.1; OTTHUMT00000352391; uc062los.1	LOC101927346; RP11-508O18.1	uncharacterized LOC101927346; novel transcript	chr3	+	NonCoding	73999805	74005609
TC0700011604.hg.1	4.06	3.12	0.91	0.6	1.91	0.0373	0.9228	smarko.aAug10-unspliced	smarko	Transcript Identified by AceView	chr7	-	Coding	78152118	78152671
TC0800010559.hg.1	4.11	3.18	0.19	0.3	1.91	0.0039	0.9228	uc064ncb.1	RNU4-50P	RNA, U4 small nuclear 50, pseudogene [Source:HGNC Symbol;Acc:HGNC:46986]	chr8	-	Small_RNA	58814412	58814552
TC1000008313.hg.1	4.95	4.02	0.39	0.49	1.91	0.0177	0.9228	snawneeby.aAug10-unspliced	snawneeby	Transcript Identified by AceView	chr10	+	Unassigned	86719899	86720171
TC1200011164.hg.1	4.32	3.39	0.1	0.49	1.91	0.0214	0.9228	chaflubu.aAug10-unspliced	chaflubu	Transcript Identified by AceView	chr12	-	Coding	67629233	67629567
TC1400008924.hg.1	4.97	4.03	0.48	0.21	1.91	0.0328	0.9228				chr14	-	NonCoding	34902770	34913867
TC1700011161.hg.1	4.63	3.69	0.63	0.46	1.91	0.0401	0.9228	ENST00000571784	RP11-312B18.1		chr17	-	Multiple_Complex	53681630	53682111
TC1700011593.hg.1	5.93	4.99	0.1	0.22	1.91	0.003	0.9228				chr17	-	NonCoding	69582638	69748798
TC1700011837.hg.1	5.14	4.2	0.45	0.12	1.91	0.021	0.9228				chr17	-	NonCoding	77115314	77117733
TC1900007500.hg.1	4.89	3.95	0.31	0.06	1.91	0.001	0.9228				chr19	+	NonCoding	20830656	20831784
TC0100016820.hg.1	4.24	3.31	0.46	0.45	1.91	0.1642	0.9277	ENST00000430519.1; OTTHUMT00000086414; uc057ocg.1	RP11-476B1.1	novel transcript	chr1	-	NonCoding	196044927	196160489
TC0200009432.hg.1	5.22	4.29	0.85	0.39	1.91	0.3024	0.9446	snawdeebu.aAug10-unspliced	snawdeebu	Transcript Identified by AceView	chr2	+	Unassigned	135060541	135062808
TC0500007820.hg.1	4.99	4.05	0.74	0.39	1.91	0.1876	0.9295	NM_001297716; NM_014979; ENST00000322285; ENST00000502798; ENST00000506257; BC100824; BC100825; BC100826; BC100827; OTTHUMT00000368700; OTTHUMT00000368701; OTTHUMT00000368743	SV2C	synaptic vesicle glycoprotein 2C	chr5	+	Multiple_Complex	76083172	76353939
TC0500008181.hg.1	5.25	4.32	0.66	0.39	1.91	0.1396	0.9269	plasluby.aAug10-unspliced	plasluby	Transcript Identified by AceView	chr5	+	Unassigned	98883218	98883888
TC0600010983.hg.1	6.63	5.7	0.51	0.49	1.91	0.0763	0.9228	ENST00000447250.1; ENST00000457670.1; ENST00000606628.1; ENST00000607233.1; ENST00000607810.1; OTTHUMT00000039974; OTTHUMT00000039975; OTTHUMT00000470569; OTTHUMT00000470570; OTTHUMT00000470571; uc063mce.1; uc063mcf.1; uc063mcg.1; uc063mch.1	RP4-625H18.2	putative novel transcript	chr6	-	NonCoding	19800634	19804907
TC0700008421.hg.1	4.26	3.33	0.65	0.85	1.91	0.3931	0.9574				chr7	+	NonCoding	96755643	96773515
TC0700010431.hg.1	6.25	5.31	0.13	1.23	1.91	0.6716	0.9821				chr7	-	NonCoding	21874631	21876392
TC0700012340.hg.1	15.64	14.71	0.68	0.31	1.91	0.296	0.9439				chr7	-	NonCoding	116345855	116345944
TC0700012396.hg.1	3.87	2.94	0.81	0.63	1.91	0.2064	0.9335				chr7	-	NonCoding	119453702	119455833
TC0800007318.hg.1	5.12	4.19	0.64	0.22	1.91	0.0971	0.9234	ENST00000563059.1; OTTHUMT00000376687; uc064lyu.1	KB-1836B5.1	novel transcript, overlapping to EIF4EBP1	chr8	+	NonCoding	38062881	38063791
TC0800008803.hg.1	4.32	3.39	0.55	0.4	1.91	0.0818	0.9228				chr8	+	NonCoding	125452283	125453561
TC0800011577.hg.1	4.5	3.56	0.4	0.65	1.91	0.33	0.9505				chr8	-	NonCoding	117761184	117764894
TC0900007607.hg.1	4.99	4.05	0.94	0.53	1.91	0.0761	0.9228	smyshee.aAug10-unspliced	smyshee	Transcript Identified by AceView	chr9	+	Coding	75182965	75186607
TC0900009548.hg.1	4.59	3.65	0.73	0.27	1.91	0.1873	0.9295				chr9	-	NonCoding	12822083	12824612
TC0900010829.hg.1	5.33	4.39	0.72	0.18	1.91	0.1106	0.9239	swalo.aAug10-unspliced	swalo	Transcript Identified by AceView	chr9	-	Coding	93233189	93233721
TC1100006953.hg.1	5.28	4.34	0.38	0.45	1.91	0.0913	0.923	reycher.aAug10-unspliced	reycher	Transcript Identified by AceView	chr11	+	Coding	16851174	16851530
TC1100012585.hg.1	4.47	3.54	0.49	0.5	1.91	0.2174	0.9352				chr11	-	NonCoding	122095900	122098353
TC1200007015.hg.1	5.82	4.88	0.2	0.74	1.91	0.1693	0.9279	gleeswa.aAug10-unspliced	gleeswa	Transcript Identified by AceView	chr12	+	Unassigned	19250083	19251757
TC1200012513.hg.1	11.87	10.93	0.49	0.41	1.91	0.1872	0.9295				chr12	-	NonCoding	132158017	132158400
TC1300007863.hg.1	5.47	4.54	0.95	0.28	1.91	0.3893	0.9569				chr13	+	NonCoding	100479862	100480104
TC1500009600.hg.1	4.17	3.23	0.37	0.4	1.91	0.0665	0.9228	NR_031750; ENST00000517221; uc021smy.1	MIR2116	microRNA 2116	chr15	-	Precursor_microRNA	59171183	59171262
TC2000007216.hg.1	8.07	7.14	0.47	0.93	1.91	0.7072	0.9846	plozee.aAug10-unspliced	plozee	Transcript Identified by AceView	chr20	+	Coding	35355884	35356263
TC2200008590.hg.1	4.68	3.74	0.3	0.68	1.91	0.2939	0.9435				chr22	-	NonCoding	36211736	36212936
TC4_GL000008v2_random00006437.hg.1	6.38	5.45	0.69	1.08	1.91	0.9347	0.9974	uc063bsa.1	AL583842.4		chr4_GL000008v2_random	+	Precursor_microRNA	119196	119278
TC0100007862.hg.1	4.02	3.1	0.8	0.69	1.9	0.8602	0.9926	plopybu.aAug10-unspliced	plopybu	Transcript Identified by AceView	chr1	+	Coding	38073996	38074646
TC0100011035.hg.1	5.29	4.37	0.48	0.3	1.9	0.115	0.9239	NR_125789; ENST00000420807	LINC01031	long intergenic non-protein coding RNA 1031	chr1	+	NonCoding	193304745	193365953
TC0100014004.hg.1	4.94	4.02	0.75	0.38	1.9	0.1312	0.9267	ruwaha.bAug10-unspliced	ruwaha	Transcript Identified by AceView	chr1	-	Unassigned	45197890	45198482
TC0100012090.hg.1	4.61	3.68	0.22	0.38	1.9	0.0021	0.9228	snumawbu.aAug10-unspliced	snumawbu	Transcript Identified by AceView	chr1	+	Unassigned	236227301	236227686
TC0200015102.hg.1	4.5	3.58	0.46	0.1	1.9	0.0295	0.9228				chr2	-	NonCoding	180193867	180241280
TC0300009187.hg.1	4.98	4.06	1.13	0.44	1.9	0.0253	0.9228	uc062pcd.1	AC069067.1		chr3	+	Precursor_microRNA	151634350	151634463
TC0400012065.hg.1	5.84	4.91	0.23	0.14	1.9	0.0005	0.9228				chr4	-	NonCoding	147514594	147520268
TC1000010820.hg.1	4.82	3.89	0.18	0.33	1.9	0.0162	0.9228	uc057toy.1	AC016819.1		chr10	-	Precursor_microRNA	66497277	66497380
TC1500008001.hg.1	4.2	3.27	0.34	0.38	1.9	0.0173	0.9228	snorzoybu.aAug10-unspliced	snorzoybu	Transcript Identified by AceView	chr15	+	Coding	79240230	79241293
TC2000008601.hg.1	3.62	2.7	0.4	0.23	1.9	0.0423	0.9228	zypa.aAug10	zypa	Transcript Identified by AceView	chr20	-	Coding	20921063	20921639
TC0200008986.hg.1	5.46	4.54	0.45	0.39	1.9	0.1506	0.9276	ENST00000439382.1; OTTHUMT00000330953; uc061neo.1; weykerbo.aAug10	AC017074.1; weykerbo	putative novel transcript; Transcript Identified by AceView	chr2	+	Multiple_Complex	113669166	113673191
TC0200013962.hg.1	5.03	4.1	0.53	0.28	1.9	0.136	0.9267	ENST00000452995	SEPHS1P7	selenophosphate synthetase 1 pseudogene 7 [Source:HGNC Symbol;Acc:HGNC:42167]	chr2	-	Pseudogene	114260050	114261226
TC0300008649.hg.1	4.79	3.87	0.62	0.51	1.9	0.1127	0.9239	korboybo.aAug10-unspliced	korboybo	Transcript Identified by AceView	chr3	+	Coding	125889304	125890021
TC0300009443.hg.1	3.94	3.02	0.22	1.06	1.9	0.4801	0.9689				chr3	+	NonCoding	169536219	169536512
TC0300009680.hg.1	4.13	3.21	0.82	0.29	1.9	0.4488	0.9646	smarmobu.aAug10-unspliced	smarmobu	Transcript Identified by AceView	chr3	+	Unassigned	183831712	183832185
TC0500011658.hg.1	4.4	3.47	0.61	0.6	1.9	0.0586	0.9228	spogey.aAug10-unspliced	spogey	Transcript Identified by AceView	chr5	-	Unassigned	108297735	108299333
TC0600010532.hg.1	4.63	3.7	0.67	0.5	1.9	0.1228	0.9239				chr6	-	NonCoding	2818605	2818680
TC0700006717.hg.1	8.85	7.92	0.21	1.04	1.9	0.4756	0.9689	chorshybu.aAug10-unspliced	chorshybu	Transcript Identified by AceView	chr7	+	Unassigned	11122931	11123133
TC0700007297.hg.1	5.65	4.72	0.53	0.28	1.9	0.0607	0.9228	ENST00000432405.1; OTTHUMT00000338387; paku.aAug10; uc064dam.1	AC005160.3; paku	putative novel transcript; Transcript Identified by AceView	chr7	+	Multiple_Complex	40775558	40785217
TC0800008003.hg.1	5.65	4.73	0.69	0.45	1.9	0.4674	0.9681				chr8	+	NonCoding	75827832	75828873
TC1000010412.hg.1	5.68	4.75	0.96	0.33	1.9	0.6358	0.9798	plokleybu.aAug10-unspliced	plokleybu	Transcript Identified by AceView	chr10	-	Unassigned	42597195	42597673
TC1100012176.hg.1	4.13	3.2	0.47	0.79	1.9	0.4493	0.9647	chasnorby.aAug10-unspliced	chasnorby	Transcript Identified by AceView	chr11	-	Coding	105495310	105496136
TC1200006442.hg.1	4.91	3.98	0.49	0.77	1.9	0.6035	0.9781				chr12	+	NonCoding	238276	242658
TC1200012296.hg.1	7.76	6.83	0.38	0.33	1.9	0.073	0.9228	ENST00000602988.1; OTTHUMT00000467838; uc058uvw.1	RP11-214K3.21	novel transcript, sense intronic to CCDC92	chr12	-	NonCoding	123966077	123966629
TC1300007911.hg.1	4.29	3.37	0.57	0.61	1.9	0.5079	0.9691				chr13	+	NonCoding	104567739	104788470
TC1400010216.hg.1	4.77	3.85	0.78	0.46	1.9	0.0532	0.9228				chr14	-	NonCoding	100924357	100924632
TC1600007216.hg.1	6.81	5.88	0.92	0.94	1.9	0.161	0.9276	smoyweebu.aAug10-unspliced	smoyweebu	Transcript Identified by AceView	chr16	+	Coding	23275849	23276332
TC2100007847.hg.1	4.74	3.81	0.43	0.31	1.9	0.0925	0.9234	ENST00000447985	HSPD1P7	heat shock protein family D (Hsp60) member 1 pseudogene 7 [Source:HGNC Symbol;Acc:HGNC:5268]	chr21	-	Pseudogene	28887280	28889272
TC0100014256.hg.1	7.07	6.15	0.81	0.2	1.89	0.2194	0.9356	zypeebu.aAug10-unspliced	zypeebu	Transcript Identified by AceView	chr1	-	Coding	54164372	54165663
TC0100013510.hg.1	4.03	3.11	0.32	0.31	1.89	0.0443	0.9228				chr1	-	NonCoding	29584386	29584924
TC0600009715.hg.1	4.71	3.78	0.35	0.27	1.89	0.0084	0.9228	ENST00000402856	RP11-106E7.1		chr6	+	Multiple_Complex	144397959	144398752
TC0700007028.hg.1	3.89	2.98	0.5	0.29	1.89	0.0115	0.9228	mucherby.aAug10-unspliced	mucherby	Transcript Identified by AceView	chr7	+	Coding	27863141	27863806
TC0700012799.hg.1	6.27	5.35	0.26	0.16	1.89	0.0015	0.9228	ENST00000515919; uc064imz.1	Y_RNA	Y RNA [Source:RFAM;Acc:RF00019]	chr7	-	NonCoding	140094696	140094792
TC1000010039.hg.1	5.14	4.22	0.52	0.27	1.89	0.018	0.9228	NM_153714; ENST00000323327; ENST00000376500; BC035732; OTTHUMT00000047213; OTTHUMT00000047214	C10orf67	chromosome 10 open reading frame 67	chr10	-	Coding	23267195	23344845
TC1100010417.hg.1	6.24	5.32	0.31	0.24	1.89	0.024	0.9228	ENST00000525309.1; OTTHUMT00000388384; uc057zyr.1	RP11-406D1.2	novel transcript	chr11	-	NonCoding	27978669	28019575
TC1100011710.hg.1	5.42	4.5	0.52	0.4	1.89	0.0238	0.9228				chr11	-	NonCoding	77059311	77063581
TC1100011964.hg.1	5.2	4.28	0.24	0.5	1.89	0.0208	0.9228				chr11	-	NonCoding	92970242	92971442
TC1200009591.hg.1	4.48	3.56	0.9	0.1	1.89	0.0372	0.9228	rarblyby.aAug10-unspliced	rarblyby	Transcript Identified by AceView	chr12	-	Coding	1981723	1982075
TC1300007240.hg.1	5.4	4.48	0.29	0.57	1.89	0.0125	0.9228				chr13	+	NonCoding	52119806	52125255
TC1500006613.hg.1	6.02	5.11	0.64	0.22	1.89	0.0289	0.9228	varder.aAug10-unspliced	varder	Transcript Identified by AceView	chr15	+	Unassigned	25287302	25289008
TC1500007001.hg.1	7.13	6.21	0.37	0.26	1.89	0.0043	0.9228	flawsy.aAug10-unspliced	flawsy	Transcript Identified by AceView	chr15	+	Coding	41353109	41353643
TC1500008420.hg.1	4.65	3.74	0.34	0.24	1.89	0.0199	0.9228				chr15	+	NonCoding	94679258	94679685
TC1900009458.hg.1	5.4	4.48	0.39	0.18	1.89	0.0073	0.9228				chr19	-	NonCoding	7097209	7098586
TC2000007408.hg.1	4.67	3.75	0.37	0.36	1.89	0.0268	0.9228				chr20	+	NonCoding	42441413	42467510
TC2000009176.hg.1	3.77	2.86	0.31	0.23	1.89	0.0218	0.9228				chr20	-	NonCoding	43883700	43885318
TC2000009950.hg.1	3.89	2.96	0.37	0.17	1.89	0.0216	0.9228	ENST00000426753; ENST00000428772; ENST00000439507; ENST00000457508	MIR646HG	MIR646 host gene	chr20	+	NonCoding	60083452	60101443
TC0200012771.hg.1	5.12	4.2	1.02	0.52	1.89	0.2012	0.933	jajorbo.aAug10	jajorbo	Transcript Identified by AceView	chr2	-	Unassigned	62382748	62387508
TC0400006469.hg.1	4.93	4.01	0.59	0.28	1.89	0.063	0.9228	rekume.bAug10-unspliced	rekume	Transcript Identified by AceView	chr4	+	Unassigned	597310	597846
TC0500010138.hg.1	4.24	3.32	0.24	0.56	1.89	0.1251	0.9243				chr5	-	NonCoding	12788602	12789543
TC0700011411.hg.1	6.86	5.94	0.63	0.38	1.89	0.128	0.9265	uc064ebv.1	AC025540.1		chr7	-	Precursor_microRNA	68405619	68405723
TC0X00008806.hg.1	4.85	3.93	0.48	0.81	1.89	0.0775	0.9228				chrX	+	NonCoding	153897825	153898585
TC1000008885.hg.1	5.34	4.42	0.07	0.71	1.89	0.1089	0.9238	jamu.aAug10	jamu	Transcript Identified by AceView	chr10	+	Coding	110378860	110380054
TC1100008589.hg.1	5.65	4.73	0.45	0.34	1.89	0.0635	0.9228				chr11	+	NonCoding	80073193	80092179
TC1100012391.hg.1	4.15	3.23	0.64	0.12	1.89	0.1454	0.9276	tatimi.qAug10-unspliced	tatimi	Transcript Identified by AceView	chr11	-	Unassigned	115211671	115214014
TC1200008204.hg.1	4.4	3.48	0.51	0.39	1.89	0.1658	0.9278	ENST00000546770.1; OTTHUMT00000405455; uc058rav.1	RP11-711C17.1	novel transcript	chr12	+	NonCoding	73906940	73919520
TC1200009624.hg.1	4.81	3.89	0.05	0.61	1.89	0.0829	0.9228				chr12	-	NonCoding	2945870	2947968
TC1200011960.hg.1	6.74	5.82	0.1	0.65	1.89	0.1052	0.9235	resere.aAug10-unspliced	resere	Transcript Identified by AceView	chr12	-	Coding	111928972	111929493
TC1300008603.hg.1	5.38	4.46	1.67	0.23	1.89	0.2044	0.9335				chr13	-	NonCoding	35494414	35494537
TC2000009466.hg.1	5.31	4.39	0.75	0.54	1.89	0.6639	0.9819				chr20	-	NonCoding	51921329	51933998
TC0100011577.hg.1	5.86	4.95	0.21	0.8	1.88	0.0419	0.9228	smybo.aAug10-unspliced	smybo	Transcript Identified by AceView	chr1	+	Unassigned	214520452	214520937
TC0200007685.hg.1	4.89	3.98	0.78	0.13	1.88	0.0178	0.9228	pleekybu.aAug10-unspliced	pleekybu	Transcript Identified by AceView	chr2	+	Unassigned	59807127	59808009
TC0200013116.hg.1	5.84	4.93	0.37	0.29	1.88	0.0116	0.9228	ENST00000455082	TVP23BP2	TVP23B pseudogene 2 [Source:HGNC Symbol;Acc:HGNC:38869]	chr2	-	Multiple_Complex	74628328	74628942
TC0200013459.hg.1	4.09	3.18	0.45	0.24	1.88	0.0171	0.9228	ENST00000454384	AC103563.3		chr2	-	Multiple_Complex	94961047	94961503
TC0200015874.hg.1	4.36	3.46	0.46	0.09	1.88	0.0074	0.9228	veedee.aAug10-unspliced	veedee	Transcript Identified by AceView	chr2	-	Coding	223932907	223933309
TC0300010131.hg.1	5.66	4.76	0.31	0.52	1.88	0.0109	0.9228	kleydobo.aAug10-unspliced	kleydobo	Transcript Identified by AceView	chr3	-	Unassigned	4437793	4439085
TC0300011995.hg.1	4.68	3.77	0.36	0.08	1.88	0.0036	0.9228				chr3	-	NonCoding	112363206	112363556
TC0400012265.hg.1	4.31	3.4	0.46	0.27	1.88	0.027	0.9228	skeyga.aAug10	skeyga	Transcript Identified by AceView	chr4	-	Coding	159314385	159343309
TC0700009007.hg.1	4.89	3.98	0.3	0.37	1.88	0.028	0.9228				chr7	+	NonCoding	127137364	127138759
TC0900010609.hg.1	5.04	4.13	0.43	0.45	1.88	0.0327	0.9228	skeysher.aAug10-unspliced	skeysher	Transcript Identified by AceView	chr9	-	Unassigned	85650053	85651498
TC0X00011179.hg.1	4.64	3.73	0.12	0.16	1.88	0.0018	0.9228	tuvar.aAug10-unspliced	tuvar	Transcript Identified by AceView	chrX	-	Coding	153911752	153912335
TC1200006972.hg.1	5.67	4.76	0.3	0.34	1.88	0.0162	0.9228				chr12	+	NonCoding	16406558	16408563
TC1900007951.hg.1	6.51	5.61	0.18	0.31	1.88	0.0162	0.9228				chr19	+	NonCoding	36739250	36755274
TC2100007767.hg.1	4.65	3.74	0.48	0.12	1.88	0.0152	0.9228				chr21	-	NonCoding	24017685	24022733
TC0300008744.hg.1	4.99	4.08	0.65	0.64	1.88	0.6296	0.9794				chr3	+	NonCoding	128849188	128849252
TC0300008944.hg.1	3.97	3.06	0.5	0.46	1.88	0.0654	0.9228				chr3	+	NonCoding	138329884	138341622
TC0500009212.hg.1	5.36	4.45	0.47	0.55	1.88	0.1205	0.9239	klaflo.aAug10-unspliced	klaflo	Transcript Identified by AceView	chr5	+	Unassigned	157378269	157379670
TC0500012412.hg.1	8.95	8.04	0.46	0.63	1.88	0.1394	0.9269	uc063imt.1	RNU6-732P	RNA, U6 small nuclear 732, pseudogene [Source:HGNC Symbol;Acc:HGNC:47695]	chr5	-	Small_RNA	149057554	149057656
TC0600009678.hg.1	4.54	3.63	0.54	0.46	1.88	0.072	0.9228	ENST00000454411.1; OTTHUMT00000042498; uc063rym.1	RP1-67K17.4	putative novel transcript	chr6	+	NonCoding	142788123	142794086
TC0700008320.hg.1	5.19	4.28	0.66	0.86	1.88	0.0923	0.9234				chr7	+	NonCoding	92188283	92193947
TC0800008076.hg.1	4.81	3.9	0.66	0.11	1.88	0.0839	0.9228	ENST00000519412.1; ENST00000521953.1; OTTHUMT00000379358; OTTHUMT00000379359; uc064nza.1; uc064nzb.1	RP11-1149M10.2	novel transcript	chr8	+	NonCoding	81153929	81164599
TC0X00007371.hg.1	5.85	4.94	0.78	0.27	1.88	0.2039	0.9335	NM_001015038; ENST00000374971; ENST00000374974; BC130359; OTTHUMT00000056849; OTTHUMT00000056850	PAGE2B	P antigen family, member 2B	chrX	+	Multiple_Complex	55075056	55078909
TC0X00007666.hg.1	7.64	6.73	0.5	0.58	1.88	0.0518	0.9228	uc065aah.1	RNU6-562P	RNA, U6 small nuclear 562, pseudogene [Source:HGNC Symbol;Acc:HGNC:47525]	chrX	+	Small_RNA	75202703	75202809
TC1200010193.hg.1	4.3	3.39	0.31	0.64	1.88	0.1096	0.9239	neychaw.aAug10-unspliced	neychaw	Transcript Identified by AceView	chr12	-	Unassigned	26406451	26408863
TC1200012302.hg.1	10.11	9.2	0.64	0.48	1.88	0.4618	0.967				chr12	-	NonCoding	124092550	124093783
TC1300007822.hg.1	4.31	3.4	0.67	0.52	1.88	0.2514	0.9378	ENST00000413224	RPS6P23	ribosomal protein S6 pseudogene 23 [Source:HGNC Symbol;Acc:HGNC:39581]	chr13	+	Multiple_Complex	99173593	99174490
TC1700011954.hg.1	5.91	5.01	0.54	0.2	1.88	0.0523	0.9228	ENST00000570408.1; OTTHUMT00000437141; uc060kzw.1	RP11-353N14.3	novel transcript	chr17	-	NonCoding	79848058	79850110
TC1800009063.hg.1	4.14	3.22	0.47	0.25	1.88	0.0873	0.9228				chr18	-	NonCoding	75635519	75639198
TC1900007985.hg.1	3.89	2.98	0.47	0.32	1.88	0.1328	0.9267	ENST00000443870.1; OTTHUMT00000459795; uc060xxx.1	CTD-2554C21.3	novel transcript	chr19	+	NonCoding	37829551	37832160
TC1900009244.hg.1	5.03	4.12	0.52	0.25	1.88	0.0533	0.9228	pawfly.aAug10-unspliced	pawfly	Transcript Identified by AceView	chr19	-	Coding	2614664	2615465
TC2000007583.hg.1	5.39	4.48	0.99	0.08	1.88	0.0587	0.9228	vawvey.aAug10-unspliced	vawvey	Transcript Identified by AceView	chr20	+	Coding	47713941	47714909
TC0100008413.hg.1	4.85	3.95	0.67	0.21	1.87	0.1179	0.9239				chr1	+	NonCoding	54966205	54974912
TC0100011383.hg.1	4.34	3.43	0.32	0.42	1.87	0.0093	0.9228				chr1	+	NonCoding	206681963	206682035
TC0200013643.hg.1	5.01	4.11	0.67	0.38	1.87	0.023	0.9228				chr2	-	NonCoding	100541485	100545129
TC0400010204.hg.1	4.64	3.74	0.62	0.15	1.87	0.0216	0.9228				chr4	-	NonCoding	20708298	20711863
TC0400010383.hg.1	4.11	3.21	0.45	0.24	1.87	0.0191	0.9228	ENST00000513843.1; ENST00000514877.1; OTTHUMT00000360363; OTTHUMT00000360364; sworgo.bAug10; uc062vvo.1; uc062vvp.1	RP11-548L20.1; sworgo	novel transcript; Transcript Identified by AceView	chr4	-	NonCoding	34120894	34269747
TC0400010624.hg.1	4.57	3.67	0.59	0.44	1.87	0.0503	0.9228	sworsperbu.aAug10-unspliced	sworsperbu	Transcript Identified by AceView	chr4	-	Unassigned	48394736	48395639
TC0400011191.hg.1	4.6	3.7	0.04	0.58	1.87	0.0336	0.9228	meyflor.aAug10-unspliced	meyflor	Transcript Identified by AceView	chr4	-	Unassigned	83069325	83070095
TC0500009518.hg.1	7.6	6.69	0.17	0.28	1.87	0.0026	0.9228				chr5	+	NonCoding	173810565	173811754
TC0600007249.hg.1	5.15	4.25	0.62	0.53	1.87	0.0333	0.9228	NR_045125; OTTHUMT00000040063	HIST1H2APS1	histone cluster 1, H2a, pseudogene 1	chr6	+	Multiple_Complex	25732308	25737709
TC0600009444.hg.1	5.09	4.19	0.33	0.23	1.87	0.02	0.9228				chr6	+	NonCoding	130739005	130739471
TC0700006597.hg.1	4.34	3.43	0.18	0.23	1.87	0.0022	0.9228				chr7	+	NonCoding	4343106	4348150
TC0700009133.hg.1	4.37	3.47	0.18	0.58	1.87	0.0465	0.9228	keesnybu.aAug10-unspliced	keesnybu	Transcript Identified by AceView	chr7	+	Coding	130286663	130287219
TC0700009950.hg.1	6.74	5.83	0.32	0.41	1.87	0.0271	0.9228				chr7	+	NonCoding	159206654	159209244
TC0800008224.hg.1	9.28	8.38	0.41	0.49	1.87	0.0176	0.9228				chr8	+	NonCoding	92984640	93003333
TC0800011308.hg.1	4.83	3.92	0.62	0.25	1.87	0.0402	0.9228	LOC643831.aAug10-unspliced	LOC643831	Transcript Identified by AceView, Entrez Gene ID(s) 643831	chr8	-	Coding	101871598	101872582
TC0900009572.hg.1	5.31	4.41	0.34	0.34	1.87	0.0143	0.9228	stershaw.aAug10-unspliced	stershaw	Transcript Identified by AceView	chr9	-	Unassigned	14269085	14269939
TC0X00010371.hg.1	4.52	3.61	0.27	0.52	1.87	0.0248	0.9228	ENST00000423552	RP1-232L22__A.1		chrX	-	Multiple_Complex	101720340	101721709
TC1000009630.hg.1	5.62	4.72	0.82	0.27	1.87	0.02	0.9228				chr10	-	NonCoding	4221871	4240952
TC1100012199.hg.1	4.21	3.3	0.38	0.41	1.87	0.0182	0.9228	uc058gzr.1	AP001282.1		chr11	-	Precursor_microRNA	106801349	106801492
TC1300007893.hg.1	5.37	4.47	0.44	0.38	1.87	0.0328	0.9228				chr13	+	NonCoding	102768467	102769951
TC1900007175.hg.1	4.61	3.7	0.19	0.42	1.87	0.013	0.9228	snuser.aAug10-unspliced	snuser	Transcript Identified by AceView	chr19	+	Coding	14395684	14396247
TC1900009719.hg.1	5.17	4.27	0.27	0.19	1.87	0.0049	0.9228				chr19	-	NonCoding	12069736	12085517
TC0200009541.hg.1	6.46	5.56	0.55	0.53	1.87	0.3393	0.9512	flygybo.aAug10-unspliced	flygybo	Transcript Identified by AceView	chr2	+	Coding	143204762	143205255
TC0200013310.hg.1	4.58	3.68	0.63	0.13	1.87	0.1614	0.9277	NR_039939; ENST00000579234; uc021vkd.1	MIR4779	microRNA 4779	chr2	-	Precursor_microRNA	86193026	86193108
TC0200014817.hg.1	4.79	3.89	0.38	0.5	1.87	0.0858	0.9228				chr2	-	NonCoding	166148665	166148731
TC0300011447.hg.1	6.8	5.9	0.37	0.56	1.87	0.0794	0.9228				chr3	-	NonCoding	68916065	68952615
TC0300013137.hg.1	4.91	4	0.25	0.61	1.87	0.0707	0.9228	zygobo.aAug10-unspliced	zygobo	Transcript Identified by AceView	chr3	-	Coding	172261603	172262140
TC0600008203.hg.1	11.55	10.65	0.62	0.6	1.87	0.0987	0.9234				chr6	+	NonCoding	48849923	48850002
TC0700009853.hg.1	3.89	2.99	0.38	0.6	1.87	0.0824	0.9228	snorchubu.aAug10-unspliced	snorchubu	Transcript Identified by AceView	chr7	+	Coding	156702790	156703169
TC0900008299.hg.1	4.35	3.45	0.34	0.58	1.87	0.0997	0.9234				chr9	+	Coding	104786320	104790599
TC0X00011330.hg.1	7.06	6.15	0.56	0.28	1.87	0.1765	0.9293	NR_027456	LINC00894	long intergenic non-protein coding RNA 894	chrX	+	NonCoding	149932982	150031360
TC1100008574.hg.1	5.83	4.93	0.18	0.47	1.87	0.0541	0.9228	blamoy.dAug10; ENST00000525952.1; ENST00000526091.1; ENST00000534593.1; OTTHUMT00000391455; OTTHUMT00000391456; OTTHUMT00000391457; uc001ozn.4; uc058fxv.1; uc058fxw.1	blamoy; CTD-2337I7.1	Transcript Identified by AceView; novel transcript	chr11	+	NonCoding	79092848	79098003
TC1200008580.hg.1	3.81	2.91	0.98	0.31	1.87	0.0764	0.9228				chr12	+	NonCoding	99136923	99174684
TC1200012275.hg.1	4.48	3.58	0.17	0.71	1.87	0.2019	0.933	zyblu.aAug10-unspliced	zyblu	Transcript Identified by AceView	chr12	-	Coding	123527704	123528073
TC1300009269.hg.1	4.85	3.95	0.54	0.82	1.87	0.2452	0.9378				chr13	-	NonCoding	75087287	75095570
TC1400009255.hg.1	6.4	5.51	0.44	0.56	1.87	0.2971	0.9444	wyvoy.aAug10-unspliced	wyvoy	Transcript Identified by AceView	chr14	-	Coding	55350243	55350729
TC1600006980.hg.1	4.85	3.94	0.57	0.44	1.87	0.2923	0.9431	OTTHUMT00000436630; uc059rag.1	CTA-276F8.1	novel transcript	chr16	+	NonCoding	14150833	14153235
TC1600008561.hg.1	4.36	3.46	0.93	0.45	1.87	0.0513	0.9228				chr16	+	NonCoding	80817376	80822768
TC1900009012.hg.1	5.63	4.73	0.3	1.04	1.87	0.7663	0.9874				chr19	+	NonCoding	57865836	57867139
TCUn_GL000224v100006437.hg.1	12.5	11.6	0.55	1.08	1.87	0.8536	0.9922	uc064xqu.1	AL591856.3		chrUn_GL000224v1	-	Precursor_microRNA	126781	126862
TCUn_KI270741v100006436.hg.1	12.5	11.6	0.55	1.08	1.87	0.8536	0.9922	uc064xrc.1	AUXG01000515.1		chrUn_KI270741v1	-	Precursor_microRNA	68656	68737
TC0100007271.hg.1	6.47	5.57	1.18	0.43	1.86	0.9811	0.9988	wularbo.aAug10-unspliced	wularbo	Transcript Identified by AceView	chr1	+	Unassigned	22104832	22105049
TC0100008949.hg.1	4.06	3.17	0.33	0.4	1.86	0.0271	0.9228				chr1	+	NonCoding	88259997	88265180
TC0300008236.hg.1	5.64	4.75	0.5	0.14	1.86	0.0423	0.9228	pasweyby.aAug10-unspliced; pasweyby.bAug10	pasweyby	Transcript Identified by AceView	chr3	+	NonCoding	104847208	104878779
TC0300009656.hg.1	4.85	3.96	0.58	0.15	1.86	0.0118	0.9228				chr3	+	NonCoding	182999578	183000308
TC0400010315.hg.1	5.06	4.16	0.15	0.27	1.86	0.0047	0.9228				chr4	-	NonCoding	27185793	27188866
TC0500009073.hg.1	4.96	4.06	0.25	0.3	1.86	0.0081	0.9228	NR_029870	MIR378A	microRNA 378a	chr5	+	Multiple_Complex	149732797	149732908
TC0600010606.hg.1	4.9	4.01	0.46	0.03	1.86	0.0244	0.9228				chr6	-	NonCoding	3686949	3689041
TC0700008029.hg.1	6.56	5.66	0.23	0.37	1.86	0.0055	0.9228				chr7	+	NonCoding	75074276	75085417
TC0900006470.hg.1	4.58	3.68	0.22	0.11	1.86	0.0009	0.9228				chr9	+	NonCoding	1925411	1930258
TC0X00008175.hg.1	6.07	5.17	0.23	0.44	1.86	0.0075	0.9228	geynaw.aAug10	geynaw	Transcript Identified by AceView	chrX	+	Unassigned	114451615	114460738
TC1600008519.hg.1	5.61	4.71	0.31	0.2	1.86	0.0085	0.9228	saswee.aAug10-unspliced	saswee	Transcript Identified by AceView	chr16	+	Coding	78602433	78602871
TC1600009344.hg.1	5.78	4.89	0.44	0.37	1.86	0.015	0.9228				chr16	-	NonCoding	9313907	9313974
TC2100008317.hg.1	4.76	3.86	0.2	0.16	1.86	0.0032	0.9228	swyjer.aAug10-unspliced	swyjer	Transcript Identified by AceView	chr21	-	Coding	43796147	43796661
TC2200008579.hg.1	5.17	4.28	0.32	0.39	1.86	0.0428	0.9228	terru.aAug10-unspliced	terru	Transcript Identified by AceView	chr22	-	Coding	35894403	35894775
TC0200010391.hg.1	4.98	4.08	0.74	0.68	1.86	0.0729	0.9228	gogeybo.aAug10-unspliced	gogeybo	Transcript Identified by AceView	chr2	+	Unassigned	199615550	199616122
TC0300011931.hg.1	4.56	3.66	0.51	0.29	1.86	0.0783	0.9228				chr3	-	NonCoding	107785061	107803045
TC0300013529.hg.1	4.64	3.74	1.1	0.37	1.86	0.3387	0.9512				chr3	-	NonCoding	190949920	190951124
TC0400011454.hg.1	4.1	3.2	0.59	0.45	1.86	0.2876	0.9427				chr4	-	NonCoding	101343868	101346021
TC0500007389.hg.1	4.33	3.43	0.47	0.87	1.86	0.6341	0.9798	nawstobu.aAug10-unspliced	nawstobu	Transcript Identified by AceView	chr5	+	Coding	54058680	54058988
TC0600010535.hg.1	5.1	4.2	0.75	0.93	1.86	0.4023	0.9592				chr6	-	NonCoding	2846831	2846906
TC0600012297.hg.1	4.52	3.62	0.64	0.07	1.86	0.1083	0.9238	ENST00000407268	RP11-505P4.5		chr6	-	Multiple_Complex	73526744	73526879
TC1100007268.hg.1	6.7	5.8	0.77	1.09	1.86	0.9499	0.9984	uc058aie.1	AL138810.1		chr11	+	Precursor_microRNA	34945112	34945187
TC1100010404.hg.1	5.24	4.34	0.29	0.57	1.86	0.2077	0.9335	serlaby.aAug10-unspliced	serlaby	Transcript Identified by AceView	chr11	-	Coding	27460907	27462956
TC1200012596.hg.1	5.72	4.83	0.43	0.58	1.86	0.3482	0.9519	sleeforby.aAug10-unspliced	sleeforby	Transcript Identified by AceView	chr12	+	Multiple_Complex	9170025	9194481
TC1500008956.hg.1	4.49	3.59	0.82	0.27	1.86	0.2438	0.9378	podaw.aAug10-unspliced	podaw	Transcript Identified by AceView	chr15	-	Coding	32828256	32829882
TC1500009080.hg.1	4.5	3.6	0.48	0.79	1.86	0.1754	0.9293	rozawbu.aAug10-unspliced	rozawbu	Transcript Identified by AceView	chr15	-	Coding	40060571	40061062
TC1500010159.hg.1	4.71	3.82	0.95	0.72	1.86	0.3466	0.9518	uc059mgh.1	RNU6-415P	RNA, U6 small nuclear 415, pseudogene [Source:HGNC Symbol;Acc:HGNC:47378]	chr15	-	Small_RNA	78898840	78898936
TC1600007242.hg.1	5.31	4.41	0.66	0.45	1.86	0.1348	0.9267	spawsny.aAug10-unspliced	spawsny	Transcript Identified by AceView	chr16	+	Coding	23911511	23912226
TC1900006693.hg.1	6.22	5.32	0.31	0.78	1.86	0.0714	0.9228	gawwy.aAug10-unspliced	gawwy	Transcript Identified by AceView	chr19	+	Unassigned	4439196	4440802
TC2200007992.hg.1	5.5	4.61	0.89	0.27	1.86	0.3266	0.9501	zeyrey.aAug10-unspliced	zeyrey	Transcript Identified by AceView	chr22	-	Unassigned	19686301	19686636
TC0100008610.hg.1	3.97	3.08	0.52	0.48	1.85	0.191	0.9311	ENST00000442855	RP11-182I10.1		chr1	+	Multiple_Complex	64918443	64918683
TC0100009242.hg.1	5.32	4.43	0.58	0.06	1.85	0.0747	0.9228	ENST00000561748.1; OTTHUMT00000431242; uc057irz.1	RP4-575N6.5	novel transcript sense overlapping S1PR1	chr1	+	NonCoding	101243158	101243749
TC0100011304.hg.1	4.88	3.99	0.74	0.38	1.85	0.5112	0.9691	meykoybo.aAug10-unspliced	meykoybo	Transcript Identified by AceView	chr1	+	Coding	204418597	204419557
TC0100015154.hg.1	5.23	4.34	0.41	0.32	1.85	0.0561	0.9228				chr1	-	NonCoding	107448469	107448555
TC0100013690.hg.1	4.78	3.89	0.67	0.65	1.85	0.0405	0.9228				chr1	-	NonCoding	35421986	35425223
TC0100017124.hg.1	5.73	4.84	0.3	0.28	1.85	0.004	0.9228	stureebo.aAug10-unspliced	stureebo	Transcript Identified by AceView	chr1	-	Coding	207348568	207349045
TC0200015126.hg.1	4.59	3.71	0.4	0.11	1.85	0.0174	0.9228	uc061qjo.1	AC064837.1		chr2	-	Precursor_microRNA	182088429	182088616
TC0300006749.hg.1	5.2	4.31	0.27	0.42	1.85	0.005	0.9228	beedorbo.aAug10	beedorbo	Transcript Identified by AceView	chr3	+	Multiple_Complex	16464834	16479612
TC0300010538.hg.1	4.11	3.23	0.11	0.33	1.85	0.0052	0.9228	uc062hou.1	SNORD5	Small nucleolar RNA SNORD5 [Source:RFAM;Acc:RF01161]	chr3	-	Small_RNA	25555543	25555606
TC0300013437.hg.1	5.39	4.5	0.3	0.25	1.85	0.0044	0.9228				chr3	-	NonCoding	186372334	186374963
TC0400007027.hg.1	4.97	4.08	0.28	0.55	1.85	0.0153	0.9228	glosmeeby.aAug10-unspliced	glosmeeby	Transcript Identified by AceView	chr4	+	Unassigned	21011437	21012249
TC0500011726.hg.1	4.24	3.36	0.26	0.37	1.85	0.0191	0.9228	snerswobu.aAug10-unspliced	snerswobu	Transcript Identified by AceView	chr5	-	Coding	113111845	113112445
TC0600011570.hg.1	4.24	3.36	0.16	0.11	1.85	0.001	0.9228				chr6	-	NonCoding	33871583	33871636
TC1000010904.hg.1	4.34	3.45	0.45	0.22	1.85	0.0324	0.9228	ENST00000427247.1; OTTHUMT00000048479; tuhero.aAug10; uc057tux.1	RP11-262I2.2; tuhero	putative novel transcript; Transcript Identified by AceView	chr10	-	Multiple_Complex	69994626	70008406
TC1000012282.hg.1	8.74	7.85	0.25	0.19	1.85	0.0042	0.9228				chr10	-	NonCoding	130202874	130203128
TC1400007696.hg.1	6.32	5.44	0.18	0.4	1.85	0.0171	0.9228	uc059dmd.1	RNU6-689P	RNA, U6 small nuclear 689, pseudogene [Source:HGNC Symbol;Acc:HGNC:47652]	chr14	+	Small_RNA	75020761	75020867
TC1400010059.hg.1	5.23	4.34	0.24	0.3	1.85	0.0116	0.9228				chr14	-	NonCoding	94771682	94775970
TC1600008612.hg.1	3.95	3.06	0.44	0.28	1.85	0.0092	0.9228				chr16	+	NonCoding	82137863	82139640
TC1600009585.hg.1	5.82	4.94	0.11	0.09	1.85	0.0006	0.9228	yosiru.aAug10-unspliced	yosiru	Transcript Identified by AceView	chr16	-	Coding	17337797	17338859
TC1700007313.hg.1	4.71	3.82	0.14	0.32	1.85	0.0022	0.9228				chr17	+	NonCoding	27213332	27220495
TC1800006718.hg.1	4.98	4.09	0.4	0.21	1.85	0.0043	0.9228				chr18	+	NonCoding	12073320	12075075
TC1800007681.hg.1	6.02	5.13	0.38	0.31	1.85	0.0172	0.9228	OTTHUMT00000473587; uc060qcx.1	RP11-231E4.5	novel transcript, sense intronic to CNDP2	chr18	+	NonCoding	74504766	74505248
TC2200008155.hg.1	4.8	3.91	0.26	0.62	1.85	0.0076	0.9228	lyvaw.aAug10-unspliced	lyvaw	Transcript Identified by AceView	chr22	-	Coding	23213120	23214023
TC0200014699.hg.1	12.49	11.61	0.5	0.24	1.85	0.1239	0.9239				chr2	-	NonCoding	157855270	157855346
TC0300009836.hg.1	6.15	5.26	0.8	1.27	1.85	0.1432	0.9275	garskeyby.aAug10-unspliced; garskeyby.bAug10-unspliced	garskeyby	Transcript Identified by AceView	chr3	+	Coding	188785153	188785586
TC0300009841.hg.1	5.99	5.1	0.52	0.37	1.85	0.1044	0.9235	sneyneybu.aAug10-unspliced	sneyneybu	Transcript Identified by AceView	chr3	+	Unassigned	189218411	189219239
TC0300010559.hg.1	4.89	4	0.71	0.59	1.85	0.4479	0.9645	uc062hqi.1	RNU6-342P	RNA, U6 small nuclear 342, pseudogene [Source:HGNC Symbol;Acc:HGNC:47305]	chr3	-	Small_RNA	27265580	27265683
TC0400009085.hg.1	4.22	3.34	0.99	0.29	1.85	0.1305	0.9267				chr4	+	NonCoding	155615392	155615986
TC0400011504.hg.1	4.92	4.02	0.65	0.46	1.85	0.1232	0.9239	sleefloy.aAug10-unspliced	sleefloy	Transcript Identified by AceView	chr4	-	Unassigned	105374161	105375522
TC0600007457.hg.1	3.81	2.93	0.09	0.6	1.85	0.0691	0.9228				chr6	+	NonCoding	29301524	29303505
TC0600011182.hg.1	5.54	4.66	0.38	0.62	1.85	0.095	0.9234	uc063miw.1	RNU2-62P	RNA, U2 small nuclear 62, pseudogene [Source:HGNC Symbol;Acc:HGNC:48555]	chr6	-	Small_RNA	27109790	27109980
TC0700013515.hg.1	4.86	3.97	0.44	0.51	1.85	0.0677	0.9228	ENST00000436175.1; ENST00000443664.1; OTTHUMT00000326303; OTTHUMT00000326304; uc064bsw.1; uc064bsy.1	AC003075.4	novel transcript	chr7	-	NonCoding	17279834	17281306
TC0800008789.hg.1	5.59	4.7	0.27	1.04	1.85	0.3417	0.9514	duvoyby.aAug10-unspliced	duvoyby	Transcript Identified by AceView	chr8	+	Unassigned	125244033	125245137
TC0900006820.hg.1	4.26	3.38	0.81	0.43	1.85	0.066	0.9228				chr9	+	NonCoding	22725719	22728586
TC0900009799.hg.1	5.55	4.66	0.65	0.65	1.85	0.24	0.9378				chr9	-	NonCoding	30178475	30178577
TC0900011917.hg.1	6.94	6.05	0.59	0.52	1.85	0.1	0.9234	NR_039696; ENST00000579617; uc022bph.1	MIR3689F	microRNA 3689f	chr9	-	Precursor_microRNA	134850742	134850807
TC1000008177.hg.1	11.42	10.53	0.61	0.64	1.85	0.4407	0.9637				chr10	+	NonCoding	78750602	78750697
TC1600010492.hg.1	6.11	5.22	0.38	1.03	1.85	0.5994	0.9779	beyza.aAug10-unspliced	beyza	Transcript Identified by AceView	chr16	-	Unassigned	58577102	58578287
TC1700007950.hg.1	6.54	5.65	0.71	0.34	1.85	0.0975	0.9234	uc060ftr.1	RNU6-470P	RNA, U6 small nuclear 470, pseudogene [Source:HGNC Symbol;Acc:HGNC:47433]	chr17	+	Small_RNA	43412427	43412530
TC1800007072.hg.1	4.43	3.54	0.7	0.4	1.85	0.0755	0.9228	skorwu.aAug10-unspliced	skorwu	Transcript Identified by AceView	chr18	+	Unassigned	35250667	35252496
TC0100007633.hg.1	6.17	5.29	0.63	0.21	1.84	0.1314	0.9267				chr1	+	NonCoding	31283776	31289586
TC0100010158.hg.1	4.7	3.82	0.86	0.34	1.84	0.0193	0.9228				chr1	+	NonCoding	156191011	156191713
TC0100014124.hg.1	4.6	3.71	0.03	0.42	1.84	0.0051	0.9228				chr1	-	NonCoding	48250154	48250453
TC0100017203.hg.1	4.7	3.82	0.32	0.39	1.84	0.033	0.9228	nernybu.aAug10-unspliced	nernybu	Transcript Identified by AceView	chr1	-	Coding	211330402	211330807
TC0200014853.hg.1	4.63	3.75	0.56	0.22	1.84	0.0181	0.9228				chr2	-	NonCoding	169396495	169426859
TC0200014879.hg.1	4.21	3.34	0.13	0.12	1.84	0.0015	0.9228				chr2	-	NonCoding	170153455	170159814
TC0300007732.hg.1	11.14	10.26	0.31	0.06	1.84	0.0052	0.9228	uc062lin.1	AC113171.1		chr3	+	Precursor_microRNA	67828172	67828273
TC0400010322.hg.1	4.39	3.51	0.49	0.32	1.84	0.0121	0.9228	keyko.aAug10-unspliced	keyko	Transcript Identified by AceView	chr4	-	Coding	27699929	27700565
TC0600008614.hg.1	5.18	4.3	0.46	0.1	1.84	0.0224	0.9228				chr6	+	NonCoding	79525811	79529852
TC0600008935.hg.1	4.63	3.75	0.59	0.16	1.84	0.0094	0.9228				chr6	+	NonCoding	102611437	102638478
TC0700010638.hg.1	3.83	2.95	0.22	0.12	1.84	0.0031	0.9228	skeyky.aAug10-unspliced	skeyky	Transcript Identified by AceView	chr7	-	Unassigned	30453766	30454033
TC0800009840.hg.1	5.56	4.68	0.21	0.33	1.84	0.0032	0.9228				chr8	-	NonCoding	22419549	22422679
TC0800010932.hg.1	5.63	4.75	0.47	0.23	1.84	0.002	0.9228	ENST00000606235.1; OTTHUMT00000470610; uc064nzc.1	RP11-363E6.4	novel transcript	chr8	-	NonCoding	81275399	81277570
TC1000007350.hg.1	4.49	3.61	0.19	0.41	1.84	0.0056	0.9228				chr10	+	NonCoding	38486419	38489112
TC1000009624.hg.1	3.95	3.07	0.39	0.18	1.84	0.0302	0.9228				chr10	-	NonCoding	3986221	3994852
TC1000009896.hg.1	4.58	3.71	0.41	0.34	1.84	0.0196	0.9228				chr10	-	NonCoding	15987963	15989289
TC1100012268.hg.1	4.08	3.2	0.3	0.2	1.84	0.0034	0.9228				chr11	-	NonCoding	110482206	110492916
TC1300009873.hg.1	4.47	3.59	0.44	0.09	1.84	0.0402	0.9228				chr13	-	NonCoding	112880560	112881907
TC1400007197.hg.1	4.23	3.36	0.34	0.14	1.84	0.0209	0.9228				chr14	+	NonCoding	54114811	54164131
TC1600010888.hg.1	5.6	4.72	0.51	0.25	1.84	0.0087	0.9228				chr16	-	NonCoding	75580572	75588460
TC1700008930.hg.1	4.73	3.85	0.29	0.21	1.84	0.0012	0.9228	klerskaw.aAug10-unspliced	klerskaw	Transcript Identified by AceView	chr17	+	Coding	76019865	76020543
TC1700010569.hg.1	6.75	5.87	0.04	0.3	1.84	0.0063	0.9228	florverbu.aAug10-unspliced	florverbu	Transcript Identified by AceView	chr17	-	Unassigned	39335007	39335510
TC1700011754.hg.1	5.01	4.13	0.66	0.2	1.84	0.0114	0.9228	wyskaw.aAug10-unspliced	wyskaw	Transcript Identified by AceView	chr17	-	Coding	75423684	75424022
TC1900006726.hg.1	4.99	4.11	0.45	0.42	1.84	0.011	0.9228	uc060rzx.1	AC027319.2		chr19	+	Precursor_microRNA	4876712	4876798
TC2000009092.hg.1	4.18	3.3	0.33	0.16	1.84	0.0219	0.9228				chr20	-	NonCoding	39021885	39029269
TC2000009390.hg.1	4.86	3.98	0.48	0.09	1.84	0.0394	0.9228				chr20	-	NonCoding	49582908	49593478
TC2200008648.hg.1	4.6	3.73	0.49	0.42	1.84	0.0094	0.9228				chr22	-	NonCoding	37364646	37364716
TC0200008309.hg.1	10.27	9.39	0.18	0.73	1.84	0.1807	0.9293	ketomo.aAug10-unspliced	ketomo	Transcript Identified by AceView	chr2	+	Coding	87430007	87430568
TC0200010541.hg.1	3.99	3.12	0.58	0.21	1.84	0.1147	0.9239	leyklu.aAug10-unspliced	leyklu	Transcript Identified by AceView	chr2	+	Unassigned	205017496	205018725
TC0200011003.hg.1	3.93	3.05	0.71	0.38	1.84	0.0565	0.9228	flugeebu.aAug10-unspliced	flugeebu	Transcript Identified by AceView	chr2	+	Coding	229625134	229625566
TC0300009170.hg.1	6.13	5.25	0.92	0.18	1.84	0.0726	0.9228	shofabu.aAug10-unspliced	shofabu	Transcript Identified by AceView	chr3	+	Unassigned	150612422	150613485
TC0300009360.hg.1	6.12	5.24	0.23	1.01	1.84	0.4944	0.969				chr3	+	NonCoding	161385189	161395700
TC0300010764.hg.1	6.61	5.73	0.84	0.83	1.84	0.5642	0.9735				chr3	-	NonCoding	38825807	38829564
TC0300011631.hg.1	4.19	3.3	0.54	0.79	1.84	0.3141	0.9481	rorswerby.aAug10-unspliced	rorswerby	Transcript Identified by AceView	chr3	-	Unassigned	78920635	78922490
TC0300014014.hg.1	5.25	4.37	1.1	0.15	1.84	0.1441	0.9276				chr3	-	NonCoding	90111038	90138890
TC0400008181.hg.1	5.47	4.59	0.71	0.15	1.84	0.2562	0.9393	klusnuby.aAug10-unspliced	klusnuby	Transcript Identified by AceView	chr4	+	Unassigned	94633713	94635754
TC0400009549.hg.1	4.37	3.49	0.44	0.54	1.84	0.1087	0.9238	plarborbo.aAug10-unspliced	plarborbo	Transcript Identified by AceView	chr4	+	Coding	186205872	186206422
TC0500010601.hg.1	4.33	3.44	0.95	0.45	1.84	0.1092	0.9239	choystubu.aAug10-unspliced	choystubu	Transcript Identified by AceView	chr5	-	Unassigned	41872698	41873532
TC0500011747.hg.1	5.68	4.8	0.55	0.21	1.84	0.0745	0.9228	ENST00000497612	CTC-428G20.1		chr5	-	Pseudogene	115264669	115265464
TC0700009767.hg.1	7.17	6.29	0.5	0.26	1.84	0.0522	0.9228				chr7	+	NonCoding	153720272	153720693
TC0700011067.hg.1	5.18	4.29	0.97	0.35	1.84	0.0592	0.9228	kobley.aAug10-unspliced	kobley	Transcript Identified by AceView	chr7	-	Unassigned	51022583	51023284
TC0700012698.hg.1	4.18	3.3	0.25	1.07	1.84	0.3953	0.9577				chr7	-	NonCoding	135245242	135246465
TC0800007491.hg.1	12.3	11.42	0.57	0.27	1.84	0.1164	0.9239				chr8	+	NonCoding	45928884	45929667
TC0900010464.hg.1	4.31	3.43	0.97	0.41	1.84	0.0801	0.9228				chr9	-	NonCoding	76418717	76419939
TC0X00008969.hg.1	5.25	4.37	0.38	0.67	1.84	0.1821	0.9294	lerfo.aAug10-unspliced	lerfo	Transcript Identified by AceView	chrX	-	Coding	4380229	4380672
TC1000008708.hg.1	4.99	4.11	0.63	0.78	1.84	0.3144	0.9481				chr10	+	NonCoding	102102262	102102332
TC1100007485.hg.1	6.55	5.67	0.52	0.75	1.84	0.1925	0.9312	smeeloby.aAug10-unspliced	smeeloby	Transcript Identified by AceView	chr11	+	Coding	47453555	47454000
TC1200011426.hg.1	5.2	4.32	0.55	0.93	1.84	0.1915	0.9312				chr12	-	NonCoding	85244334	85254108
TC1300007921.hg.1	4.52	3.64	0.68	0.72	1.84	0.3884	0.9569				chr13	+	NonCoding	105288147	105303690
TC1300008380.hg.1	6.27	5.4	0.94	1.11	1.84	0.5066	0.9691				chr13	-	NonCoding	25139255	25141548
TC1400007280.hg.1	4.65	3.77	0.56	0.98	1.84	0.9914	0.9995				chr14	+	NonCoding	57200567	57211250
TC1400008803.hg.1	5.63	4.75	0.8	0.35	1.84	0.1085	0.9238				chr14	-	NonCoding	28797883	28798287
TC1500009891.hg.1	4.68	3.8	0.63	0.11	1.84	0.1156	0.9239	ENST00000558010.1; OTTHUMT00000416821; uc059kuj.1	RP11-279F6.2	novel transcript	chr15	-	NonCoding	69564724	69565790
TC1700011606.hg.1	4.95	4.06	0.63	0.75	1.84	0.0775	0.9228				chr17	-	NonCoding	70652823	70654059
TC1800007568.hg.1	4.09	3.21	0.81	0.55	1.84	0.6636	0.9819	plarsar.aAug10-unspliced	plarsar	Transcript Identified by AceView	chr18	+	Coding	65654608	65655405
TC0100006733.hg.1	4.73	3.85	0.8	0.47	1.83	0.1625	0.9277				chr1	+	NonCoding	8149643	8149694
TC0100010428.hg.1	5.66	4.79	0.47	0.52	1.83	0.0568	0.9228	doymabu.aAug10-unspliced	doymabu	Transcript Identified by AceView	chr1	+	Coding	164640201	164640912
TC0100013320.hg.1	8.41	7.54	0.27	0.98	1.83	0.2632	0.9406	uc057dit.1	AL590683.2		chr1	-	Precursor_microRNA	24279767	24279855
TC0100013144.hg.1	3.56	2.69	0.06	0.28	1.83	0.0055	0.9228	sperleybu.aAug10-unspliced	sperleybu	Transcript Identified by AceView	chr1	-	Coding	19563426	19564139
TC0100013628.hg.1	4.82	3.95	0.31	0.61	1.83	0.0407	0.9228	swawlawbu.aAug10-unspliced	swawlawbu	Transcript Identified by AceView	chr1	-	Coding	32758450	32758904
TC0200007280.hg.1	4.54	3.67	0.13	0.38	1.83	0.0038	0.9228	ENST00000608056.1; OTTHUMT00000471508; uc061ihm.1	RP11-314C9.2	novel transcript	chr2	+	NonCoding	38193348	38193629
TC0200010945.hg.1	5.01	4.14	0.5	0.31	1.83	0.0173	0.9228	woydee.aAug10	woydee	Transcript Identified by AceView	chr2	+	NonCoding	224916735	224924101
TC0300013391.hg.1	5.13	4.26	0.47	0.24	1.83	0.0473	0.9228	jyswerby.aAug10-unspliced	jyswerby	Transcript Identified by AceView	chr3	-	Coding	184513112	184514345
TC0400009671.hg.1	4.13	3.25	0.52	0.14	1.83	0.0364	0.9228	ENST00000507882	RP11-478C6.5		chr4	-	Multiple_Complex	269866	270175
TC0400012304.hg.1	4.64	3.77	0.14	0.25	1.83	0.0042	0.9228				chr4	-	NonCoding	163299363	163318397
TC0600011614.hg.1	4.48	3.61	0.49	0.28	1.83	0.004	0.9228				chr6	-	NonCoding	35309750	35317676
TC0800008642.hg.1	5.54	4.67	0.27	0.3	1.83	0.0052	0.9228				chr8	+	NonCoding	117570055	117579391
TC0800011318.hg.1	7.44	6.56	0.72	0.15	1.83	0.0395	0.9228	darveeby.aAug10-unspliced	darveeby	Transcript Identified by AceView	chr8	-	Unassigned	102382727	102383471
TC0900007896.hg.1	6.5	5.63	0.31	0.61	1.83	0.009	0.9228				chr9	+	NonCoding	90325336	90331622
TC0X00010949.hg.1	4.74	3.87	0.29	0.44	1.83	0.0139	0.9228	uc065bix.1	RNU6-985P	RNA, U6 small nuclear 985, pseudogene [Source:HGNC Symbol;Acc:HGNC:47948]	chrX	-	Small_RNA	137687891	137687994
TC1000006606.hg.1	4.75	3.88	0.22	0.18	1.83	0.0012	0.9228				chr10	+	NonCoding	4973366	4975081
TC1200012032.hg.1	4.21	3.34	0.43	0.35	1.83	0.0315	0.9228				chr12	-	NonCoding	115384092	115385500
TC1700007714.hg.1	4.89	4.01	0.36	0.14	1.83	0.0005	0.9228				chr17	+	NonCoding	38681117	38682850
TC1900008695.hg.1	5.92	5.05	0.37	0.17	1.83	0.0312	0.9228	zoybly.aAug10-unspliced	zoybly	Transcript Identified by AceView	chr19	+	Coding	52337111	52337572
TC2100006530.hg.1	6.64	5.76	0.18	0.42	1.83	0.025	0.9228				chr21	+	NonCoding	10659077	10660145
TC0200011193.hg.1	13.33	12.46	0.52	0.21	1.83	0.0781	0.9228				chr2	+	NonCoding	235571931	235572003
TC0200012699.hg.1	5.12	4.24	1.08	0.09	1.83	0.4307	0.9625				chr2	-	NonCoding	60021673	60067508
TC0200013337.hg.1	4.57	3.69	0.59	0.16	1.83	0.0951	0.9234	ENST00000626392; OTTHUMT00000480516; uc061loc.1	LOC105374847; RP11-223J6.2	uncharacterized LOC105374847; novel transcript	chr2	-	NonCoding	87249095	87253750
TC0200014549.hg.1	5.44	4.57	0.27	0.47	1.83	0.1151	0.9239	shodeybu.aAug10-unspliced	shodeybu	Transcript Identified by AceView	chr2	-	Coding	147916015	147916495
TC0300011975.hg.1	5.5	4.62	0.44	0.59	1.83	0.1423	0.9271	blobeebo.aAug10-unspliced	blobeebo	Transcript Identified by AceView	chr3	-	Coding	111179779	111180095
TC0400009359.hg.1	5.16	4.29	0.82	0.34	1.83	0.1494	0.9276				chr4	+	NonCoding	174489097	174490476
TC0400011766.hg.1	13.82	12.95	0.77	0.14	1.83	0.1808	0.9293				chr4	-	NonCoding	123007572	123007663
TC0500009336.hg.1	4.21	3.33	0.43	1.02	1.83	0.5956	0.9774				chr5	+	NonCoding	165996085	166005381
TC0500011591.hg.1	4.27	3.4	0.27	0.63	1.83	0.0606	0.9228				chr5	-	NonCoding	101994417	101995940
TC0600010926.hg.1	6.16	5.29	0.54	0.6	1.83	0.17	0.9282	blerfleyby.aAug10	blerfleyby	Transcript Identified by AceView	chr6	-	Coding	16371304	16373141
TC0600011003.hg.1	4.68	3.8	0.18	0.71	1.83	0.2208	0.9361	sherflorby.aAug10-unspliced	sherflorby	Transcript Identified by AceView	chr6	-	Coding	20473500	20474297
TC0700010960.hg.1	7.04	6.17	0.34	0.66	1.83	0.2564	0.9393	hsa_circ_0001703	TCONS_l2_00026555	Memczak2013 ALT_ACCEPTOR, ALT_DONOR, INTERNAL, intronic, ncRNA best transcript TCONS_l2_00026555	chr7	-	NonCoding	45762534	45762763
TC0700011600.hg.1	4.42	3.54	0.69	0.77	1.83	0.4764	0.9689				chr7	-	NonCoding	77783238	77793209
TC0X00010036.hg.1	5.2	4.33	0.74	0.31	1.83	0.1873	0.9295	rager.aAug10-unspliced	rager	Transcript Identified by AceView	chrX	-	Unassigned	72423262	72424124
TC0X00011243.hg.1	4.65	3.78	0.56	0.23	1.83	0.1034	0.9235	hsa_circ_0004666	TCONS_00017391	Jeck2013 ALT_ACCEPTOR, ALT_DONOR, ncRNA, OVEXON, upstream_start best transcript TCONS_00017391	chrX	-	NonCoding	155415271	155419562
TC1100008485.hg.1	5.42	4.55	0.84	0.4	1.83	0.4539	0.9654	dymerby.aAug10-unspliced	dymerby	Transcript Identified by AceView	chr11	+	Unassigned	76030322	76030694
TC1300007715.hg.1	5.43	4.56	1.04	0.16	1.83	0.5314	0.9708	NR_126360	LINC00363	long intergenic non-protein coding RNA 363	chr13	+	NonCoding	93032986	93057926
TC1500007607.hg.1	5.48	4.61	0.54	0.68	1.83	0.0845	0.9228	spuzeybu.aAug10-unspliced	spuzeybu	Transcript Identified by AceView	chr15	+	Coding	65931085	65931533
TC1500009499.hg.1	4.08	3.2	0.29	0.5	1.83	0.1287	0.9266	spyzobu.aAug10-unspliced	spyzobu	Transcript Identified by AceView	chr15	-	Unassigned	55375270	55376827
TC1500009737.hg.1	4.87	4	0.56	0.09	1.83	0.074	0.9228	hsa_circ_0003150	PPIB	Jeck2013 ALT_ACCEPTOR, ALT_DONOR, coding, INTERNAL, intronic, OVERLAPTX, OVEXON best transcript NM_000942	chr15	-	NonCoding	64156601	64156655
TC1600009511.hg.1	6.26	5.38	0.55	0.1	1.83	0.0644	0.9228	deysmoy.aAug10-unspliced	deysmoy	Transcript Identified by AceView	chr16	-	Coding	15027150	15028278
TC1600009972.hg.1	6.77	5.9	0.64	0.41	1.83	0.4443	0.9639	uc059tex.1	RNU7-61P	RNA, U7 small nuclear 61 pseudogene [Source:HGNC Symbol;Acc:HGNC:34157]	chr16	-	Small_RNA	30483135	30483195
TC1900011279.hg.1	3.91	3.04	0.86	0.33	1.83	0.1227	0.9239	spubla.aAug10-unspliced	spubla	Transcript Identified by AceView	chr19	-	Coding	51949490	51949848
TC0100010591.hg.1	5.11	4.24	0.72	0.52	1.82	0.4718	0.9684				chr1	+	NonCoding	171481907	171482009
TC0100014711.hg.1	5.34	4.48	0.59	0.36	1.82	0.3347	0.9511	smeymarbo.aAug10	smeymarbo	Transcript Identified by AceView	chr1	-	Coding	80739024	80741754
TC0100015245.hg.1	10.99	10.12	0.81	0.44	1.82	0.7151	0.9847				chr1	-	NonCoding	110652942	110653031
TC0200011109.hg.1	4.57	3.7	0.78	0.1	1.82	0.0489	0.9228				chr2	+	NonCoding	232678963	232679065
TC0200011374.hg.1	7	6.13	0.31	0.11	1.82	0.0034	0.9228				chr2	+	NonCoding	240778692	240779818
TC0300012054.hg.1	5.08	4.22	0.82	0.17	1.82	0.026	0.9228	blorbobu.aAug10-unspliced	blorbobu	Transcript Identified by AceView	chr3	-	Unassigned	114651647	114652914
TC0400011693.hg.1	5.83	4.97	0.26	0.15	1.82	0.0043	0.9228	NR_125930; ENST00000628457; ENST00000629093; ENST00000629462; OTTHUMT00000481015; OTTHUMT00000481016; OTTHUMT00000481017; uc003ice.5; uc062zfk.1; uc062zfl.1	LOC101929741; RP11-384K6.8	uncharacterized LOC101929741; novel transcript	chr4	-	NonCoding	118663074	118685341
TC0500012409.hg.1	4.7	3.84	0.35	0.54	1.82	0.0262	0.9228	snoswybu.aAug10-unspliced	snoswybu	Transcript Identified by AceView	chr5	-	Coding	148843146	148843814
TC0500013077.hg.1	7.5	6.64	0.34	0.29	1.82	0.0028	0.9228	pleystoybu.aAug10-unspliced	pleystoybu	Transcript Identified by AceView	chr5	-	Coding	179989530	179990212
TC0600010311.hg.1	4.49	3.62	0.43	0.17	1.82	0.0062	0.9228	peeflarby.bAug10-unspliced	peeflarby	Transcript Identified by AceView	chr6	+	Unassigned	169795490	169796026
TC0600010478.hg.1	4.69	3.82	0.29	0.11	1.82	0.0075	0.9228	mamura.aAug10-unspliced	mamura	Transcript Identified by AceView	chr6	-	Unassigned	2128194	2129657
TC0800007501.hg.1	4.24	3.38	0.22	0.22	1.82	0.0027	0.9228				chr8	+	NonCoding	46445697	46469628
TC0800008681.hg.1	7.17	6.31	0.21	0.45	1.82	0.0164	0.9228	gychoby.aAug10-unspliced	gychoby	Transcript Identified by AceView	chr8	+	Unassigned	120468321	120470747
TC0X00009288.hg.1	4.52	3.66	0.62	0.6	1.82	0.044	0.9228	klartoy.aAug10-unspliced	klartoy	Transcript Identified by AceView	chrX	-	Unassigned	27343572	27344187
TC0X00010037.hg.1	5.58	4.72	0.23	0.22	1.82	0.006	0.9228	leeder.aAug10-unspliced	leeder	Transcript Identified by AceView	chrX	-	Unassigned	72543489	72544199
TC1000009756.hg.1	4.24	3.37	0.5	0.34	1.82	0.0398	0.9228				chr10	-	NonCoding	9184660	9185249
TC1300009489.hg.1	5.03	4.16	0.54	0.35	1.82	0.037	0.9228	uc058xtm.1	AL139318.1		chr13	-	Precursor_microRNA	94465300	94465390
TC1400010271.hg.1	5.4	4.54	0.29	0.78	1.82	0.0423	0.9228				chr14	-	NonCoding	102524594	102525573
TC1500006856.hg.1	3.89	3.03	0.27	0.36	1.82	0.0193	0.9228	dadoyby.aAug10-unspliced	dadoyby	Transcript Identified by AceView	chr15	+	Coding	35487295	35488013
TC1500009629.hg.1	4.38	3.52	0.44	0.17	1.82	0.0182	0.9228				chr15	-	NonCoding	59903999	59913097
TC1600009923.hg.1	9.47	8.61	0.33	0.22	1.82	0.0359	0.9228				chr16	-	NonCoding	29422373	29422806
TC1800006470.hg.1	6.66	5.79	0.59	0.36	1.82	0.0436	0.9228				chr18	+	NonCoding	1649699	1824884
TC2100006614.hg.1	4.23	3.36	0.05	0.32	1.82	0.0087	0.9228	uc061zcn.1	RNU6-1326P	RNA, U6 small nuclear 1326, pseudogene [Source:HGNC Symbol;Acc:HGNC:48289]	chr21	+	Small_RNA	15614283	15614389
TC0300009249.hg.1	5.42	4.56	0.82	0.23	1.82	0.5005	0.9691	shoferbu.aAug10-unspliced	shoferbu	Transcript Identified by AceView	chr3	+	Coding	154323504	154323978
TC0300011470.hg.1	4.27	3.4	0.69	0.15	1.82	0.2481	0.9378				chr3	-	NonCoding	70000596	70006812
TC0300013017.hg.1	5.9	5.04	0.25	0.8	1.82	0.4961	0.969	NR_126405; ENST00000463978; ENST00000497379	LINC01324	long intergenic non-protein coding RNA 1324	chr3	-	NonCoding	164714095	164831480
TC0400012511.hg.1	4.1	3.23	0.41	0.46	1.82	0.0532	0.9228				chr4	-	NonCoding	179076871	179080429
TC0500008137.hg.1	6.03	5.17	0.64	0.05	1.82	0.1259	0.9244	karsnobu.aAug10-unspliced	karsnobu	Transcript Identified by AceView	chr5	+	Coding	95955944	95956598
TC0500009445.hg.1	4.42	3.56	0.48	0.46	1.82	0.0941	0.9234				chr5	+	NonCoding	172205883	172209709
TC0700010906.hg.1	5.85	4.98	0.73	0.23	1.82	0.0754	0.9228	sworblar.aAug10-unspliced	sworblar	Transcript Identified by AceView	chr7	-	Unassigned	44045316	44046197
TC0800007690.hg.1	11.76	10.9	0.96	0.49	1.82	0.9556	0.9984				chr8	+	NonCoding	55908961	55909052
TC0900006769.hg.1	13.76	12.9	0.42	0.28	1.82	0.0635	0.9228	uc064sid.1	AL158077.1		chr9	+	Precursor_microRNA	19829753	19829847
TC0900009447.hg.1	5.15	4.28	0.33	0.57	1.82	0.1025	0.9235				chr9	-	NonCoding	4978792	4984468
TC0X00006832.hg.1	4.29	3.42	0.33	0.37	1.82	0.07	0.9228				chrX	+	NonCoding	25788260	25803465
TC0X00009850.hg.1	5.13	4.26	0.37	0.66	1.82	0.0778	0.9228				chrX	-	NonCoding	57602277	57667631
TC0X00010419.hg.1	5.67	4.81	0.74	0.35	1.82	0.2383	0.9378				chrX	-	NonCoding	103597913	103601346
TC0Y00006897.hg.1	3.85	2.99	0.35	0.55	1.82	0.0638	0.9228	chobaw.aAug10-unspliced	chobaw	Transcript Identified by AceView	chrY	-	Coding	2342238	2342685
TC1000011194.hg.1	4.87	4	0.65	0.31	1.82	0.064	0.9228				chr10	-	Pseudogene	79998812	79998952
TC1000011920.hg.1	5.23	4.37	1.05	0.52	1.82	0.658	0.9819				chr10	-	NonCoding	115790128	115790737
TC1300009234.hg.1	5.54	4.67	0.45	0.62	1.82	0.3685	0.9541	ENST00000362511	RNU6-79P	RNA, U6 small nuclear 79, pseudogene	chr13	-	Small_RNA	72881108	72881214
TC1400007211.hg.1	4.19	3.32	0.59	0.66	1.82	0.1906	0.9309	swypu.aAug10-unspliced	swypu	Transcript Identified by AceView	chr14	+	Unassigned	54765994	54766326
TC1400008824.hg.1	4.55	3.69	0.78	0.46	1.82	0.197	0.933				chr14	-	NonCoding	30299131	30301154
TC1500010371.hg.1	5.5	4.64	0.38	0.58	1.82	0.1592	0.9276				chr15	-	NonCoding	88986906	88988406
TC1700007186.hg.1	3.74	2.88	0.42	0.17	1.82	0.056	0.9228	ENST00000417560	MTND2P12	mitochondrially encoded NADH:ubiquinone oxidoreductase core subunit 2 pseudogene 12 [Source:HGNC Symbol;Acc:HGNC:42113]	chr17	+	Multiple_Complex	19603797	19605048
TC1700012075.hg.1	6.55	5.69	0.33	0.57	1.82	0.0766	0.9228	meyglaw.aAug10-unspliced	meyglaw	Transcript Identified by AceView	chr17	-	Coding	81857471	81858082
TC1800009047.hg.1	4.64	3.78	0.64	0.7	1.82	0.2206	0.9361	tuflu.aAug10-unspliced	tuflu	Transcript Identified by AceView	chr18	-	Coding	74960565	74961003
TC0100010081.hg.1	4.85	3.99	0.11	0.52	1.81	0.0601	0.9228	ENST00000607963.1; OTTHUMT00000473127; reybaw.aAug10; uc057lif.1	RP11-350G8.9; reybaw	novel transcript, antisense to SHE; Transcript Identified by AceView	chr1	+	NonCoding	154480012	154481501
TC0100010083.hg.1	6.14	5.28	0.6	0.6	1.81	0.0449	0.9228				chr1	+	NonCoding	154506006	154506130
TC0200010576.hg.1	5.61	4.75	0.63	0.25	1.81	0.0257	0.9228				chr2	+	NonCoding	206393065	206394266
TC0200011796.hg.1	4.51	3.65	0.18	0.14	1.81	0.0033	0.9228	uc061guh.1	RNU6-1288P	RNA, U6 small nuclear 1288, pseudogene [Source:HGNC Symbol;Acc:HGNC:48251]	chr2	-	Small_RNA	14274622	14274725
TC0300009940.hg.1	4.34	3.48	0.39	0.15	1.81	0.0029	0.9228				chr3	+	NonCoding	194618521	194622566
TC0300011004.hg.1	5.72	4.86	0.24	0.51	1.81	0.0226	0.9228	ENST00000417155	VPS26BP1	VPS26B pseudogene 1 [Source:HGNC Symbol;Acc:HGNC:44612]	chr3	-	Multiple_Complex	47960327	47961081
TC0400007590.hg.1	5.56	4.7	0.35	0.18	1.81	0.0216	0.9228	ENST00000602749.1; OTTHUMT00000467722; uc062wup.1	RP11-646I6.6	novel transcript	chr4	+	NonCoding	56396312	56396871
TC0500009870.hg.1	4.31	3.46	0.42	0.21	1.81	0.0177	0.9228	uc063caa.1	AC091849.1		chr5	-	Precursor_microRNA	1569421	1569533
TC0500012103.hg.1	4.24	3.39	0.12	0.3	1.81	0.0012	0.9228				chr5	-	NonCoding	135464716	135476559
TC0900006934.hg.1	4.98	4.12	0.68	0.58	1.81	0.0468	0.9228				chr9	+	NonCoding	32141988	32143682
TC0900007067.hg.1	4.81	3.96	0.13	0.3	1.81	0.0022	0.9228				chr9	+	NonCoding	35013139	35015070
TC1000009887.hg.1	4.13	3.28	0.41	0.36	1.81	0.0389	0.9228	rasiro.aAug10-unspliced	rasiro	Transcript Identified by AceView	chr10	-	Unassigned	15257748	15261212
TC1000011578.hg.1	5.2	4.34	0.65	0.1	1.81	0.0484	0.9228	snerklawbu.aAug10-unspliced	snerklawbu	Transcript Identified by AceView	chr10	-	Coding	98389343	98389800
TC1100010158.hg.1	7.01	6.16	0.5	0.36	1.81	0.015	0.9228	nukorby.aAug10-unspliced	nukorby	Transcript Identified by AceView	chr11	-	Unassigned	13493104	13493737
TC1300006803.hg.1	4.41	3.55	0.39	0.35	1.81	0.0461	0.9228	ENST00000400497	IFIT1P1	interferon induced protein with tetratricopeptide repeats 1 pseudogene 1 [Source:HGNC Symbol;Acc:HGNC:5408]	chr13	+	Pseudogene	32384660	32386108
TC1500007658.hg.1	4.09	3.24	0	0.44	1.81	0.0306	0.9228				chr15	+	NonCoding	68027443	68031636
TC1800007184.hg.1	4	3.15	0.6	0.15	1.81	0.0201	0.9228				chr18	+	NonCoding	44655990	44658867
TC1800007582.hg.1	5.43	4.58	0.39	0.26	1.81	0.0114	0.9228				chr18	+	NonCoding	67459651	67464928
TC1800008070.hg.1	5.01	4.16	0.19	0.25	1.81	0.0124	0.9228	NM_022068; ENST00000302079; ENST00000383408; ENST00000503781; ENST00000538948; ENST00000578145; ENST00000579112; ENST00000579151; ENST00000579899; ENST00000579949; ENST00000580640; ENST00000581680; ENST00000582913; ENST00000582937; ENST00000583325; OTTHUMT00000254528; OTTHUMT00000442331; OTTHUMT00000442332; OTTHUMT00000442333; OTTHUMT00000442385; OTTHUMT00000442451; OTTHUMT00000442452; OTTHUMT000…	PIEZO2	piezo-type mechanosensitive ion channel component 2	chr18	-	Multiple_Complex	10666483	11148762
TC2100008149.hg.1	4.06	3.21	0.54	0.15	1.81	0.0271	0.9228	NR_027065; NR_027066; NR_027067; ENST00000411989; ENST00000429621; ENST00000448579	LINC00114	long intergenic non-protein coding RNA 114	chr21	-	Multiple_Complex	38738901	38773477
TC2200007967.hg.1	4.57	3.72	0.46	0.17	1.81	0.027	0.9228	spavar.aAug10-unspliced	spavar	Transcript Identified by AceView	chr22	-	Unassigned	19068247	19068929
TC0200012283.hg.1	6.97	6.11	0.86	0.51	1.81	0.0736	0.9228	skoparbo.aAug10-unspliced	skoparbo	Transcript Identified by AceView	chr2	-	Unassigned	38342526	38343184
TC0400012260.hg.1	4.41	3.55	0.54	0.06	1.81	0.0573	0.9228	uc063aqp.1	AC093700.1		chr4	-	Precursor_microRNA	159000146	159000290
TC0500010600.hg.1	7.11	6.26	1.18	0.5	1.81	0.617	0.9794	OXCT1.oAug10-unspliced	OXCT1	Transcript Identified by AceView, Entrez Gene ID(s) 5019	chr5	-	Unassigned	41739882	41740324
TC0500010683.hg.1	4.38	3.52	0.5	0.32	1.81	0.1923	0.9312				chr5	-	NonCoding	50902491	50923820
TC0500012584.hg.1	7.64	6.78	0.49	0.48	1.81	0.0944	0.9234				chr5	-	NonCoding	156832785	156836493
TC0700007900.hg.1	5.01	4.15	0.3	0.48	1.81	0.163	0.9277				chr7	+	NonCoding	69331759	69331826
TC0800007473.hg.1	4.93	4.07	0.83	0.41	1.81	0.6858	0.9831	ENST00000511619	RP11-359P18.1		chr8	+	Multiple_Complex	43442902	43452912
TC1000006823.hg.1	4.24	3.39	0.67	0.5	1.81	0.4432	0.9638				chr10	+	NonCoding	13315517	13317304
TC1000007269.hg.1	5.09	4.23	0.76	0.91	1.81	0.9935	0.9996	uc057srt.1	RNU6-193P	RNA, U6 small nuclear 193, pseudogene [Source:HGNC Symbol;Acc:HGNC:47156]	chr10	+	Small_RNA	34942969	34943075
TC1000009966.hg.1	4.89	4.04	0.82	0.23	1.81	0.2968	0.9443				chr10	-	NonCoding	19658123	19706377
TC1100007368.hg.1	8.63	7.77	0.39	0.61	1.81	0.0826	0.9228	yatu.aAug10-unspliced	yatu	Transcript Identified by AceView	chr11	+	Coding	43457329	43461390
TC1100011760.hg.1	4.39	3.53	0.72	0.09	1.81	0.1847	0.9295	merari.aAug10-unspliced	merari	Transcript Identified by AceView	chr11	-	Unassigned	79423541	79425298
TC1300009716.hg.1	4.55	3.7	0.82	0.16	1.81	0.3023	0.9446				chr13	-	NonCoding	106749474	106754254
TC1400008545.hg.1	7.11	6.26	0.65	0.52	1.81	0.6125	0.9789	NR_073459_3; NR_073460_3; ENST00000413661.1; ENST00000444357.1; ENST00000550512.1	BMS1P18; BMS1P17	Homo sapiens BMS1 ribosome biogenesis factor pseudogene 18 (BMS1P18), non-coding RNA.; Homo sapiens BMS1 ribosome biogenesis factor pseudogene 17 (BMS1P17), non-coding RNA.; BMS1 pseudogene 17 [Source:HGNC Symbol;Acc:49162]	chr14	-	NonCoding	19082816	19098320
TC1800006464.hg.1	4.78	3.92	0.43	1.16	1.81	0.5515	0.9731				chr18	+	NonCoding	1314155	1315097
TC1900006898.hg.1	4.45	3.6	0.73	0.16	1.81	0.2064	0.9335				chr19	+	NonCoding	8503729	8504310
TC2000007208.hg.1	6.46	5.6	0.62	0.61	1.81	0.3219	0.9499				chr20	+	NonCoding	35002599	35013202
TC2100006588.hg.1	4.82	3.97	0.66	0.14	1.81	0.1495	0.9276				chr21	+	NonCoding	14448500	14470108
TC0100009724.hg.1	8.75	7.91	0.53	0.85	1.8	0.8966	0.9953	uc031usb.2	AC241585.1		chr1	+	Precursor_microRNA	145132157	145132253
TC0100011323.hg.1	5.45	4.6	0.22	0.32	1.8	0.0226	0.9228	ENST00000428506	RP11-383G10.1		chr1	+	Multiple_Complex	205134646	205134950
TC0100011654.hg.1	4.13	3.28	0.24	0.4	1.8	0.0088	0.9228	ENST00000563417.1; OTTHUMT00000431758; uc057poc.1	RP11-410C4.5	novel transcript	chr1	+	NonCoding	220401122	220404033
TC0200011223.hg.1	4.94	4.09	0.31	0.1	1.8	0.0086	0.9228	muyoyo.aAug10	muyoyo	Transcript Identified by AceView	chr2	+	Multiple_Complex	236604255	236609360
TC0200013066.hg.1	5.37	4.52	0.14	0.51	1.8	0.0342	0.9228	mudor.aAug10	mudor	Transcript Identified by AceView	chr2	-	Multiple_Complex	73352448	73385677
TC0400010566.hg.1	4.12	3.27	0.5	0.24	1.8	0.0295	0.9228				chr4	-	NonCoding	43075851	43118857
TC0400013004.hg.1	5.22	4.37	0.36	0.25	1.8	0.0097	0.9228	NM_005958; ENST00000307161; BC074946; BC074947; BC126297; BC126299; OTTHUMT00000360189	MTNR1A	melatonin receptor 1A	chr4	-	Coding	186533655	186555567
TC0600008888.hg.1	6.2	5.35	0.06	0.47	1.8	0.0044	0.9228	ENST00000606913.1; ENST00000607032.1; ENST00000607823.1; OTTHUMT00000041583; OTTHUMT00000471318; OTTHUMT00000471319; uc063qet.1; uc063qeu.1; uc063qev.1	RP11-436D23.1	novel transcript	chr6	+	NonCoding	97816596	98399872
TC0700006816.hg.1	4.61	3.76	0.5	0.05	1.8	0.0501	0.9228	uc064bue.1	AC091697.1		chr7	+	Precursor_microRNA	18297339	18297436
TC0700009937.hg.1	9.52	8.68	0.09	0.2	1.8	0.0031	0.9228				chr7	+	NonCoding	158949668	158949717
TC0700013609.hg.1	4.34	3.49	0.45	0.22	1.8	0.032	0.9228	NM_001018058; NM_001244583; NM_012252; ENST00000265440; ENST00000320239; ENST00000393485; ENST00000457268; ENST00000462828; ENST00000497829; BC029891; OTTHUMT00000059839; OTTHUMT00000138321; OTTHUMT00000140532; OTTHUMT00000316593; OTTHUMT00000351051; uc003vhm.2	TFEC	transcription factor EC	chr7	-	Multiple_Complex	115935148	116030813
TC0800008525.hg.1	6.51	5.67	0.21	0.26	1.8	0.0119	0.9228	LOC728381.aAug10-unspliced	LOC728381	Transcript Identified by AceView, Entrez Gene ID(s) 728381	chr8	+	Unassigned	107984115	107984774
TC0900010775.hg.1	4.93	4.09	0.33	0.1	1.8	0.0115	0.9228	goystey.aAug10-unspliced	goystey	Transcript Identified by AceView	chr9	-	Coding	91888924	91890226
TC1000008108.hg.1	4.97	4.12	0.61	0.54	1.8	0.0135	0.9228				chr10	+	NonCoding	75572607	75572816
TC1100007044.hg.1	4.52	3.67	0.29	0.16	1.8	0.0031	0.9228	basmoby.aAug10-unspliced	basmoby	Transcript Identified by AceView	chr11	+	Coding	20050101	20050562
TC1100007873.hg.1	4.03	3.18	0.36	0.19	1.8	0.0146	0.9228	mamuby.aAug10	mamuby	Transcript Identified by AceView	chr11	+	Unassigned	62748845	62750497
TC1700007823.hg.1	4.92	4.07	0.38	0.28	1.8	0.0168	0.9228				chr17	+	NonCoding	41131037	41137958
TC2000009628.hg.1	4.84	3.99	0.32	0.05	1.8	0.0088	0.9228				chr20	-	NonCoding	58579248	58612128
TC0300010481.hg.1	4.07	3.22	0.52	1.58	1.8	0.8927	0.9952				chr3	-	NonCoding	20576807	20578888
TC0500007366.hg.1	4.15	3.3	0.29	0.76	1.8	0.4944	0.969	ENST00000509174	B3GNTL1P1	UDP-GlcNAc:betaGal beta-1,3-N-acetylglucosaminyltransferase-like 1 pseudogene 1 [Source:HGNC Symbol;Acc:HGNC:51317]	chr5	+	Multiple_Complex	52889666	52889954
TC0500009985.hg.1	4.47	3.63	0.34	0.42	1.8	0.1545	0.9276				chr5	-	NonCoding	6354181	6354423
TC0600013224.hg.1	4.82	3.98	1	0.61	1.8	0.3994	0.9585	morvaby.aAug10-unspliced	morvaby	Transcript Identified by AceView	chr6	-	Coding	133797089	133797924
TC0700011816.hg.1	4.83	3.99	0.73	0.35	1.8	0.5437	0.9717				chr7	-	NonCoding	94261986	94392179
TC0900009620.hg.1	4.91	4.06	0.69	0.38	1.8	0.0761	0.9228				chr9	-	NonCoding	17478191	17481555
TC1000010658.hg.1	4.2	3.36	0.57	0.19	1.8	0.0954	0.9234	ENST00000443523.1; ENST00000448017.1; OTTHUMT00000048113; OTTHUMT00000048114; uc057tho.1; uc057thp.1	RP11-556E13.1	novel transcript	chr10	-	NonCoding	52556680	52755544
TC1100008883.hg.1	10.7	9.85	0.42	0.41	1.8	0.22	0.9358	uc058gtq.1	AC015600.1		chr11	+	Multiple_Complex	100794441	100794535
TC1700009289.hg.1	5.24	4.39	0.5	0.35	1.8	0.1669	0.9278	ENST00000573207.1; ENST00000574647.1; ENST00000576197.1; ENST00000577023.1; foywor.aAug10; foywor.bAug10; OTTHUMT00000438955; OTTHUMT00000438956; OTTHUMT00000438957; OTTHUMT00000438958; uc060mfp.1; uc060mfq.1; uc060mfr.1; uc060mfs.1	RP11-1197K16.2; foywor	Transcript Identified by AceView; novel transcript, antisense to B3GNTL1	chr17	+	Multiple_Complex	82978525	82981738
TC1700011473.hg.1	5.5	4.65	0.37	0.65	1.8	0.3048	0.9454				chr17	-	NonCoding	64961372	64962770
TC1800008360.hg.1	4.91	4.06	0.64	0.26	1.8	0.0887	0.9228	OTTHUMT00000473293; uc060oew.1	RP11-430E17.1	novel transcript, sense intronic to CDH2	chr18	-	NonCoding	28146233	28146703
TC1900006901.hg.1	4.61	3.77	0.56	0.48	1.8	0.4471	0.9645				chr19	+	NonCoding	8529441	8529952
TC1900007782.hg.1	6.58	5.73	0.67	0.56	1.8	0.7073	0.9846	ranure.aAug10-unspliced	ranure	Transcript Identified by AceView	chr19	+	Unassigned	33589548	33589981
TC1900008333.hg.1	6.42	5.57	0.53	0.73	1.8	0.7558	0.9873				chr19	+	NonCoding	45558620	45582730
TC0100007347.hg.1	3.9	3.05	0.54	0.08	1.79	0.0776	0.9228	norworbo.aAug10-unspliced	norworbo	Transcript Identified by AceView	chr1	+	Coding	24062173	24062807
TC0100014235.hg.1	3.74	2.9	0.4	0.45	1.79	0.1263	0.9249				chr1	-	NonCoding	53363993	53364848
TC0200007394.hg.1	4.28	3.44	0.27	0.21	1.79	0.0239	0.9228	uc061iqx.1	RNU6-958P	RNA, U6 small nuclear 958, pseudogene [Source:HGNC Symbol;Acc:HGNC:47921]	chr2	+	Small_RNA	43408307	43408412
TC0200015817.hg.1	7.43	6.6	0.38	0.5	1.79	0.0366	0.9228	sardee.aAug10-unspliced	sardee	Transcript Identified by AceView	chr2	-	Unassigned	221440616	221442464
TC0300006892.hg.1	4.38	3.54	0.28	0.44	1.79	0.0081	0.9228				chr3	+	NonCoding	28223484	28229613
TC0300012064.hg.1	4.14	3.3	0.43	0.16	1.79	0.0082	0.9228	sparbobu.aAug10-unspliced	sparbobu	Transcript Identified by AceView	chr3	-	Unassigned	115005512	115008514
TC0300013680.hg.1	6.19	5.35	0.21	0.55	1.79	0.0144	0.9228	uc032sot.2	AC024937.1		chr3	-	Precursor_microRNA	195960500	195960612
TC0400007660.hg.1	3.9	3.06	0.53	0.08	1.79	0.0153	0.9228	pargar.aAug10-unspliced	pargar	Transcript Identified by AceView	chr4	+	Unassigned	61910536	61912112
TC0400008761.hg.1	4.03	3.19	0.46	0.4	1.79	0.046	0.9228				chr4	+	NonCoding	136854885	136860010
TC0400010216.hg.1	4.74	3.9	0.6	0.2	1.79	0.0097	0.9228	feeswoybu.aAug10-unspliced	feeswoybu	Transcript Identified by AceView	chr4	-	Coding	21758054	21758461
TC0400010224.hg.1	4.78	3.94	0.5	0.24	1.79	0.0118	0.9228	jarswoybu.aAug10-unspliced	jarswoybu	Transcript Identified by AceView	chr4	-	Unassigned	22366576	22370583
TC0500011545.hg.1	4.18	3.35	0.17	0.46	1.79	0.01	0.9228	ENST00000508242	MRPS35P2	mitochondrial ribosomal protein S35 pseudogene 2 [Source:HGNC Symbol;Acc:HGNC:29769]	chr5	-	Multiple_Complex	98402542	98402732
TC0500011887.hg.1	4.06	3.22	0.48	0.06	1.79	0.0264	0.9228				chr5	-	NonCoding	123735055	123867227
TC0600012651.hg.1	4.87	4.03	0.73	0.28	1.79	0.0424	0.9228				chr6	-	NonCoding	99261515	99268729
TC0600012686.hg.1	5.3	4.47	0.6	0.6	1.79	0.0491	0.9228				chr6	-	NonCoding	102217521	102221727
TC0200006681.hg.1	5.82	4.97	1.24	0.79	1.79	0.0686	0.9228				chr2	+	NonCoding	10185003	10185063
TC0700006498.hg.1	4.34	3.5	0.2	0.13	1.79	0.0024	0.9228				chr7	+	NonCoding	1225616	1228145
TC0800010931.hg.1	5.01	4.17	0.4	0.11	1.79	0.0088	0.9228				chr8	-	NonCoding	81156403	81156716
TC0900007810.hg.1	4.69	3.85	0.81	0.1	1.79	0.0321	0.9228	bleyploybu.aAug10-unspliced	bleyploybu	Transcript Identified by AceView	chr9	+	Coding	87532580	87533212
TC1000007139.hg.1	4.12	3.28	0.43	0.19	1.79	0.0138	0.9228				chr10	+	NonCoding	28990143	29020775
TC1000010413.hg.1	6.31	5.47	0.29	0.31	1.79	0.0186	0.9228	NR_120656; NR_120657; NR_120658; NR_120659	LINC01518	long intergenic non-protein coding RNA 1518	chr10	-	NonCoding	42673013	42692079
TC1000010981.hg.1	4.84	4	0.68	0.07	1.79	0.022	0.9228	fygloybu.aAug10-unspliced	fygloybu	Transcript Identified by AceView	chr10	-	Coding	72201576	72202156
TC1300009190.hg.1	4.36	3.52	0.3	0.27	1.79	0.0094	0.9228				chr13	-	NonCoding	68363842	68401819
TC1500007500.hg.1	4.77	3.92	0.38	0.32	1.79	0.0281	0.9228				chr15	+	NonCoding	62418111	62454947
TC1500008555.hg.1	4.86	4.02	0.72	0.2	1.79	0.0501	0.9228	berswaw.aAug10-unspliced	berswaw	Transcript Identified by AceView	chr15	+	Coding	100959328	100960281
TC1500009896.hg.1	12.72	11.88	0.25	0.24	1.79	0.0146	0.9228				chr15	-	NonCoding	69785415	69785504
TC1600009507.hg.1	4.56	3.71	0.48	0.4	1.79	0.0047	0.9228	darpy.aAug10-unspliced	darpy	Transcript Identified by AceView	chr16	-	Unassigned	15006920	15009134
TC1600010895.hg.1	5.77	4.92	0.26	0.16	1.79	0.0019	0.9228				chr16	-	Pseudogene	75696902	75700152
TC1900007488.hg.1	4.08	3.24	0.22	0.1	1.79	0.0022	0.9228				chr19	+	NonCoding	20601589	20606933
TC0200011876.hg.1	5.96	5.11	0.35	0.67	1.79	0.2335	0.9376	monumo.aAug10-unspliced	monumo	Transcript Identified by AceView	chr2	-	Coding	19277556	19280611
TC0300007037.hg.1	5.22	4.38	0.51	0.53	1.79	0.4769	0.9689	bleefobo.aAug10-unspliced	bleefobo	Transcript Identified by AceView	chr3	+	Unassigned	37119531	37119989
TC0300012837.hg.1	4.18	3.35	0.34	0.31	1.79	0.0864	0.9228				chr3	-	NonCoding	152472004	152473419
TC0300013853.hg.1	4.01	3.17	0.51	0.48	1.79	0.1589	0.9276	ENST00000495502; OTTHUMT00000353097	ST3GAL6	ST3 beta-galactoside alpha-2,3-sialyltransferase 6	chr3	+	NonCoding	98801305	98821201
TC0500009213.hg.1	4.53	3.7	0.58	0.28	1.79	0.2789	0.9416	klaflo.bAug10-unspliced	klaflo	Transcript Identified by AceView	chr5	+	Unassigned	157380823	157381362
TC0500009964.hg.1	5.31	4.47	0.43	0.53	1.79	0.0887	0.9228	ENST00000515244	MTCO1P30	MT-CO1 pseudogene 30 [Source:HGNC Symbol;Acc:HGNC:52095]	chr5	-	Multiple_Complex	5395378	5395957
TC0500010087.hg.1	5.66	4.82	0.79	0.44	1.79	0.1647	0.9277				chr5	-	NonCoding	10351559	10352151
TC0600006699.hg.1	5.44	4.6	0.46	0.57	1.79	0.2086	0.9335				chr6	+	NonCoding	3668344	3670933
TC0700006677.hg.1	4.06	3.22	0.27	0.51	1.79	0.0687	0.9228				chr7	+	NonCoding	7894038	7955731
TC0700010920.hg.1	7.65	6.81	0.44	0.41	1.79	0.0823	0.9228	zorku.aAug10-unspliced	zorku	Transcript Identified by AceView	chr7	-	Unassigned	44396489	44398886
TC0900009877.hg.1	6.23	5.39	0.49	0.62	1.79	0.1208	0.9239	UBAP2andSNORD121B.vrAug10-unspliced	UBAP2andSNORD121B	Transcript Identified by AceView, Entrez Gene ID(s) 100113385; 55833	chr9	-	Unassigned	33924859	33925410
TC0900012266.hg.1	4.73	3.89	0.59	0.29	1.79	0.0778	0.9228				chr9	-	NonCoding	102421162	102497971
TC1000006893.hg.1	4.55	3.71	0.41	0.49	1.79	0.2954	0.9438	NR_034129; ENST00000377597; ENST00000451190; ENST00000451225; ENST00000457649; uc001ipe.3	ST8SIA6-AS1	ST8SIA6 antisense RNA 1	chr10	+	NonCoding	17386924	17413503
TC1100006946.hg.1	6.47	5.63	0.49	0.45	1.79	0.086	0.9228				chr11	+	NonCoding	16044228	16047438
TC1100008624.hg.1	9.97	9.13	0.18	0.69	1.79	0.2136	0.9342	NR_038903; ENST00000501011; ENST00000526795; ENST00000527627; ENST00000528156; ENST00000530270; ENST00000533528; ENST00000533708; ENST00000534499	RAB30-AS1	RAB30 antisense RNA 1 (head to head)	chr11	+	NonCoding	83072066	83106719
TC1200006953.hg.1	6.04	5.2	0.61	0.5	1.79	0.1318	0.9267	NR_046559; ENST00000541243	RERG-AS1	RERG antisense RNA 1	chr12	+	NonCoding	15151923	15155283
TC1200012361.hg.1	4.76	3.92	0.65	0.93	1.79	0.5349	0.9709	ENST00000536422.1; OTTHUMT00000399843; uc058vaa.1	RP5-944M2.1	novel transcript	chr12	-	NonCoding	126400792	126449336
TC1500010873.hg.1	5.27	4.43	0.72	0.35	1.79	0.1031	0.9235	ENST00000559357.1; ENST00000560067.1; ENST00000560350.1; OTTHUMT00000418512; OTTHUMT00000418513; OTTHUMT00000418514; uc059kdb.1; uc059kdc.1; uc059kdd.1	USP3-AS1; RP11-265M18.2	USP3 antisense RNA 1 [Source:HGNC Symbol;Acc:HGNC:44140]; novel transcript, antisense to USP3	chr15	-	NonCoding	63544247	63589055
TC1700009549.hg.1	4.97	4.13	0.56	0.15	1.79	0.0726	0.9228				chr17	-	NonCoding	5061250	5066123
TC1700009866.hg.1	6.62	5.78	0.53	0.5	1.79	0.4607	0.9668	ENST00000584643.1; OTTHUMT00000443717; uc060bmc.1	RP11-385D13.3	novel transcript	chr17	-	NonCoding	15530773	15531089
TC1800007117.hg.1	5.34	4.5	0.45	0.75	1.79	0.0687	0.9228				chr18	+	NonCoding	38030157	38047097
TC1900007311.hg.1	6.21	5.37	0.33	0.62	1.79	0.3773	0.9558	dawkee.aAug10-unspliced	dawkee	Transcript Identified by AceView	chr19	+	Coding	17134382	17134808
TC2200007251.hg.1	4.6	3.76	0.7	0.06	1.79	0.1731	0.929	vyfaw.aAug10-unspliced; vyfaw.bAug10-unspliced; vyfaw.cAug10-unspliced; vyfaw.dAug10	vyfaw	Transcript Identified by AceView	chr22	+	Coding	36331333	36344891
TC2200009213.hg.1	4.96	4.12	0.55	0.59	1.79	0.2498	0.9378	OTTHUMT00000321830	IGLV3-19	immunoglobulin lambda variable 3-19	chr22	+	Multiple_Complex	22720623	22721145
TC0100010076.hg.1	7.22	6.39	0.66	0.69	1.78	0.9028	0.9958				chr1	+	NonCoding	154338743	154338802
TC0100013095.hg.1	3.96	3.12	0.78	0.17	1.78	0.4277	0.9625				chr1	-	NonCoding	17853667	17857595
TC0200009197.hg.1	4.88	4.05	0.39	0.27	1.78	0.0355	0.9228	ENST00000436605; ENST00000437793; ENST00000441412; ENST00000450035; ENST00000454927; ENST00000458326; ENST00000568484; chystuby.cAug10; chystuby.eAug10; OTTHUMT00000330935; OTTHUMT00000330936; OTTHUMT00000330937; OTTHUMT00000330949; OTTHUMT00000330950; OTTHUMT00000330951; OTTHUMT00000431081; uc061nnj.1; uc061nnk.1; uc061nnl.1; uc061nnm.1; uc061nnn.1; uc061nno.1; uc061nnp.1	LOC101929926; chystuby; AC114783.1	uncharacterized LOC101929926; Transcript Identified by AceView; novel transcript	chr2	+	Multiple_Complex	126898537	126902097
TC0200012696.hg.1	6.88	6.05	0.25	0.39	1.78	0.0208	0.9228	uc061jkn.1	AC007179.2		chr2	-	Precursor_microRNA	59532984	59533075
TC0200014828.hg.1	5.51	4.68	0.46	0.44	1.78	0.0239	0.9228				chr2	-	NonCoding	167297111	167297407
TC0200016537.hg.1	3.98	3.15	0.18	0.11	1.78	0.001	0.9228				chr2	+	NonCoding	141849837	141861173
TC0300008490.hg.1	4.78	3.95	0.35	0.47	1.78	0.0081	0.9228	seebawbu.aAug10-unspliced	seebawbu	Transcript Identified by AceView	chr3	+	Coding	119816173	119816827
TC0300011345.hg.1	6.27	5.44	0.34	0.43	1.78	0.0145	0.9228	ENST00000516611; uc062lch.1	Y_RNA	Y RNA [Source:RFAM;Acc:RF00019]	chr3	-	NonCoding	61739127	61739229
TC0400011185.hg.1	5.48	4.65	0.16	0.55	1.78	0.0133	0.9228	gobybo.aAug10-unspliced	gobybo	Transcript Identified by AceView	chr4	-	Unassigned	82837345	82837808
TC0500011427.hg.1	4.93	4.1	0.73	0.13	1.78	0.0169	0.9228	uc063fhi.1	AC112179.1		chr5	-	Precursor_microRNA	89749398	89749502
TC0600007126.hg.1	4.97	4.14	0.57	0.31	1.78	0.021	0.9228				chr6	+	NonCoding	19807580	19809295
TC0600009048.hg.1	4.75	3.92	0.33	0.3	1.78	0.0227	0.9228	ENST00000419801.1; OTTHUMT00000041716; uc063qlq.1	RP1-128O3.4	putative novel transcript	chr6	+	NonCoding	108275642	108276546
TC0600014363.hg.1	5.18	4.35	0.35	0.27	1.78	0.0053	0.9228	ENST00000435295.1; OTTHUMT00000042804; uc003qqi.2	RP11-477D19.2	putative novel transcript	chr6	-	NonCoding	155231158	155256724
TC0800007015.hg.1	4.61	3.77	0.12	0.21	1.78	0.0007	0.9228	glaweyby.aAug10-unspliced	glaweyby	Transcript Identified by AceView	chr8	+	Unassigned	23250899	23252084
TC0800008418.hg.1	4.83	4	0.73	0.3	1.78	0.0062	0.9228	plyvawby.aAug10-unspliced	plyvawby	Transcript Identified by AceView	chr8	+	Coding	101534835	101535285
TC0800009503.hg.1	4.99	4.15	0.54	0.26	1.78	0.0402	0.9228	glowor.aAug10	glowor	Transcript Identified by AceView	chr8	-	Unassigned	8152749	8153437
TC1000008185.hg.1	4.4	3.57	0.12	0.21	1.78	0.0051	0.9228	sherswoby.aAug10-unspliced	sherswoby	Transcript Identified by AceView	chr10	+	Coding	79250085	79250512
TC1000010620.hg.1	7.11	6.27	0.21	0.18	1.78	0.0008	0.9228	barstorby.aAug10-unspliced	barstorby	Transcript Identified by AceView	chr10	-	Coding	50099375	50099868
TC1100010354.hg.1	3.67	2.84	0.45	0.07	1.78	0.0382	0.9228				chr11	-	NonCoding	23239130	23244631
TC1600010193.hg.1	4.99	4.16	0.57	0.38	1.78	0.0419	0.9228				chr16	-	NonCoding	47276497	47277940
TC1800008138.hg.1	6.25	5.42	0.25	0.1	1.78	0.0032	0.9228				chr18	-	NonCoding	13163607	13170274
TC2100007535.hg.1	4.95	4.11	0.37	0.16	1.78	0.0046	0.9228	ramiri.aAug10-unspliced	ramiri	Transcript Identified by AceView	chr21	-	Unassigned	9077921	9081054
TC2100007543.hg.1	6.98	6.15	0.17	0.4	1.78	0.0294	0.9228	ENST00000624041	bP-21264C1.1		chr21	-	Multiple_Complex	9347736	9376742
TC2100007866.hg.1	4.03	3.2	0.19	0.11	1.78	0.0012	0.9228				chr21	-	NonCoding	29381034	29383327
TC2200007368.hg.1	4.73	3.89	0.14	0.13	1.78	0.0011	0.9228	ENST00000607991.1; OTTHUMT00000472391; uc062eij.1	RP3-508I15.22	novel transcript, antisense to SUN2	chr22	+	NonCoding	38743495	38743910
TC0200010228.hg.1	4.07	3.24	0.2	0.51	1.78	0.0784	0.9228				chr2	+	NonCoding	187375388	187379151
TC0300010832.hg.1	6.75	5.92	0.68	0.75	1.78	0.1933	0.9314	soyfawbo.aAug10-unspliced	soyfawbo	Transcript Identified by AceView	chr3	-	Unassigned	41941515	41941789
TC0300012615.hg.1	12.87	12.04	0.45	0.26	1.78	0.138	0.9268	uc062oke.1	AC048346.1		chr3	-	Precursor_microRNA	140490052	140490144
TC0300013548.hg.1	4.38	3.55	0.06	0.58	1.78	0.1001	0.9234	shawpybu.aAug10-unspliced	shawpybu	Transcript Identified by AceView	chr3	-	Coding	192201694	192202246
TC0400006494.hg.1	4.52	3.68	0.4	0.37	1.78	0.0603	0.9228	sorga.aAug10-unspliced	sorga	Transcript Identified by AceView	chr4	+	Coding	1013243	1014238
TC0400007249.hg.1	6.01	5.18	0.49	0.58	1.78	0.5338	0.9709	rusame.aAug10-unspliced	rusame	Transcript Identified by AceView	chr4	+	Unassigned	38084872	38086004
TC0400009580.hg.1	3.97	3.15	0.81	0.26	1.78	0.1782	0.9293	skuplorby.aAug10-unspliced	skuplorby	Transcript Identified by AceView	chr4	+	Coding	187465019	187465911
TC0400012742.hg.1	6.84	6.01	0.54	0.35	1.78	0.1976	0.933	ENST00000501825.2; ENST00000506276.1; ENST00000508156.1; ENST00000511785.1; OTTHUMT00000361301; OTTHUMT00000361302; OTTHUMT00000361303; OTTHUMT00000361304; slaspawby.bAug10; slaspawby.cAug10; uc003izq.6; uc063bqw.1; uc063bqy.1; uc063bqz.1	AF146191.4; slaspawby	novel transcript; Transcript Identified by AceView	chr4	-	Multiple_Complex	189779344	189940669
TC0500006616.hg.1	4.4	3.57	0.6	0.22	1.78	0.137	0.9267	snuskyby.aAug10	snuskyby	Transcript Identified by AceView	chr5	+	NonCoding	5493015	5498101
TC0500007429.hg.1	5.38	4.55	0.59	0.33	1.78	0.0558	0.9228	kloyplyby.aAug10-unspliced	kloyplyby	Transcript Identified by AceView	chr5	+	Coding	55731734	55733320
TC0500010763.hg.1	5.41	4.58	0.32	0.8	1.78	0.0903	0.9228				chr5	-	NonCoding	55408972	55412740
TC0500011480.hg.1	5.4	4.56	0.85	0.36	1.78	0.4014	0.9592	haneme.aAug10-unspliced	haneme	Transcript Identified by AceView	chr5	-	Coding	94428920	94432626
TC0500012033.hg.1	6.96	6.13	0.15	0.53	1.78	0.1314	0.9267	zoyswawbu.aAug10-unspliced	zoyswawbu	Transcript Identified by AceView	chr5	-	Coding	132912542	132913031
TC0600008440.hg.1	5.45	4.62	0.47	0.92	1.78	0.218	0.9354				chr6	+	NonCoding	67880975	67884287
TC0600008611.hg.1	4.98	4.15	0.9	0.28	1.78	0.0536	0.9228	SH3BGRL2.mAug10-unspliced	SH3BGRL2	Transcript Identified by AceView, Entrez Gene ID(s) 83699	chr6	+	Unassigned	79424728	79425277
TC0600009265.hg.1	4.42	3.59	0.17	0.55	1.78	0.0712	0.9228	sewame.aAug10	sewame	Transcript Identified by AceView	chr6	+	Coding	118085903	118095472
TC0800007014.hg.1	6.56	5.73	0.39	0.4	1.78	0.0553	0.9228	skukoy.aAug10-unspliced	skukoy	Transcript Identified by AceView	chr8	+	Coding	23249932	23250583
TC0900008068.hg.1	4.3	3.47	0.59	0.74	1.78	0.871	0.9932				chr9	+	NonCoding	95338834	95344073
TC0900012079.hg.1	6.58	5.75	0.51	0.22	1.78	0.0798	0.9228				chr9	-	NonCoding	137608586	137611586
TC0X00009535.hg.1	7.54	6.7	0.2	0.75	1.78	0.2256	0.9376				chrX	-	NonCoding	46481787	46482525
TC0X00010280.hg.1	4.34	3.5	0.97	0	1.78	0.1157	0.9239	ENST00000604328	RP1-60G11.1		chrX	-	Multiple_Complex	93776911	93777384
TC0Y00006454.hg.1	6.91	6.08	0.58	0.81	1.78	0.9232	0.997	spoybo.aAug10-unspliced	spoybo	Transcript Identified by AceView	chrY	+	Coding	1386142	1386761
TC1000007005.hg.1	4.83	4	0.74	0.2	1.78	0.229	0.9376	uc057sgh.1	RNU6-413P	RNA, U6 small nuclear 413, pseudogene [Source:HGNC Symbol;Acc:HGNC:47376]	chr10	+	Small_RNA	22787393	22787499
TC1000011276.hg.1	5.03	4.21	0.43	0.6	1.78	0.1207	0.9239				chr10	-	NonCoding	85147862	85160322
TC1100008141.hg.1	4.5	3.67	0.56	0.13	1.78	0.0676	0.9228	blony.aAug10-unspliced	blony	Transcript Identified by AceView	chr11	+	Coding	67501116	67501720
TC1200009421.hg.1	4.28	3.45	0.89	0.41	1.78	0.0676	0.9228	bargeeby.aAug10-unspliced	bargeeby	Transcript Identified by AceView	chr12	+	Coding	130956384	130957156
TC1200011001.hg.1	4.42	3.59	0.38	0.63	1.78	0.1766	0.9293	goyfler.aAug10-unspliced	goyfler	Transcript Identified by AceView	chr12	-	Coding	58729740	58730087
TC1200011981.hg.1	4.27	3.44	0.45	0.54	1.78	0.151	0.9276				chr12	-	NonCoding	113050094	113050344
TC1400007597.hg.1	5.95	5.12	0.58	0.43	1.78	0.0885	0.9228	cheebeeby.aAug10-unspliced	cheebeeby	Transcript Identified by AceView	chr14	+	Unassigned	71641915	71642969
TC1400007783.hg.1	4.76	3.93	0.49	0.4	1.78	0.1242	0.9239	forzey.aAug10-unspliced	forzey	Transcript Identified by AceView	chr14	+	Coding	79533455	79534476
TC1400009986.hg.1	6.94	6.1	0.68	0.19	1.78	0.1079	0.9238	ENST00000594073	POLR3GP1	polymerase (RNA) III (DNA directed) polypeptide G (32kD) pseudogene 1 [Source:HGNC Symbol;Acc:HGNC:23345]	chr14	-	Multiple_Complex	91603173	91603433
TC1500006433.hg.1	4.48	3.64	0.76	0.42	1.78	0.1191	0.9239	uc059gom.1	RNU6-978P	RNA, U6 small nuclear 978, pseudogene [Source:HGNC Symbol;Acc:HGNC:47941]	chr15	+	Small_RNA	19883614	19883716
TC1500009878.hg.1	4.34	3.51	0.55	0.27	1.78	0.1118	0.9239	rawzorbu.aAug10-unspliced	rawzorbu	Transcript Identified by AceView	chr15	-	Coding	69180548	69180949
TC1900010238.hg.1	6.9	6.07	0.58	0.63	1.78	0.2503	0.9378				chr19	-	NonCoding	27243264	27246025
TC2000008357.hg.1	4.86	4.03	0.59	0.32	1.78	0.1631	0.9277	sharjy.aAug10-unspliced	sharjy	Transcript Identified by AceView	chr20	-	Coding	8689098	8689687
TSUnmapped00000978.hg.1	4.48	3.64	0.76	0.42	1.78	0.1191	0.9239						Small_RNA
TC0100008219.hg.1	4.82	4	0.84	0.48	1.77	0.8711	0.9932				chr1	+	NonCoding	48274779	48277651
TC0100013875.hg.1	6.2	5.38	0.53	0.3	1.77	0.0902	0.9228	zawma.aAug10-unspliced	zawma	Transcript Identified by AceView	chr1	-	Coding	41541080	41541714
TC0200007709.hg.1	6.42	5.59	0.1	0.48	1.77	0.0391	0.9228				chr2	+	NonCoding	60942284	60970949
TC0200013241.hg.1	4.6	3.77	0.37	0.22	1.77	0.0181	0.9228				chr2	-	NonCoding	84928014	84928220
TC0400010280.hg.1	5.15	4.33	0.86	0.02	1.77	0.0385	0.9228	ENST00000512798	MTND3P5	mitochondrially encoded NADH:ubiquinone oxidoreductase core subunit 3 pseudogene 5 [Source:HGNC Symbol;Acc:HGNC:42154]	chr4	-	Multiple_Complex	25720099	25720431
TC0500008884.hg.1	5.5	4.68	0.3	0.2	1.77	0.0061	0.9228	NM_018933; ENST00000341948; BC033068; BC051348; BC071934; OTTHUMT00000251810	PCDHB13	protocadherin beta 13	chr5	+	Coding	141213919	141218979
TC0600006456.hg.1	3.99	3.16	0.09	0.34	1.77	0.0155	0.9228				chr6	+	NonCoding	729314	729823
TC0600012107.hg.1	5.05	4.23	0.34	0.25	1.77	0.0166	0.9228				chr6	-	NonCoding	54983180	54986927
TC0900008564.hg.1	4.14	3.31	0.5	0.17	1.77	0.0062	0.9228	steeshee.aAug10-unspliced	steeshee	Transcript Identified by AceView	chr9	+	Unassigned	116351005	116351724
TC0X00009131.hg.1	3.67	2.85	0.36	0.25	1.77	0.0213	0.9228	flervy.aAug10-unspliced	flervy	Transcript Identified by AceView	chrX	-	Coding	15685245	15685579
TC1000006867.hg.1	3.87	3.05	0.15	0.39	1.77	0.0449	0.9228				chr10	+	NonCoding	15502141	15510309
TC1000011314.hg.1	4.71	3.89	0.47	0.04	1.77	0.0479	0.9228	boypoby.aAug10-unspliced	boypoby	Transcript Identified by AceView	chr10	-	Unassigned	86837340	86838124
TC1100012797.hg.1	5.96	5.14	0.36	0.53	1.77	0.0394	0.9228	jykaby.aAug10-unspliced	jykaby	Transcript Identified by AceView	chr11	-	Coding	129230586	129231308
TC1200008582.hg.1	4.56	3.73	0.73	0.2	1.77	0.0297	0.9228	NM_153364; ENST00000324341; BC031221; OTTHUMT00000408458	FAM71C	family with sequence similarity 71, member C	chr12	+	Coding	99647750	99650114
TC1200011066.hg.1	4.41	3.59	0.29	0.18	1.77	0.0031	0.9228	sheychu.aAug10-unspliced	sheychu	Transcript Identified by AceView	chr12	-	NonCoding	63344168	63345138
TC1300008332.hg.1	5.1	4.28	0.48	0.04	1.77	0.0125	0.9228				chr13	-	NonCoding	23552039	23554528
TC1300009696.hg.1	5.21	4.39	0.51	0.13	1.77	0.0414	0.9228				chr13	-	NonCoding	105030052	105032342
TC1500008707.hg.1	5.72	4.89	0.19	0.53	1.77	0.0167	0.9228				chr15	-	NonCoding	22991552	22993509
TC1600008722.hg.1	8.39	7.57	0.43	0.12	1.77	0.0233	0.9228				chr16	+	NonCoding	86180593	86180936
TC1700010475.hg.1	4.08	3.26	0.4	0.13	1.77	0.0486	0.9228				chr17	-	NonCoding	36587498	36589307
TC1700011372.hg.1	12.74	11.92	0.48	0.23	1.77	0.0336	0.9228	uc060ikn.1	AC018628.1		chr17	-	Precursor_microRNA	62015857	62015937
TC1900007780.hg.1	4.6	3.77	0.35	0.17	1.77	0.0046	0.9228				chr19	+	NonCoding	33578031	33581182
TC1900010345.hg.1	5.53	4.71	0.54	0.29	1.77	0.0428	0.9228	ENST00000590021.1; ENST00000590053.1; ENST00000593082.2; OTTHUMT00000450343; OTTHUMT00000450344; OTTHUMT00000450345; uc060wqm.1; uc060wqn.1; uc060wqo.1	CTC-360P9.2; CTC-360P9.4	novel transcript	chr19	-	NonCoding	31965642	32025995
TC2000007123.hg.1	4.98	4.15	0.04	0.41	1.77	0.0243	0.9228				chr20	+	NonCoding	32540053	32540541
TC2000008186.hg.1	4.69	3.87	0.5	0.08	1.77	0.0293	0.9228				chr20	-	NonCoding	2474243	2475207
TC0200013945.hg.1	4.64	3.82	0.96	0.16	1.77	0.5713	0.9743	NR_039943	MIR4782	microRNA 4782	chr2	-	Multiple_Complex	113721272	113721379
TC0300008098.hg.1	4.41	3.58	0.26	0.6	1.77	0.1462	0.9276	NM_001005514; ENST00000437310; BC136984; OTTHUMT00000359112	OR5H14	olfactory receptor, family 5, subfamily H, member 14	chr3	+	Coding	98149326	98150405
TC0400008316.hg.1	5.81	4.99	0.55	0.48	1.77	0.158	0.9276	uc062yry.1	RNU6-351P	RNA, U6 small nuclear 351, pseudogene [Source:HGNC Symbol;Acc:HGNC:47314]	chr4	+	Multiple_Complex	104974662	104974771
TC0500010454.hg.1	5.37	4.54	0.53	0.18	1.77	0.0731	0.9228	ENST00000364753	RNU6-923P	RNA, U6 small nuclear 923, pseudogene [Source:HGNC Symbol;Acc:HGNC:47886]	chr5	-	Small_RNA	33888056	33888162
TC0500011821.hg.1	4.91	4.08	0.77	0.24	1.77	0.501	0.9691	larstorby.aAug10-unspliced	larstorby	Transcript Identified by AceView	chr5	-	Coding	119339480	119340642
TC0600010288.hg.1	7.37	6.55	0.44	0.49	1.77	0.2424	0.9378	zysneebu.aAug10-unspliced	zysneebu	Transcript Identified by AceView	chr6	+	Coding	169247549	169248028
TC0600010447.hg.1	3.74	2.91	0.42	0.58	1.77	0.2437	0.9378				chr6	-	NonCoding	1419018	1419137
TC0600010507.hg.1	4.6	3.78	0.58	0.26	1.77	0.1438	0.9276				chr6	-	NonCoding	2571256	2573083
TC0700007276.hg.1	5.84	5.02	0.67	0.13	1.77	0.2167	0.9347	smeeleeby.aAug10-unspliced	smeeleeby	Transcript Identified by AceView	chr7	+	Coding	39664249	39664815
TC0700009214.hg.1	5.37	4.55	0.4	0.51	1.77	0.089	0.9228				chr7	+	NonCoding	133761547	133762871
TC0700010617.hg.1	6.99	6.16	0.11	0.67	1.77	0.1069	0.9237	LOC646762.dAug10-unspliced	LOC646762	Transcript Identified by AceView, Entrez Gene ID(s) 646762	chr7	-	Unassigned	29683826	29684648
TC0700012545.hg.1	6.32	5.49	0.44	1	1.77	0.5853	0.9762				chr7	-	NonCoding	128731580	128736246
TC0800011720.hg.1	5.88	5.05	0.88	0.2	1.77	0.2075	0.9335	zeekor.aAug10-unspliced	zeekor	Transcript Identified by AceView	chr8	-	Unassigned	124722135	124723187
TC0900011527.hg.1	6.8	5.98	0.37	0.97	1.77	0.5798	0.9754	uc064vrr.1	RNU6-1020P	RNA, U6 small nuclear 1020, pseudogene [Source:HGNC Symbol;Acc:HGNC:47983]	chr9	-	Small_RNA	125303920	125304026
TC0X00010869.hg.1	4.58	3.75	0.92	0.31	1.77	0.0692	0.9228	NR_029962; ENST00000362262; uc011mvl.2	MIR450A1	microRNA 450a-1	chrX	-	Precursor_microRNA	134540341	134540431
TC1000010528.hg.1	4.64	3.82	0.3	0.53	1.77	0.0665	0.9228	spawkybu.aAug10-unspliced	spawkybu	Transcript Identified by AceView	chr10	-	Coding	46376608	46377011
TC1000010932.hg.1	5.38	4.56	0.9	0.33	1.77	0.5899	0.9767				chr10	-	NonCoding	70902468	70906508
TC1000011840.hg.1	4.84	4.01	0.45	0.27	1.77	0.0617	0.9228				chr10	-	NonCoding	112217538	112227704
TC1100011481.hg.1	6.1	5.28	0.57	0.54	1.77	0.5971	0.9775				chr11	-	NonCoding	70370524	70371590
TC1300006707.hg.1	4.37	3.54	0.71	0.58	1.77	0.3542	0.953	ENST00000605192	KATNBL1P1	katanin p80 subunit B-like 1 pseudogene 1 [Source:HGNC Symbol;Acc:HGNC:39724]	chr13	+	Multiple_Complex	28067587	28068334
TC1300009077.hg.1	5.32	4.49	0.84	0.37	1.77	0.72	0.985	NR_132367	LINC00374	long intergenic non-protein coding RNA 374	chr13	-	NonCoding	58211697	58233117
TC1400006744.hg.1	5.98	5.16	0.46	0.73	1.77	0.4901	0.969	swoypy.aAug10-unspliced	swoypy	Transcript Identified by AceView	chr14	+	Unassigned	24476051	24477358
TC1400007522.hg.1	6.16	5.34	0.61	0.31	1.77	0.2305	0.9376	zerbawby.aAug10-unspliced	zerbawby	Transcript Identified by AceView	chr14	+	Coding	68576901	68577394
TC1400008605.hg.1	5.55	4.73	0.4	0.49	1.77	0.0527	0.9228				chr14	-	NonCoding	20788356	20789375
TC1500006569.hg.1	4.22	3.4	0.11	0.64	1.77	0.2036	0.9335	NR_001292; NR_001294; NR_022008; ENST00000386683; ENST00000459332	SNORD108; SNORD64; PWAR5	small nucleolar RNA, C/D box 108; small nucleolar RNA, C/D box 64; Prader Willi/Angelman region RNA 5	chr15	+	Multiple_Complex	24984860	24988232
TC1500009376.hg.1	3.75	2.93	0.65	0.05	1.77	0.1886	0.93				chr15	-	NonCoding	49826186	49833413
TC1600009249.hg.1	5.45	4.63	0.64	0.33	1.77	0.0879	0.9228	choza.aAug10-unspliced	choza	Transcript Identified by AceView	chr16	-	Unassigned	4819241	4820903
TC1700011344.hg.1	3.66	2.84	0.73	0.34	1.77	0.117	0.9239				chr17	-	NonCoding	61176625	61178623
TC1800008500.hg.1	5.08	4.26	0.51	0.31	1.77	0.0542	0.9228	gerpley.aAug10-unspliced	gerpley	Transcript Identified by AceView	chr18	-	Coding	37734418	37734899
TC1900007222.hg.1	4.53	3.7	0.75	0.35	1.77	0.0873	0.9228	shokaw.aAug10-unspliced	shokaw	Transcript Identified by AceView	chr19	+	Coding	15326714	15327072
TC2000009206.hg.1	3.94	3.12	0.68	0.28	1.77	0.2087	0.9335	smaper.aAug10-unspliced	smaper	Transcript Identified by AceView	chr20	-	Coding	45047899	45048202
TC2200007718.hg.1	3.79	2.97	0.45	0.08	1.77	0.051	0.9228	NR_036172; ENST00000578320; uc021wrs.1	MIR3201	microRNA 3201	chr22	+	Precursor_microRNA	48274364	48274415
TC0100012694.hg.1	5.23	4.41	0.59	0.32	1.76	0.1352	0.9267	pawplu.aAug10-unspliced	pawplu	Transcript Identified by AceView	chr1	-	Unassigned	6641549	6642781
TC0100013919.hg.1	4.39	3.58	0.62	0.49	1.76	0.0979	0.9234	LOC100131756.aAug10-unspliced	LOC100131756	Transcript Identified by AceView, Entrez Gene ID(s) 100131756	chr1	-	Coding	43240201	43242302
TC0100007692.hg.1	6.91	6.09	0.28	0.27	1.76	0.0486	0.9228	lawleybu.aAug10-unspliced	lawleybu	Transcript Identified by AceView	chr1	+	Coding	32797569	32803431
TC0100012147.hg.1	6.09	5.27	0.33	0.26	1.76	0.0241	0.9228	LOC128136.aAug10-unspliced	LOC128136	Transcript Identified by AceView, Entrez Gene ID(s) 128136	chr1	+	Unassigned	239992547	239993065
TC0100016930.hg.1	5.05	4.24	0.34	0.12	1.76	0.0149	0.9228	NM_012134; ENST00000367288; ENST00000616739; BC080187; OTTHUMT00000087085	LMOD1	leiomodin 1 (smooth muscle)	chr1	-	Coding	201896452	201946588
TC0200006845.hg.1	3.95	3.13	0.55	0.32	1.76	0.0453	0.9228				chr2	+	NonCoding	18995109	18996987
TC0200011155.hg.1	4.74	3.92	0.2	0.16	1.76	0.0101	0.9228				chr2	+	NonCoding	234371620	234380103
TC0200012581.hg.1	5.61	4.79	0.89	0.1	1.76	0.0484	0.9228				chr2	-	NonCoding	52348192	52354256
TC0400011639.hg.1	4.43	3.62	0.17	0.23	1.76	0.0024	0.9228	glosnawby.aAug10-unspliced	glosnawby	Transcript Identified by AceView	chr4	-	Unassigned	113346868	113347816
TC0500009136.hg.1	4.56	3.74	0.05	0.36	1.76	0.0188	0.9228	bawfler.aAug10-unspliced	bawfler	Transcript Identified by AceView	chr5	+	Unassigned	151963004	151963815
TC0600009697.hg.1	4.46	3.64	0.2	0.27	1.76	0.0046	0.9228	hsa_circ_0006953	PHACTR2	Jeck2013 ALT_ACCEPTOR, ALT_DONOR, coding, INTERNAL, intronic best transcript NM_001100164	chr6	+	NonCoding	143690917	143695981
TC0600010440.hg.1	4.59	3.78	0.58	0.25	1.76	0.0492	0.9228				chr6	-	NonCoding	1359502	1359635
TC0700009078.hg.1	5.55	4.74	0.13	0.26	1.76	0.0077	0.9228				chr7	+	NonCoding	129128499	129196100
TC0700011820.hg.1	4.47	3.65	0.16	0.74	1.76	0.0412	0.9228	rarbleybu.aAug10-unspliced	rarbleybu	Transcript Identified by AceView	chr7	-	Unassigned	94517689	94518611
TC1000008115.hg.1	5.44	4.62	0.34	0.74	1.76	0.0277	0.9228	boynawby.aAug10-unspliced	boynawby	Transcript Identified by AceView	chr10	+	Coding	76085933	76086364
TC1000009258.hg.1	4.04	3.22	0.43	0.07	1.76	0.0088	0.9228	churuby.aAug10-unspliced	churuby	Transcript Identified by AceView	chr10	+	Coding	126175126	126175711
TC1100010447.hg.1	4.81	3.99	0.43	0.37	1.76	0.014	0.9228	narfee.aAug10-unspliced	narfee	Transcript Identified by AceView	chr11	-	Coding	30850950	30851755
TC1200010982.hg.1	5.99	5.18	0.45	0.19	1.76	0.0125	0.9228				chr12	-	NonCoding	57775230	57776601
TC1500009625.hg.1	4.65	3.83	0.65	0.1	1.76	0.0272	0.9228				chr15	-	NonCoding	59788449	59791728
TC1600007897.hg.1	5.22	4.4	0.13	0.39	1.76	0.0316	0.9228	chaworbu.aAug10-unspliced	chaworbu	Transcript Identified by AceView	chr16	+	Coding	53966203	53966676
TC1700011968.hg.1	5.13	4.31	0.27	0.04	1.76	0.0067	0.9228				chr17	-	NonCoding	80184203	80188243
TC1900006479.hg.1	3.86	3.05	0.3	0.1	1.76	0.013	0.9228				chr19	+	NonCoding	702298	703818
TC1900011374.hg.1	4.15	3.34	0.04	0.16	1.76	0.0028	0.9228	uc061ckz.1	RNU6-1041P	RNA, U6 small nuclear 1041, pseudogene [Source:HGNC Symbol;Acc:HGNC:48004]	chr19	-	Small_RNA	53760087	53760188
TC2000008600.hg.1	5.08	4.26	0.07	0.39	1.76	0.0264	0.9228				chr20	-	NonCoding	20894345	20895645
TC0200011002.hg.1	4.4	3.59	0.51	0.3	1.76	0.246	0.9378				chr2	+	NonCoding	229623486	229692743
TC0600013411.hg.1	5.83	5.02	0.68	0.48	1.76	0.1227	0.9239	fleyjer.aAug10-unspliced	fleyjer	Transcript Identified by AceView	chr6	-	Coding	142820688	142821352
TC0600013416.hg.1	5.58	4.77	0.11	1	1.76	0.0624	0.9228	swawspeebu.aAug10-unspliced	swawspeebu	Transcript Identified by AceView	chr6	-	Coding	143045905	143046251
TC0600013916.hg.1	6.12	5.3	0.41	0.41	1.76	0.2446	0.9378				chr6	-	NonCoding	167174141	167177080
TC0700008164.hg.1	4.23	3.42	0.59	0.06	1.76	0.1227	0.9239	ENST00000428298.1; OTTHUMT00000340438; uc064esz.1	MAGI2-AS1; AC008071.2	MAGI2 antisense RNA 1 [Source:HGNC Symbol;Acc:HGNC:40860]; novel transcript	chr7	+	NonCoding	78939850	78940895
TC0700008180.hg.1	4.51	3.7	0.42	0.73	1.76	0.2475	0.9378				chr7	+	NonCoding	80078042	80096671
TC0700009921.hg.1	5.22	4.41	0.73	0.19	1.76	0.2809	0.9416				chr7	+	NonCoding	158605959	158609164
TC0800007603.hg.1	5.76	4.95	0.42	0.37	1.76	0.2073	0.9335	ENST00000521785	BRIX1P1	BRX1, biogenesis of ribosomes pseudogene 1 [Source:HGNC Symbol;Acc:HGNC:51527]	chr8	+	Multiple_Complex	51435602	51436509
TC0800008544.hg.1	5.48	4.67	0.5	0.46	1.76	0.424	0.9624	doskerbu.aAug10-unspliced	doskerbu	Transcript Identified by AceView	chr8	+	Coding	109308706	109309201
TC0800009585.hg.1	6.04	5.23	0.49	0.33	1.76	0.0532	0.9228				chr8	-	NonCoding	11080892	11082418
TC0800010120.hg.1	4.9	4.09	0.4	0.48	1.76	0.0648	0.9228	ENST00000495560	AC090453.1		chr8	-	Multiple_Complex	36987977	36988412
TC0800010756.hg.1	4.88	4.07	0.52	0.33	1.76	0.101	0.9235	jorbla.aAug10-unspliced	jorbla	Transcript Identified by AceView	chr8	-	Unassigned	70300612	70301307
TC0900006915.hg.1	4.13	3.31	0.5	0.27	1.76	0.2006	0.933				chr9	+	NonCoding	29940212	29958056
TC0X00007725.hg.1	4.99	4.17	0.64	0.49	1.76	0.6597	0.9819	ENST00000422742	KIF4CP	kinesin family member 4C, pseudogene [Source:HGNC Symbol;Acc:HGNC:13340]	chrX	+	Pseudogene	79323446	79325217
TC0X00010595.hg.1	6.58	5.77	0.6	0.5	1.76	0.3765	0.9558	uc065auy.1	RNU6-154P	RNA, U6 small nuclear 154, pseudogene [Source:HGNC Symbol;Acc:HGNC:47117]	chrX	-	Small_RNA	116400848	116400953
TC0Y00006474.hg.1	5.57	4.76	0.14	0.64	1.76	0.0511	0.9228	NR_033380_2; NR_033381_2; ENSTR0000414513; ENSTR0000430562; ENSTR0000431582; ENSTR0000435581; ENSTR0000527459; hsa_circ_0092214; hsa_circ_0092215; NCRNA00103.fAug10; NCRNA00103.hAug10	CD99P1; NCRNA00103	Homo sapiens CD99 molecule pseudogene 1 (CD99P1), transcript variant 1, non-coding RNA.; Homo sapiens CD99 molecule pseudogene 1 (CD99P1), transcript variant 2, non-coding RNA.; CD99 molecule pseudogene 1 [Source:HGNC Symbol;Acc:HGNC:7083]; Salzman2013 ANNOTATED, INTERNAL, ncRNA, OVEXON best transcript NR_033380; Salzman2013 ANNOTATED, INTERNAL, ncRNA, OVEXON best transcript NR_033381; Transcript…	chrY	+	Multiple_Complex	2609265	2657229
TC1000011328.hg.1	3.88	3.06	0.71	0.25	1.76	0.0622	0.9228				chr10	-	NonCoding	87197102	87198719
TC1100007447.hg.1	5.1	4.28	0.53	0.18	1.76	0.0529	0.9228				chr11	+	NonCoding	46325479	46328540
TC1100010660.hg.1	4.19	3.37	0.64	0.08	1.76	0.1684	0.9279				chr11	-	NonCoding	45602611	45610713
TC1100012616.hg.1	5.03	4.21	0.72	0.92	1.76	0.804	0.9895	bluspeyby.aAug10-unspliced	bluspeyby	Transcript Identified by AceView	chr11	-	Coding	123080767	123081409
TC1200011485.hg.1	4.83	4.02	0.62	0.32	1.76	0.0719	0.9228				chr12	-	NonCoding	90509694	90524710
TC1300006727.hg.1	6.68	5.86	1.12	0.45	1.76	0.7676	0.9875	ENST00000620203; uc058wck.1	Y_RNA	Y RNA [Source:RFAM;Acc:RF00019]	chr13	+	NonCoding	28629794	28629883
TC1300007587.hg.1	3.98	3.16	0.42	0.54	1.76	0.1954	0.9325	ENST00000416374	BCAS2P3	breast carcinoma amplified sequence 2 pseudogene 3 [Source:HGNC Symbol;Acc:HGNC:39596]	chr13	+	Multiple_Complex	79166119	79166885
TC1300009854.hg.1	7.25	6.44	0.54	0.04	1.76	0.0566	0.9228				chr13	-	NonCoding	112474950	112476023
TC1300010028.hg.1	5.7	4.89	0.55	1.31	1.76	0.6488	0.9807				chr13	-	NonCoding	27245629	27251554
TC1400008700.hg.1	6.75	5.94	0.39	0.51	1.76	0.1107	0.9239	jadey.aAug10-unspliced	jadey	Transcript Identified by AceView	chr14	-	Unassigned	23092095	23092898
TC1600009884.hg.1	6.54	5.73	0.68	0.44	1.76	0.3651	0.9538				chr16	-	NonCoding	28849478	28850402
TC1700010836.hg.1	6.93	6.11	0.55	0.36	1.76	0.0977	0.9234	garwee.aAug10-unspliced	garwee	Transcript Identified by AceView	chr17	-	Unassigned	44467720	44470429
TC1900009711.hg.1	4.3	3.49	0.72	0.22	1.76	0.2764	0.9415				chr19	-	NonCoding	11941102	11946827
TC2000006523.hg.1	5.36	4.54	1.06	0.93	1.76	0.9036	0.9959	vuwy.aAug10-unspliced	vuwy	Transcript Identified by AceView	chr20	+	Coding	2714276	2714884
TC2000007290.hg.1	4.26	3.44	0.51	0.52	1.76	0.3617	0.9534				chr20	+	NonCoding	37542467	37547830
TC2000008293.hg.1	3.68	2.87	0.36	0.39	1.76	0.0757	0.9228	LOC149837.bAug10-unspliced	LOC149837	Transcript Identified by AceView, Entrez Gene ID(s) 149837	chr20	-	Coding	5483950	5484519
TC0100007829.hg.1	4.66	3.85	0.88	0.69	1.75	0.2414	0.9378	uc057evz.1	RNU6-636P	RNA, U6 small nuclear 636, pseudogene [Source:HGNC Symbol;Acc:HGNC:47599]	chr1	+	Small_RNA	37203610	37203716
TC0100009662.hg.1	4.78	3.97	0.48	0.35	1.75	0.217	0.9349				chr1	+	NonCoding	121466166	121467159
TC0100011645.hg.1	6.04	5.24	0.66	0.28	1.75	0.2391	0.9378				chr1	+	NonCoding	219928579	219946101
TC0100012773.hg.1	4.12	3.31	0.03	0.64	1.75	0.1756	0.9293	toyplu.aAug10-unspliced	toyplu	Transcript Identified by AceView	chr1	-	Unassigned	8803511	8804278
TC0200006844.hg.1	4.58	3.77	0.35	0.6	1.75	0.2176	0.9352	klygeybu.aAug10-unspliced	klygeybu	Transcript Identified by AceView	chr2	+	Coding	18953892	18957215
TC0200007575.hg.1	11.03	10.22	0.58	0.34	1.75	0.2105	0.9342	uc061jcp.1	AC019196.1		chr2	+	Precursor_microRNA	52679750	52679840
TC0100008318.hg.1	5.45	4.64	0.44	0.2	1.75	0.0291	0.9228	ENST00000607321.1; OTTHUMT00000471345; uc057goz.1	RP11-25O10.2	novel transcript	chr1	+	NonCoding	52554818	52555273
TC0100016378.hg.1	5.64	4.83	0.36	0.28	1.75	0.0304	0.9228	ENST00000426090.1; OTTHUMT00000085233; uc057nfs.1; zormybu.aAug10	RP11-545I10.2; zormybu	putative novel transcript; Transcript Identified by AceView	chr1	-	NonCoding	170587249	170588236
TC0200012557.hg.1	4.31	3.51	0.14	0.18	1.75	0.0052	0.9228				chr2	-	NonCoding	49804595	49901143
TC0200014274.hg.1	6.24	5.43	0.58	0.37	1.75	0.0314	0.9228				chr2	-	NonCoding	130541427	130541961
TC0200014866.hg.1	5.75	4.94	0.37	0.13	1.75	0.0257	0.9228				chr2	-	NonCoding	169759207	169759776
TC0300006881.hg.1	4.49	3.68	0.22	0.23	1.75	0.0014	0.9228	byfybo.aAug10-unspliced	byfybo	Transcript Identified by AceView	chr3	+	Unassigned	27425851	27426098
TC0300007494.hg.1	4.12	3.32	0.56	0.07	1.75	0.0183	0.9228	moykubo.aAug10-unspliced	moykubo	Transcript Identified by AceView	chr3	+	Coding	52703680	52704132
TC0300009072.hg.1	4.25	3.44	0.33	0.13	1.75	0.0307	0.9228	ENST00000481075	LARP7P4	La ribonucleoprotein domain family member 7 pseudogene 4 [Source:HGNC Symbol;Acc:HGNC:49766]	chr3	+	Multiple_Complex	145523538	145524415
TC0400009087.hg.1	4.41	3.61	0.53	0.07	1.75	0.0323	0.9228	skoyfley.aAug10-unspliced	skoyfley	Transcript Identified by AceView	chr4	+	Unassigned	155671745	155674352
TC0500007988.hg.1	3.96	3.15	0.29	0.11	1.75	0.0104	0.9228				chr5	+	NonCoding	84864950	84882270
TC0500012375.hg.1	4.01	3.2	0.28	0.24	1.75	0.0132	0.9228				chr5	-	NonCoding	146291172	146294532
TC0700011524.hg.1	4.51	3.71	0.85	0.2	1.75	0.0264	0.9228	slawblobu.aAug10-unspliced	slawblobu	Transcript Identified by AceView	chr7	-	Unassigned	74959415	74959924
TC0800008569.hg.1	4.92	4.12	0.53	0.23	1.75	0.0122	0.9228				chr8	+	NonCoding	111892274	111901888
TC0900007767.hg.1	5.93	5.12	0.15	0.28	1.75	0.0047	0.9228	ENST00000422653	RP11-213G2.1		chr9	+	Multiple_Complex	85743440	85786848
TC0X00007348.hg.1	4.71	3.9	0.22	0.57	1.75	0.0448	0.9228				chrX	+	NonCoding	54427239	54428202
TC1000012065.hg.1	5.27	4.46	0.18	0.18	1.75	0.003	0.9228				chr10	-	NonCoding	121951399	121952756
TC1100006924.hg.1	4.61	3.81	0.08	0.44	1.75	0.0445	0.9228	zorkorby.aAug10-unspliced	zorkorby	Transcript Identified by AceView	chr11	+	Coding	14649361	14650604
TC1100009332.hg.1	5.05	4.24	0.46	0.27	1.75	0.0258	0.9228	vawlorby.aAug10	vawlorby	Transcript Identified by AceView	chr11	+	Unassigned	122712181	122714906
TC1200011603.hg.1	3.52	2.72	0.1	0.24	1.75	0.0058	0.9228				chr12	-	NonCoding	96186967	96191338
TC1200011875.hg.1	5.43	4.62	0.15	0.62	1.75	0.0125	0.9228				chr12	-	NonCoding	109597189	109598402
TC1500007599.hg.1	4.91	4.11	0.22	0.43	1.75	0.0135	0.9228	ENST00000605455	RP11-349G13.3		chr15	+	Multiple_Complex	65458574	65459534
TC1600007266.hg.1	4.08	3.27	0.25	0.35	1.75	0.0498	0.9228	sospa.aAug10-unspliced	sospa	Transcript Identified by AceView	chr16	+	Coding	24957812	24958314
TC1600007311.hg.1	4.88	4.07	0.54	0.24	1.75	0.0278	0.9228				chr16	+	NonCoding	27303529	27307155
TC2000006474.hg.1	5.6	4.8	0.52	0.3	1.75	0.0152	0.9228				chr20	+	NonCoding	1102432	1102937
TC2000009302.hg.1	5.96	5.15	0.29	0.2	1.75	0.0155	0.9228				chr20	-	NonCoding	47413895	47422151
TC2100008476.hg.1	4.18	3.37	0.36	0.24	1.75	0.0126	0.9228	swertu.aAug10-unspliced	swertu	Transcript Identified by AceView	chr21	-	Unassigned	46559506	46559957
TC0200009072.hg.1	6.4	5.59	0.78	0.82	1.75	0.1257	0.9244				chr2	+	NonCoding	119570900	119571000
TC0200012455.hg.1	4.43	3.63	0.5	0.21	1.75	0.0835	0.9228				chr2	-	NonCoding	45270663	45270958
TC0200015293.hg.1	5.52	4.71	0.52	0.4	1.75	0.3636	0.9534	ENST00000418805	AC106883.1		chr2	-	Multiple_Complex	194454581	194455142
TC0300006906.hg.1	8.18	7.37	0.53	0.48	1.75	0.491	0.969	rofybo.aAug10-unspliced	rofybo	Transcript Identified by AceView	chr3	+	Unassigned	29290868	29294438
TC0300013295.hg.1	5.47	4.66	0.54	0.77	1.75	0.2982	0.9445				chr3	-	NonCoding	180977630	180980379
TC0500007176.hg.1	6.13	5.33	0.68	0.13	1.75	0.1525	0.9276				chr5	+	NonCoding	37286380	37288143
TC0500011618.hg.1	6.23	5.42	0.21	0.48	1.75	0.1495	0.9276	ENST00000470639; uc063fvc.1	RN7SL255P	RNA, 7SL, cytoplasmic 255, pseudogene [Source:HGNC Symbol;Acc:HGNC:46271]	chr5	-	NonCoding	104260531	104260826
TC0600008040.hg.1	4.52	3.71	0.46	0.1	1.75	0.0544	0.9228	hisiya.aAug10	hisiya	Transcript Identified by AceView	chr6	+	Unassigned	42224740	42227135
TC0600009002.hg.1	7.46	6.65	0.9	0.63	1.75	0.9166	0.9966	NM_001142468; NM_001142470; NM_016487; ENST00000311381; ENST00000405204; ENST00000489790; ENST00000625458; BC010899; OTTHUMT00000041684; OTTHUMT00000041685; OTTHUMT00000477257; OTTHUMT00000482074	C6orf203	chromosome 6 open reading frame 203	chr6	+	Multiple_Complex	107028172	107051586
TC0800007205.hg.1	4.07	3.26	0.35	0.27	1.75	0.0841	0.9228				chr8	+	NonCoding	30859995	30895249
TC0900006741.hg.1	4.36	3.56	0.49	0.22	1.75	0.1266	0.9249	NM_003026; ENST00000380607; ENST00000467085; BC032825; OTTHUMT00000051796; OTTHUMT00000051797	SH3GL2	SH3-domain GRB2-like 2	chr9	+	Multiple_Complex	17578954	17797129
TC0X00006867.hg.1	4.81	4	0.56	0.37	1.75	0.0518	0.9228	uc064ykw.1	SNORD74	Small nucleolar RNA SNORD74 [Source:RFAM;Acc:RF00284]	chrX	+	Small_RNA	28924069	28924138
TC0X00008337.hg.1	6.97	6.17	0.83	0.81	1.75	0.4737	0.9688				chrX	+	NonCoding	123987845	123987944
TC0X00009904.hg.1	4.53	3.73	0.66	0.1	1.75	0.1109	0.9239				chrX	-	NonCoding	65743180	65747464
TC1000008919.hg.1	5.35	4.54	0.28	0.34	1.75	0.0651	0.9228	uc031wtk.2	AL392167.1		chr10	+	Precursor_microRNA	111958712	111958799
TC1000010257.hg.1	5.42	4.61	0.49	0.76	1.75	0.4048	0.9592	uc057spt.1	RNU6-1244P	RNA, U6 small nuclear 1244, pseudogene [Source:HGNC Symbol;Acc:HGNC:48207]	chr10	-	Small_RNA	32394558	32394665
TC1100008542.hg.1	5.64	4.83	0.44	0.25	1.75	0.0897	0.9228	ENST00000527012.1; OTTHUMT00000390985; uc058fuy.1	RP11-91P24.5	novel transcript	chr11	+	NonCoding	77850604	77851511
TC1100012816.hg.1	5.58	4.77	0.67	0.28	1.75	0.1735	0.9293	serply.aAug10-unspliced	serply	Transcript Identified by AceView	chr11	-	Coding	130001387	130002108
TC1200008549.hg.1	4.36	3.55	0.6	0.3	1.75	0.3572	0.953				chr12	+	NonCoding	97095111	97127674
TC1600008523.hg.1	4.35	3.54	0.57	0.25	1.75	0.2022	0.933	lyrar.aAug10-unspliced	lyrar	Transcript Identified by AceView	chr16	+	NonCoding	78807446	78809571
TC1600009996.hg.1	4.31	3.51	0.58	0.06	1.75	0.1536	0.9276	OTTHUMT00000335004	CTF2P	cardiotrophin 2, pseudogene	chr16	-	Multiple_Complex	30904348	30910208
TC1700008571.hg.1	4.73	3.93	0.68	0.17	1.75	0.1681	0.9279	reewey.aAug10-unspliced	reewey	Transcript Identified by AceView	chr17	+	Unassigned	63721987	63722625
TC1700009923.hg.1	4.59	3.79	0.46	0.23	1.75	0.152	0.9276	ENST00000584203.1; OTTHUMT00000445184; uc060bvd.1	RP11-45M22.3	novel transcript	chr17	-	NonCoding	17167946	17185554
TC1800007683.hg.1	5.69	4.88	1.05	0.18	1.75	0.8333	0.9911	fleywo.aAug10-unspliced	fleywo	Transcript Identified by AceView	chr18	+	Coding	74572857	74573419
TC1900008125.hg.1	5.27	4.46	0.96	0.28	1.75	0.082	0.9228				chr19	+	NonCoding	40835263	40867087
TC1900010038.hg.1	5.18	4.38	0.45	0.35	1.75	0.0794	0.9228	veekee.aAug10-unspliced	veekee	Transcript Identified by AceView	chr19	-	Coding	19004682	19005194
TC2000008783.hg.1	4.46	3.65	0.27	1.12	1.75	0.5571	0.9733	ENST00000376400	CFTRP3	cystic fibrosis transmembrane conductance regulator pseudogene 3 [Source:HGNC Symbol;Acc:HGNC:51352]	chr20	-	Multiple_Complex	30214798	30214976
TC0100009640.hg.1	8.79	7.99	0.54	0.46	1.74	0.4871	0.969	uc057jwk.1	U1	U1 spliceosomal RNA [Source:RFAM;Acc:RF00003]	chr1	+	Small_RNA	120354987	120355148
TC0100011081.hg.1	3.81	3.01	0.23	0.61	1.74	0.1977	0.933				chr1	+	NonCoding	197537715	197539898
TC0100016393.hg.1	5.38	4.58	0.36	0.33	1.74	0.0524	0.9228				chr1	-	NonCoding	171379474	171380057
TC0200007769.hg.1	6.09	5.29	0.68	0.27	1.74	0.1994	0.933	ENST00000605001	RP11-511I11.2		chr2	+	Multiple_Complex	63083008	63087322
TC0200013593.hg.1	4.53	3.73	0.14	0.27	1.74	0.0106	0.9228				chr2	-	NonCoding	98590992	98594403
TC0200016002.hg.1	4.6	3.8	0.26	0.14	1.74	0.0076	0.9228	glerdee.aAug10	glerdee	Transcript Identified by AceView	chr2	-	Unassigned	231009130	231017129
TC0300009570.hg.1	4.84	4.04	0.25	0.19	1.74	0.0075	0.9228				chr3	+	NonCoding	177014491	177019382
TC0300011888.hg.1	3.91	3.1	0.42	0.32	1.74	0.0231	0.9228				chr3	-	NonCoding	104347546	104347855
TC0600007450.hg.1	4.34	3.54	0.31	0.21	1.74	0.0088	0.9228	OTTHUMT00000076079	OR2J4P	olfactory receptor, family 2, subfamily J, member 4 pseudogene	chr6	+	Pseudogene	29181510	29182445
TC0600008564.hg.1	5.17	4.37	0.21	0.46	1.74	0.0108	0.9228				chr6	+	NonCoding	75650215	75652674
TC0600009440.hg.1	4.2	3.4	0.22	0.34	1.74	0.0252	0.9228	uc063rih.1	AL137251.1		chr6	+	Precursor_microRNA	130434265	130434353
TC0600011955.hg.1	4.14	3.35	0.28	0.4	1.74	0.0382	0.9228				chr6	-	NonCoding	46798549	46799405
TC0800006599.hg.1	3.91	3.11	0.22	0.26	1.74	0.0339	0.9228				chr8	+	NonCoding	7428705	7442818
TC0800007044.hg.1	5.58	4.78	0.12	0.34	1.74	0.0203	0.9228				chr8	+	NonCoding	24512170	24514451
TC0900009809.hg.1	5.07	4.28	0.45	0.67	1.74	0.0486	0.9228				chr9	-	NonCoding	31024582	31027052
TC0X00011236.hg.1	4.44	3.64	0.32	0.3	1.74	0.0184	0.9228	RAB39B.bAug10-unspliced	RAB39B	Transcript Identified by AceView, Entrez Gene ID(s) 116442	chrX	-	Unassigned	155256897	155257448
TC1000007247.hg.1	5.11	4.31	0.35	0.19	1.74	0.008	0.9228				chr10	+	NonCoding	33724761	33727070
TC1100009075.hg.1	3.79	2.99	0.04	0.24	1.74	0.0081	0.9228	NCAM1.qAug10-unspliced	NCAM1	Transcript Identified by AceView, Entrez Gene ID(s) 4684	chr11	+	Coding	113246786	113248250
TC1100012763.hg.1	4.45	3.66	0.08	0.05	1.74	0.0013	0.9228	NR_036126; ENST00000579623; uc021qrz.1	MIR3167	microRNA 3167	chr11	-	Precursor_microRNA	126988458	126988542
TC1200007780.hg.1	4.9	4.11	0.18	0.16	1.74	0.0041	0.9228	OTTHUMT00000334991	OR9R1P	olfactory receptor, family 9, subfamily R, member 1 pseudogene	chr12	+	Pseudogene	55158847	55159723
TC1200011566.hg.1	5.11	4.31	0.34	0.02	1.74	0.0089	0.9228				chr12	-	NonCoding	94550482	94553921
TC1200012059.hg.1	5.82	5.03	0.23	0.33	1.74	0.0469	0.9228	blorfluby.aAug10-unspliced	blorfluby	Transcript Identified by AceView	chr12	-	Multiple_Complex	116385463	116419514
TC1300007259.hg.1	4.95	4.16	0.34	0.18	1.74	0.0096	0.9228	ENST00000477850; uc021rka.2	RN7SL618P	RNA, 7SL, cytoplasmic 618, pseudogene [Source:HGNC Symbol;Acc:HGNC:46634]	chr13	+	NonCoding	53258077	53258372
TC1300008460.hg.1	4.35	3.55	0.45	0.26	1.74	0.0322	0.9228	glynor.aAug10; glynor.cAug10; glynor.dAug10; glynor.fAug10	glynor	Transcript Identified by AceView	chr13	-	Multiple_Complex	28269838	28295716
TC1400007369.hg.1	4.08	3.28	0.34	0.27	1.74	0.0442	0.9228	miyumi.aAug10-unspliced	miyumi	Transcript Identified by AceView	chr14	+	Unassigned	60777219	60779904
TC1700011217.hg.1	4.51	3.71	0.42	0.06	1.74	0.0358	0.9228	spawsler.aAug10-unspliced	spawsler	Transcript Identified by AceView	chr17	-	Unassigned	57288394	57288717
TC1800008529.hg.1	4.62	3.81	0.32	0.64	1.74	0.0077	0.9228				chr18	-	NonCoding	41090539	41125987
TC1800008558.hg.1	3.66	2.86	0.42	0.04	1.74	0.0161	0.9228				chr18	-	NonCoding	44056114	44208172
TC1900008626.hg.1	4.71	3.92	0.46	0.22	1.74	0.0264	0.9228	ENST00000600623	SIGLEC19P		chr19	+	Multiple_Complex	51143826	51144196
TC2000006759.hg.1	6.17	5.37	0.24	0.19	1.74	0.0076	0.9228	barsarbu.aAug10-unspliced	barsarbu	Transcript Identified by AceView	chr20	+	Coding	14215579	14215951
TC2000008393.hg.1	3.95	3.15	0.42	0.11	1.74	0.0049	0.9228				chr20	-	NonCoding	11182170	11249525
TC0200009383.hg.1	5.22	4.43	0.54	0.23	1.74	0.0905	0.9228	snarnerbo.aAug10-unspliced	snarnerbo	Transcript Identified by AceView	chr2	+	Unassigned	132634425	132634970
TC0200015659.hg.1	8.44	7.64	0.09	0.64	1.74	0.1122	0.9239	uc061sdw.1	AC122136.1		chr2	-	Precursor_microRNA	215878833	215878919
TC0300006713.hg.1	5.94	5.14	0.62	0.14	1.74	0.209	0.9335				chr3	+	NonCoding	15367900	15369967
TC0300010356.hg.1	5.18	4.38	0.47	0.28	1.74	0.0896	0.9228	sheederbo.aAug10	sheederbo	Transcript Identified by AceView	chr3	-	NonCoding	14101405	14110140
TC0300012329.hg.1	4.81	4.01	0.12	0.65	1.74	0.2071	0.9335				chr3	-	NonCoding	128033385	128044916
TC0500012448.hg.1	4.14	3.34	0.7	0.35	1.74	0.3866	0.9567	speyflo.aAug10	speyflo	Transcript Identified by AceView	chr5	-	Unassigned	149967484	149971074
TC0700010338.hg.1	5.68	4.88	0.54	0.63	1.74	0.0526	0.9228	ENST00000438923.1; OTTHUMT00000326060; uc064brk.1	AC005550.5	novel transcript	chr7	-	NonCoding	15689075	15690854
TC0700011641.hg.1	5.24	4.44	0.31	0.72	1.74	0.565	0.9737	ENST00000441064	DDX43P3	DEAD (Asp-Glu-Ala-Asp) box polypeptide 43 pseudogene 3 [Source:HGNC Symbol;Acc:HGNC:50782]	chr7	-	Multiple_Complex	81610884	81611326
TC0700012676.hg.1	5.37	4.57	0.63	0.28	1.74	0.4024	0.9592				chr7	-	NonCoding	134081329	134082277
TC0800007054.hg.1	4.08	3.28	0.61	0.23	1.74	0.1699	0.928	ENST00000522570.1; OTTHUMT00000375921; smykoy.aAug10; uc064lhe.1	CTD-2168K21.1; smykoy	novel transcript; Transcript Identified by AceView	chr8	+	NonCoding	24992002	25009777
TC0800007230.hg.1	4.16	3.36	0.52	0.47	1.74	0.0901	0.9228				chr8	+	NonCoding	32475561	32480009
TC0800009794.hg.1	3.51	2.71	0.4	0.88	1.74	0.24	0.9378				chr8	-	NonCoding	20188188	20191349
TC0800010259.hg.1	5.16	4.37	0.94	0.25	1.74	0.0681	0.9228				chr8	-	NonCoding	41961240	41962666
TC0900008479.hg.1	5.8	5	0.9	0.99	1.74	0.6097	0.9785	swarlar.aAug10	swarlar	Transcript Identified by AceView	chr9	+	Unassigned	113038385	113041669
TC0900009466.hg.1	4.36	3.56	0.6	0.88	1.74	0.5075	0.9691				chr9	-	NonCoding	5457446	5470961
TC0900009621.hg.1	4.32	3.52	0.61	0.74	1.74	0.5527	0.9732				chr9	-	NonCoding	17506810	17508009
TC0900010881.hg.1	7.2	6.41	0.79	0.6	1.74	0.4493	0.9647				chr9	-	NonCoding	95172495	95172598
TC0X00010082.hg.1	7.42	6.62	1.2	0.97	1.74	0.6235	0.9794	shargoy.aAug10-unspliced	shargoy	Transcript Identified by AceView	chrX	-	Unassigned	74191379	74192509
TC0X00010246.hg.1	4.37	3.57	0.31	0.6	1.74	0.3801	0.9558				chrX	-	NonCoding	89564070	89637108
TC1000007599.hg.1	5.23	4.43	0.61	0.12	1.74	0.1629	0.9277	blarmo.aAug10-unspliced	blarmo	Transcript Identified by AceView	chr10	+	Coding	49992795	49993828
TC1000009070.hg.1	4.28	3.48	0.21	0.39	1.74	0.0881	0.9228	shorpoyby.aAug10-unspliced	shorpoyby	Transcript Identified by AceView	chr10	+	Coding	119229451	119230727
TC1100007025.hg.1	4.15	3.35	0.51	0.27	1.74	0.1069	0.9237				chr11	+	NonCoding	19111503	19114510
TC1100007770.hg.1	6.4	5.6	0.46	0.32	1.74	0.0748	0.9228	NM_023945; ENST00000300190; ENST00000528093; ENST00000528905; ENST00000531403; ENST00000533885; ENST00000534071; BC029884; OTTHUMT00000395392; OTTHUMT00000395393; OTTHUMT00000395394; OTTHUMT00000395395; OTTHUMT00000395396; OTTHUMT00000395397; uc001npo.3	MS4A5	membrane-spanning 4-domains, subfamily A, member 5	chr11	+	Multiple_Complex	60429589	60455214
TC1100010817.hg.1	14.68	13.88	0.5	0.86	1.74	0.5219	0.9699				chr11	-	NonCoding	54543571	54559115
TC1200008782.hg.1	4.09	3.29	0.58	0.06	1.74	0.1411	0.9271				chr12	+	NonCoding	108777906	108782484
TC1200009553.hg.1	8.28	7.49	0.01	0.71	1.74	0.2495	0.9378	saswer.aAug10-unspliced	saswer	Transcript Identified by AceView	chr12	-	Coding	421314	421830
TC1300008739.hg.1	12.56	11.76	0.76	0.16	1.74	0.335	0.9511	uc058wql.1	AL442203.1		chr13	-	Precursor_microRNA	41863393	41863477
TC1400007118.hg.1	6.33	5.53	0.79	0.22	1.74	0.2725	0.9415				chr14	+	NonCoding	50475404	50482666
TC1500008693.hg.1	4.33	3.54	0.33	0.52	1.74	0.0721	0.9228	warchobu.aAug10-unspliced	warchobu	Transcript Identified by AceView	chr15	-	Coding	22525751	22526067
TC1500008813.hg.1	4.33	3.54	0.33	0.52	1.74	0.0721	0.9228	floychobu.aAug10-unspliced	floychobu	Transcript Identified by AceView	chr15	-	Coding	28620928	28621244
TC1600008253.hg.1	5.64	4.84	0.93	0.4	1.74	0.077	0.9228				chr16	+	NonCoding	70009525	70011164
TC1700007104.hg.1	4.08	3.28	0.09	0.53	1.74	0.0942	0.9234	skarwer.aAug10-unspliced	skarwer	Transcript Identified by AceView	chr17	+	Unassigned	18205397	18206167
TC1700010091.hg.1	6.77	5.97	0.65	0.39	1.74	0.0942	0.9234				chr17	-	NonCoding	21276077	21278154
TC1800009101.hg.1	5.54	4.74	1.22	0.91	1.74	0.3191	0.9493	teewo.aAug10-unspliced	teewo	Transcript Identified by AceView	chr18	-	Unassigned	76818697	76819635
TC1900007347.hg.1	4.78	3.98	0.42	0.47	1.74	0.1033	0.9235				chr19	+	NonCoding	17828244	17829859
TC1900007364.hg.1	5.24	4.44	0.62	0.86	1.74	0.3868	0.9567	klawsoy.aAug10-unspliced	klawsoy	Transcript Identified by AceView	chr19	+	Coding	18117071	18117711
TC1900008757.hg.1	4.51	3.71	0.3	0.77	1.74	0.2222	0.9364	peytabu.aAug10-unspliced	peytabu	Transcript Identified by AceView	chr19	+	Unassigned	53549037	53549708
TC2000007072.hg.1	6.88	6.08	0.92	0.27	1.74	0.519	0.9698	NM_153324; NR_126450; ENST00000376309; BC126365; BC126391; OTTHUMT00000078510	DEFB123	defensin, beta 123	chr20	+	Multiple_Complex	31440519	31450257
TC2000008152.hg.1	6.59	5.8	0.76	0.21	1.74	0.3359	0.9511				chr20	-	NonCoding	1277184	1278509
TC2000009235.hg.1	4.86	4.07	0.45	0.45	1.74	0.2544	0.9382				chr20	-	NonCoding	45601811	45604644
TC2000009236.hg.1	5.21	4.41	0.77	0.22	1.74	0.5152	0.9691	NM_147198; ENST00000326000; BC069295; BC101652; BC101656; OTTHUMT00000106945; uc002xoy.3	WFDC9	WAP four-disulfide core domain 9	chr20	-	Coding	45607939	45631268
TC2100007959.hg.1	4.64	3.84	0.54	0.17	1.74	0.0927	0.9234				chr21	-	NonCoding	32503587	32522688
TC2200009302.hg.1	5.66	4.87	0.42	0.82	1.74	0.8149	0.9901				chr22	+	NonCoding	50016575	50023377
TC0100009055.hg.1	4.28	3.49	0.47	0.95	1.73	0.6187	0.9794	plorneybu.aAug10-unspliced	plorneybu	Transcript Identified by AceView	chr1	+	Coding	93100695	93101095
TC0100009827.hg.1	4.17	3.38	0.34	0.69	1.73	0.1333	0.9267	korarbu.aAug10-unspliced; zozeybo.aAug10-unspliced	korarbu; zozeybo	Transcript Identified by AceView	chr1	+	Coding	148408976	148409423
TC0100013111.hg.1	4.94	4.15	0.49	0.15	1.73	0.118	0.9239				chr1	-	NonCoding	18457752	18458233
TC0100016892.hg.1	4.14	3.34	0.35	0.9	1.73	0.276	0.9415				chr1	-	NonCoding	200605931	200606740
TC0100010032.hg.1	9.56	8.77	0.22	0.24	1.73	0.0037	0.9228	NM_002965; ENST00000368738; BC047681; OTTHUMT00000036793; uc001fbq.3	S100A9	S100 calcium binding protein A9	chr1	+	Multiple_Complex	153357854	153361027
TC0200008977.hg.1	5.1	4.31	0.54	0.68	1.73	0.1621	0.9277	kargoybu.aAug10-unspliced	kargoybu	Transcript Identified by AceView	chr2	+	Coding	113542574	113543482
TC0100017698.hg.1	5.72	4.93	0.33	0.32	1.73	0.0396	0.9228				chr1	-	NonCoding	230493939	230611120
TC0100018149.hg.1	4.81	4.02	0.53	0.34	1.73	0.0452	0.9228	uc057rcx.1	RNU6-1205P	RNA, U6 small nuclear 1205, pseudogene [Source:HGNC Symbol;Acc:HGNC:48168]	chr1	-	Small_RNA	248912690	248912795
TC0200014297.hg.1	5.95	5.16	0.26	0.42	1.73	0.0269	0.9228	swoyjubo.aAug10-unspliced	swoyjubo	Transcript Identified by AceView	chr2	-	Unassigned	131246146	131246362
TC0300006642.hg.1	6.68	5.88	0.46	0.1	1.73	0.0113	0.9228	snorjubo.aAug10-unspliced	snorjubo	Transcript Identified by AceView	chr3	+	Coding	12954752	12955157
TC0300007155.hg.1	6.1	5.32	0.45	0.1	1.73	0.0134	0.9228	LOC391530.aAug10-unspliced	LOC391530	Transcript Identified by AceView, Entrez Gene ID(s) 391530	chr3	+	Unassigned	42277024	42281238
TC0300010011.hg.1	6.12	5.33	0.51	0.13	1.73	0.0365	0.9228				chr3	+	NonCoding	196320063	196322806
TC0400008744.hg.1	4.99	4.2	0.5	0.2	1.73	0.0037	0.9228				chr4	+	NonCoding	134861115	134880545
TC0500006786.hg.1	6	5.21	0.44	0.25	1.73	0.0249	0.9228	uc063ckc.1	AC106771.1		chr5	+	Precursor_microRNA	12599623	12599700
TC0500008180.hg.1	4.76	3.97	0.27	0.34	1.73	0.0358	0.9228				chr5	+	NonCoding	98853985	98855251
TC0600006496.hg.1	7.69	6.9	0.3	0.43	1.73	0.0293	0.9228				chr6	+	NonCoding	965311	978829
TC0700007031.hg.1	7.65	6.86	0.47	0.48	1.73	0.0169	0.9228	hsa_circ_0001692	JAZF1	Memczak2013 ANTISENSE, coding, INTERNAL, intronic best transcript NM_175061	chr7	+	NonCoding	28159374	28159497
TC0800007332.hg.1	5.89	5.1	0.38	0.34	1.73	0.016	0.9228	nujeyby.aAug10-unspliced	nujeyby	Transcript Identified by AceView	chr8	+	Coding	38316803	38317185
TC0800007594.hg.1	4.81	4.02	0.03	0.36	1.73	0.0067	0.9228	vybly.aAug10-unspliced	vybly	Transcript Identified by AceView	chr8	+	Unassigned	50015912	50017493
TC0800010676.hg.1	5.11	4.32	0.37	0.18	1.73	0.0096	0.9228				chr8	-	NonCoding	66104664	66113360
TC0900008993.hg.1	6.33	5.54	0.1	0.27	1.73	0.0062	0.9228	flowawby.aAug10-unspliced	flowawby	Transcript Identified by AceView	chr9	+	Coding	131302182	131303332
TC0X00008079.hg.1	5.55	4.77	0.4	0.5	1.73	0.0458	0.9228	ENST00000622303	NLRP3P	NLR family, pyrin domain containing 3 pseudogene [Source:HGNC Symbol;Acc:HGNC:29886]	chrX	+	Pseudogene	107974078	107985008
TC1100007183.hg.1	4.64	3.86	0.4	0.16	1.73	0.008	0.9228				chr11	+	NonCoding	31325075	31337113
TC1200006463.hg.1	4.23	3.44	0.23	0.33	1.73	0.0179	0.9228	ENST00000537181.1; OTTHUMT00000398453; speenar.aAug10; uc058jrt.1	RP5-951N9.2; speenar	novel transcript, sense intronic to ERC1; Transcript Identified by AceView	chr12	+	NonCoding	1385833	1386987
TC1200007689.hg.1	7.52	6.73	0.61	0.58	1.73	0.01	0.9228	rawflaw.aAug10-unspliced	rawflaw	Transcript Identified by AceView	chr12	+	Coding	53026370	53027124
TC1500009615.hg.1	5.9	5.11	0.21	0.2	1.73	0.002	0.9228	ENST00000557949	RP11-356M20.1		chr15	-	Multiple_Complex	59406411	59410523
TC1500010348.hg.1	3.74	2.95	0.4	0.24	1.73	0.0255	0.9228				chr15	-	NonCoding	87718387	87723543
TC1700008634.hg.1	5.45	4.66	0.43	0.13	1.73	0.0273	0.9228	NR_110801; ENST00000582940; ENST00000582940.1; OTTHUMT00000445723; uc060iyp.1	LOC100507002; RP11-160O5.1	uncharacterized LOC100507002; novel transcript	chr17	+	NonCoding	65100656	65119578
TC1700011339.hg.1	3.65	2.87	0.26	0.13	1.73	0.0178	0.9228	flerskaw.aAug10-unspliced	flerskaw	Transcript Identified by AceView	chr17	-	NonCoding	61158524	61216498
TC1800007617.hg.1	4.14	3.35	0.53	0.24	1.73	0.0392	0.9228				chr18	+	NonCoding	70003031	70003635
TC1800009225.hg.1	4.85	4.05	0.24	0.69	1.73	0.0317	0.9228	hsa_circ_0003785	TCONS_00026319	Jeck2013 ALT_ACCEPTOR, ALT_DONOR, downstream_end, ncRNA, OVEXON, upstream_start best transcript TCONS_00026319	chr18	+	NonCoding	35322387	35327063
TC1900008061.hg.1	4.57	3.77	0.31	0.13	1.73	0.016	0.9228	NM_016941; NM_203486; ENST00000205143; ENST00000356433; ENST00000596614; ENST00000600437; ENST00000600579; BC000218; OTTHUMT00000464954; OTTHUMT00000464955; OTTHUMT00000464956; OTTHUMT00000464957; OTTHUMT00000464958	DLL3	delta-like 3 (Drosophila)	chr19	+	Multiple_Complex	39498895	39508481
TC1900008627.hg.1	5.99	5.2	0.16	0.35	1.73	0.0272	0.9228	NR_047529; NR_047530; NR_047531; ENST00000593736; ENST00000611992; ENST00000614626; ENST00000618545; ENST00000619985; OTTHUMT00000464530; OTTHUMT00000464531; OTTHUMT00000464532; OTTHUMT00000464533; OTTHUMT00000466996	SIGLEC17P	sialic acid binding Ig-like lectin 17, pseudogene	chr19	+	Multiple_Complex	51167328	51173524
TC2100006838.hg.1	3.91	3.12	0.65	0.29	1.73	0.0411	0.9228				chr21	+	NonCoding	28325964	28333519
TC2100008003.hg.1	4.6	3.8	0.56	0.6	1.73	0.0139	0.9228	joyver.aAug10-unspliced	joyver	Transcript Identified by AceView	chr21	-	Unassigned	33619574	33620685
TC2200007003.hg.1	5.04	4.25	0.39	0.39	1.73	0.0074	0.9228				chr22	+	NonCoding	28760065	28770039
TC0300007042.hg.1	5.76	4.97	0.48	0.05	1.73	0.0681	0.9228				chr3	+	NonCoding	37196741	37196844
TC0300009548.hg.1	4.36	3.57	0.42	0.38	1.73	0.0687	0.9228	blawkoybu.aAug10-unspliced	blawkoybu	Transcript Identified by AceView	chr3	+	Coding	175232096	175232629
TC0300009825.hg.1	5.77	4.98	0.27	0.48	1.73	0.0909	0.9228	bonawbu.aAug10-unspliced	bonawbu	Transcript Identified by AceView	chr3	+	Coding	188272164	188272769
TC0400006764.hg.1	4.08	3.3	0.46	0.63	1.73	0.0758	0.9228				chr4	+	NonCoding	8722146	8724425
TC0400007187.hg.1	5.06	4.26	0.73	0.08	1.73	0.2761	0.9415				chr4	+	NonCoding	33254847	33262980
TC0500009232.hg.1	5.02	4.22	0.38	0.59	1.73	0.0912	0.9229				chr5	+	NonCoding	158064892	158067653
TC0500009449.hg.1	4.43	3.64	1.13	0.3	1.73	0.1772	0.9293	norshaby.aAug10-unspliced	norshaby	Transcript Identified by AceView	chr5	+	Coding	172400708	172401144
TC0500009506.hg.1	4.04	3.25	0.47	0.33	1.73	0.1545	0.9276	NR_027108; NR_027109; ENST00000517299; ENST00000519897; ENST00000517299.1; ENST00000519897.1; LOC285593.aAug10; LOC285593.bAug10; OTTHUMT00000372786; OTTHUMT00000372787; uc003mcp.6; uc011dff.4	LOC285593; CTB-33O18.3	uncharacterized LOC285593; Transcript Identified by AceView, Entrez Gene ID(s) 285593, RefSeq ID(s) NR_027108; Transcript Identified by AceView, Entrez Gene ID(s) 285593, RefSeq ID(s) NR_027109; novel transcript	chr5	+	NonCoding	173578970	173585072
TC0500009776.hg.1	4.82	4.03	0.83	0.38	1.73	0.4101	0.9604	waplaby.aAug10	waplaby	Transcript Identified by AceView	chr5	+	Unassigned	181445854	181447194
TC0500010706.hg.1	4.09	3.3	0.44	0.4	1.73	0.0755	0.9228	ENST00000513330	CTD-2141G3.1		chr5	-	Multiple_Complex	52579555	52581106
TC0600007032.hg.1	4.76	3.97	1	0.78	1.73	0.1368	0.9267				chr6	+	NonCoding	14841224	14871728
TC0600009078.hg.1	4.5	3.72	0.32	0.53	1.73	0.0533	0.9228				chr6	+	NonCoding	109009704	109010126
TC0600013013.hg.1	6.3	5.5	0.37	0.43	1.73	0.061	0.9228	temame.bAug10-unspliced	temame	Transcript Identified by AceView	chr6	-	Unassigned	119234430	119234921
TC0600013066.hg.1	3.81	3.01	0.3	0.36	1.73	0.0744	0.9228	klawklaby.aAug10-unspliced	klawklaby	Transcript Identified by AceView	chr6	-	Coding	124197942	124198791
TC0600014018.hg.1	6.62	5.82	0.82	0.22	1.73	0.4096	0.9604				chr6	-	NonCoding	169855972	169864872
TC0700011373.hg.1	6.34	5.55	0.55	0.32	1.73	0.1921	0.9312				chr7	-	NonCoding	66790354	66790464
TC0X00006772.hg.1	6.51	5.72	0.87	0.51	1.73	0.5917	0.977	spudey.aAug10-unspliced	spudey	Transcript Identified by AceView	chrX	+	Coding	21952012	21953284
TC0X00007402.hg.1	5.61	4.82	1.02	0.36	1.73	0.1773	0.9293	bartoy.aAug10-unspliced	bartoy	Transcript Identified by AceView	chrX	+	Coding	56783502	56783898
TC0X00010140.hg.1	4.63	3.83	0.91	0.6	1.73	0.5659	0.9737				chrX	-	NonCoding	78266079	78269000
TC1000010399.hg.1	4.57	3.78	0.58	0.25	1.73	0.0582	0.9228				chr10	-	NonCoding	42201682	42205320
TC1000010549.hg.1	5.77	4.98	0.38	0.96	1.73	0.378	0.9558				chr10	-	Coding	47378888	47380219
TC1100010664.hg.1	4.27	3.48	0.5	0.41	1.73	0.1031	0.9235				chr11	-	NonCoding	45680757	45680811
TC1200012671.hg.1	4.85	4.07	0.51	0.33	1.73	0.3022	0.9446				chr12	+	NonCoding	74580871	74607799
TC1300007278.hg.1	3.93	3.15	0.46	0.1	1.73	0.0568	0.9228	toshorbu.aAug10-unspliced	toshorbu	Transcript Identified by AceView	chr13	+	Coding	54825271	54826014
TC1400006809.hg.1	4.54	3.75	0.33	0.65	1.73	0.0892	0.9228	ENST00000516877	RNU6-1234P	RNA, U6 small nuclear 1234, pseudogene [Source:HGNC Symbol;Acc:HGNC:48197]	chr14	+	Small_RNA	29811916	29812018
TC1500007472.hg.1	4.5	3.71	0.97	0.22	1.73	0.3224	0.9499				chr15	+	NonCoding	62241128	62241184
TC1600010324.hg.1	4.46	3.67	0.66	0.69	1.73	0.238	0.9378				chr16	-	NonCoding	52828708	52830767
TC1800007344.hg.1	4.45	3.65	0.98	0.35	1.73	0.129	0.9267	NR_130465; ENST00000577763	MIR4528	microRNA 4528	chr18	+	Precursor_microRNA	53237101	53237190
TC1900006997.hg.1	7.75	6.96	0.58	0.11	1.73	0.1606	0.9276	NR_039903; ENST00000578076; uc021upa.1	MIR4748	microRNA 4748	chr19	+	Precursor_microRNA	10780254	10780335
TC1900009699.hg.1	5.09	4.3	0.69	0.53	1.73	0.7985	0.9892				chr19	-	NonCoding	11838783	11839059
TC1900010168.hg.1	4.59	3.79	0.25	0.45	1.73	0.0743	0.9228				chr19	-	NonCoding	22062764	22118275
TC2000006680.hg.1	4.17	3.38	0.4	0.48	1.73	0.2686	0.9415				chr20	+	NonCoding	9835525	9879539
TSUnmapped00000011.hg.1	10.38	9.6	0.27	0.48	1.73	0.1377	0.9268	ENST00000408611	AC007842.2				Precursor_microRNA
TC0100008763.hg.1	6.37	5.59	0.42	0.58	1.72	0.1328	0.9267	styzawbo.aAug10-unspliced	styzawbo	Transcript Identified by AceView	chr1	+	Coding	75380750	75381854
TC0100010674.hg.1	6.26	5.48	0.45	0.17	1.72	0.055	0.9228	NM_005684; ENST00000367685; BC067456; BC067457; BC067458; BC067459; BC067460; BC069460; BC095532; OTTHUMT00000084511	GPR52	G protein-coupled receptor 52	chr1	+	Coding	174448074	174449545
TC0100011222.hg.1	6.43	5.65	0.32	0.3	1.72	0.0522	0.9228	boykoybo.aAug10-unspliced	boykoybo	Transcript Identified by AceView	chr1	+	Coding	202517598	202518010
TC0100013951.hg.1	6.4	5.62	0.54	0.07	1.72	0.0844	0.9228	sworzobo.aAug10-unspliced	sworzobo	Transcript Identified by AceView	chr1	-	Coding	44015107	44015823
TC0100014807.hg.1	6.54	5.76	0.82	0.9	1.72	0.4888	0.969	foboy.aAug10-unspliced	foboy	Transcript Identified by AceView	chr1	-	Unassigned	86864123	86864890
TC0200007859.hg.1	4.09	3.31	0.94	0.21	1.72	0.0862	0.9228				chr2	+	NonCoding	66768739	66769253
TC0100009520.hg.1	4.75	3.97	0.53	0.31	1.72	0.0496	0.9228				chr1	+	NonCoding	115485651	115485743
TC0100009644.hg.1	4.59	3.81	0.22	0.17	1.72	0.0096	0.9228	ENST00000615477; uc057jwn.1	7SK	7SK RNA [Source:RFAM;Acc:RF00100]	chr1	+	NonCoding	120670127	120670376
TC0100011437.hg.1	5.32	4.54	0.27	0.36	1.72	0.0218	0.9228				chr1	+	NonCoding	208806671	208807010
TC0100016510.hg.1	4.4	3.61	0.29	0.13	1.72	0.0175	0.9228				chr1	-	NonCoding	177255691	177277054
TC0100017784.hg.1	4.66	3.87	0.64	0.21	1.72	0.0271	0.9228	ENST00000446433.1; OTTHUMT00000096667; uc057qlo.1	RP4-799P18.3	novel transcript	chr1	-	NonCoding	234268583	234272500
TC0200007119.hg.1	6.28	5.49	0.18	0.31	1.72	0.0083	0.9228				chr2	+	NonCoding	29373867	29376247
TC0200007667.hg.1	6.39	5.61	0.42	0.22	1.72	0.0249	0.9228	glarjeybo.aAug10-unspliced	glarjeybo	Transcript Identified by AceView	chr2	+	Unassigned	58130626	58134635
TC0200009737.hg.1	4.38	3.6	0.38	0.4	1.72	0.0189	0.9228				chr2	+	NonCoding	157140226	157180932
TC0200012379.hg.1	4.93	4.14	0.35	0.32	1.72	0.0046	0.9228				chr2	-	NonCoding	42610643	42614976
TC0200013107.hg.1	4.63	3.84	0.57	0.06	1.72	0.0174	0.9228	CCDC142andMRPL53.lAug10-unspliced	CCDC142andMRPL53	Transcript Identified by AceView, Entrez Gene ID(s) 84865; 116540	chr2	-	Unassigned	74484264	74484556
TC0300007177.hg.1	8.02	7.24	0.47	0.37	1.72	0.0225	0.9228	goyspoyby.aAug10-unspliced	goyspoyby	Transcript Identified by AceView	chr3	+	Unassigned	43038484	43039024
TC0300013490.hg.1	4.92	4.13	0.49	0.45	1.72	0.0181	0.9228				chr3	-	NonCoding	188625331	188625945
TC0400011444.hg.1	4.77	3.99	0.19	0.6	1.72	0.0481	0.9228				chr4	-	NonCoding	101200316	101201017
TC0600011785.hg.1	4.86	4.08	0.35	0.1	1.72	0.016	0.9228				chr6	-	NonCoding	41395034	41396476
TC0600012273.hg.1	3.78	3.01	0.36	0.27	1.72	0.0495	0.9228	geejar.aAug10	geejar	Transcript Identified by AceView	chr6	-	NonCoding	72607037	72634351
TC0700009717.hg.1	6.19	5.41	0.5	0.5	1.72	0.0263	0.9228				chr7	+	NonCoding	151836874	151846232
TC0900010973.hg.1	5.13	4.35	0.42	0.05	1.72	0.0423	0.9228	NR_106913; ENST00000614935	MIR6854	microRNA 6854	chr9	-	Precursor_microRNA	98229149	98229217
TC0X00009221.hg.1	3.96	3.18	0.12	0.06	1.72	0.0023	0.9228				chrX	-	NonCoding	20311843	20318082
TC0X00010470.hg.1	5.13	4.35	0.63	0.46	1.72	0.0284	0.9228				chrX	-	NonCoding	107650563	107668217
TC1000008641.hg.1	5.7	4.91	0.43	0.1	1.72	0.007	0.9228				chr10	+	NonCoding	100272396	100274673
TC1000009039.hg.1	3.89	3.1	0.5	0.31	1.72	0.0426	0.9228				chr10	+	NonCoding	118231554	118257700
TC1000009446.hg.1	4.52	3.74	0.25	0.36	1.72	0.0398	0.9228	uc057wye.1	AL445199.1		chr10	+	Precursor_microRNA	133120003	133120074
TC1000011092.hg.1	4.08	3.3	0.15	0.39	1.72	0.0416	0.9228				chr10	-	NonCoding	75728152	75756955
TC1100007542.hg.1	3.6	2.81	0.16	0.31	1.72	0.0123	0.9228				chr11	+	NonCoding	49137454	49146727
TC1100008214.hg.1	4.43	3.65	0.3	0.26	1.72	0.0062	0.9228				chr11	+	NonCoding	68992351	68993239
TC1100011943.hg.1	4.82	4.03	0.19	0.31	1.72	0.0061	0.9228	ENST00000625093; OTTHUMT00000394137; uc058gky.1	RP11-739P6.2	novel transcript	chr11	-	Unassigned	91208838	91209590
TC1200008294.hg.1	4.63	3.85	0.29	0.25	1.72	0.0217	0.9228	ENST00000488396	RPL7P38	ribosomal protein L7 pseudogene 38 [Source:HGNC Symbol;Acc:HGNC:36731]	chr12	+	Multiple_Complex	80025681	80029631
TC1200008310.hg.1	3.94	3.15	0.64	0.2	1.72	0.0329	0.9228	ENST00000548110	RP11-275O18.1		chr12	+	Multiple_Complex	81868368	81869046
TC1300007285.hg.1	4.29	3.51	0.13	0.45	1.72	0.0112	0.9228	NR_049804; ENST00000583098	MIR5007	microRNA 5007	chr13	+	Precursor_microRNA	55174454	55174548
TC1300007795.hg.1	5.01	4.22	0.65	0.42	1.72	0.0292	0.9228				chr13	+	NonCoding	98148592	98151134
TC1400008611.hg.1	5.37	4.58	0.12	0.25	1.72	0.0014	0.9228	ENST00000555642.1; flarcharbu.aAug10; OTTHUMT00000411340; uc058yvf.1	RP11-84C10.3; flarcharbu	Transcript Identified by AceView; novel transcript	chr14	-	NonCoding	20916766	20928580
TC1400010184.hg.1	5.01	4.22	0.43	0.1	1.72	0.0074	0.9228				chr14	-	NonCoding	100170957	100171571
TC1500009289.hg.1	4.56	3.78	0.31	0.34	1.72	0.0471	0.9228	NR_120335; ENST00000559003.1; ENST00000560344.1; ENST00000561404.1; OTTHUMT00000416352; OTTHUMT00000416353; OTTHUMT00000416354; uc059itf.1; uc059ith.1; uc059iti.1	LOC101928414; CTD-2651B20.3	uncharacterized LOC101928414; novel transcript, antisense to SLC28A2	chr15	-	NonCoding	45251580	45279251
TC1600007364.hg.1	5.96	5.17	0.32	0.35	1.72	0.0286	0.9228				chr16	+	NonCoding	28837459	28842399
TC1600009736.hg.1	4.71	3.92	0.17	0.46	1.72	0.0261	0.9228				chr16	-	NonCoding	23457704	23460302
TC1700009815.hg.1	4.83	4.04	0.23	0.19	1.72	0.0213	0.9228				chr17	-	NonCoding	13717359	13733275
TC1700010466.hg.1	4.45	3.66	0.08	0.39	1.72	0.044	0.9228				chr17	-	NonCoding	36422986	36424590
TC1700011398.hg.1	4.04	3.26	0.22	0.08	1.72	0.0096	0.9228	ENST00000435892.1; ENST00000581421.1; OTTHUMT00000255430; OTTHUMT00000444838; uc060imp.1; uc060imq.1	AC037445.1	novel transcript antisense to TANC2	chr17	-	NonCoding	63193930	63339053
TC1700011819.hg.1	9.24	8.45	0.18	0.16	1.72	0.0058	0.9228	merglar.aAug10-unspliced	merglar	Transcript Identified by AceView	chr17	-	Coding	76729948	76730352
TC1900007790.hg.1	4.57	3.78	0.72	0.28	1.72	0.0354	0.9228				chr19	+	NonCoding	33924890	33928633
TC1900009466.hg.1	4.52	3.74	0.86	0.24	1.72	0.0484	0.9228	noywa.aAug10-unspliced	noywa	Transcript Identified by AceView	chr19	-	Unassigned	7199565	7200793
TC0200010285.hg.1	8.09	7.3	0.36	0.49	1.72	0.3219	0.9499	bleyfoybu.aAug10-unspliced	bleyfoybu	Transcript Identified by AceView	chr2	+	Coding	191309134	191309732
TC0200010470.hg.1	4.67	3.89	0.51	0.17	1.72	0.1251	0.9243	uc061rme.1	AC007242.1		chr2	+	Precursor_microRNA	201841129	201841230
TC0200012188.hg.1	6.64	5.86	0.81	0.73	1.72	0.8411	0.9913	uc061hxr.1	RNU6-647P	RNA, U6 small nuclear 647, pseudogene [Source:HGNC Symbol;Acc:HGNC:47610]	chr2	-	Small_RNA	32214456	32214562
TC0200013782.hg.1	4.81	4.03	0.38	0.59	1.72	0.0906	0.9228	ENST00000457256	PPP1R2P5	protein phosphatase 1 regulatory inhibitor subunit 2 pseudogene 5 [Source:HGNC Symbol;Acc:HGNC:16320]	chr2	-	Pseudogene	106940880	106941482
TC0200015839.hg.1	4.55	3.77	0.62	0.56	1.72	0.2074	0.9335	stamawbo.aAug10-unspliced	stamawbo	Transcript Identified by AceView	chr2	-	Coding	222605674	222606124
TC0300014091.hg.1	4.29	3.51	0.45	0.17	1.72	0.118	0.9239	ENST00000455557.2; OTTHUMT00000342807; uc003fub.2	AC108676.1	novel transcript, sense overlapping to ATP13A3	chr3	-	NonCoding	194496317	194501503
TC0400009191.hg.1	4.77	3.99	0.52	0.41	1.72	0.2486	0.9378	uc063asx.1	RNU6-284P	RNA, U6 small nuclear 284, pseudogene [Source:HGNC Symbol;Acc:HGNC:47247]	chr4	+	Small_RNA	164620732	164620837
TC0400010560.hg.1	4.59	3.81	0.43	1.32	1.72	0.9031	0.9959	ryswaby.aAug10-unspliced	ryswaby	Transcript Identified by AceView	chr4	-	Coding	42510524	42511019
TC0400012040.hg.1	4.39	3.61	0.53	0.23	1.72	0.0546	0.9228	NR_108077; ENST00000508936	SMAD1-AS2	SMAD1 antisense RNA 2	chr4	-	NonCoding	145497049	145502980
TC0500013338.hg.1	3.99	3.21	0.37	0.32	1.72	0.1056	0.9235				chr5	-	NonCoding	85511509	85521717
TC0600010560.hg.1	5.27	4.49	0.11	0.43	1.72	0.0758	0.9228	uc063llw.1	RNA5SP201	5S ribosomal pseudogene 201 [Source:HGNC Symbol;Acc:HGNC:43101]	chr6	-	Ribosomal	3088686	3088809
TC0600013865.hg.1	13.79	13.01	0.44	0.51	1.72	0.2366	0.9377				chr6	-	NonCoding	165942271	165942341
TC0700006872.hg.1	3.55	2.76	0.45	0.38	1.72	0.0761	0.9228				chr7	+	NonCoding	21965564	21968576
TC0700010464.hg.1	7.24	6.46	0.54	0.6	1.72	0.0681	0.9228	rytorbo.aAug10-unspliced	rytorbo	Transcript Identified by AceView	chr7	-	Unassigned	23320563	23321570
TC0800006683.hg.1	4.38	3.6	0.9	0.3	1.72	0.0823	0.9228	farzorbu.aAug10-unspliced	farzorbu	Transcript Identified by AceView	chr8	+	Unassigned	9653562	9654405
TC0900010002.hg.1	4.68	3.9	0.27	0.85	1.72	0.1518	0.9276	berplarbu.aAug10; ENST00000426358.1; OTTHUMT00000052435; uc064tbk.1	berplarbu; LINC01400; RP11-465M18.1	Transcript Identified by AceView; long intergenic non-protein coding RNA 1400 [Source:HGNC Symbol;Acc:HGNC:50681]; putative novel transcript	chr9	-	Multiple_Complex	37072361	37075800
TC0900010150.hg.1	4.62	3.83	0.28	0.83	1.72	0.4277	0.9625	foyvawbu.aAug10-unspliced; swawskabu.aAug10-unspliced	foyvawbu; swawskabu	Transcript Identified by AceView	chr9	-	Unassigned	42364438	42365069
TC0X00008769.hg.1	5.17	4.38	0.66	0.12	1.72	0.1592	0.9276	ENST00000434979	CTC-233O10.1		chrX	+	Multiple_Complex	153203044	153205534
TC0X00009344.hg.1	5.75	4.97	0.88	0.55	1.72	0.1882	0.9296	NR_031646; ENST00000408421	MIR548F5	microRNA 548f-5	chrX	-	Precursor_microRNA	32641474	32641559
TC1000009806.hg.1	4.56	3.77	0.62	0.2	1.72	0.2184	0.9354				chr10	-	NonCoding	12072498	12072778
TC1000010315.hg.1	9.61	8.83	0.31	0.59	1.72	0.084	0.9228	uc057sth.1	RNU6-794P	RNA, U6 small nuclear 794, pseudogene [Source:HGNC Symbol;Acc:HGNC:47757]	chr10	-	Small_RNA	35231331	35231394
TC1100012096.hg.1	4.25	3.47	0.38	0.45	1.72	0.0825	0.9228				chr11	-	NonCoding	101141965	101173435
TC1100012273.hg.1	4.29	3.51	0.39	0.54	1.72	0.2072	0.9335				chr11	-	NonCoding	110885534	110886306
TC1200006707.hg.1	6.74	5.96	0.84	0.55	1.72	0.095	0.9234				chr12	+	NonCoding	8229772	8229837
TC1200008214.hg.1	4.68	3.9	0.53	0.49	1.72	0.5429	0.9715				chr12	+	NonCoding	74636379	74646464
TC1200008728.hg.1	4.4	3.62	0.34	0.33	1.72	0.0595	0.9228	keeney.aAug10-unspliced	keeney	Transcript Identified by AceView	chr12	+	Coding	106328314	106329162
TC1200011984.hg.1	4.46	3.68	0.58	0.54	1.72	0.6956	0.9841	ENST00000363029; uc058tns.1	Y_RNA	Y RNA [Source:RFAM;Acc:RF00019]	chr12	-	NonCoding	113156763	113156861
TC1300007355.hg.1	4.32	3.53	0.72	0.79	1.72	0.6183	0.9794	taweyby.aAug10-unspliced	taweyby	Transcript Identified by AceView	chr13	+	Coding	61364973	61365306
TC1400009685.hg.1	4.5	3.73	0.41	0.55	1.72	0.2155	0.9345	sworpo.aAug10-unspliced	sworpo	Transcript Identified by AceView	chr14	-	Coding	74116833	74118527
TC1600009762.hg.1	5.31	4.53	0.96	0.68	1.72	0.5488	0.9726	gosnu.aAug10-unspliced	gosnu	Transcript Identified by AceView	chr16	-	Unassigned	24550381	24551086
TC1700008187.hg.1	4.16	3.37	0.13	0.48	1.72	0.0786	0.9228	verslee.aAug10-unspliced	verslee	Transcript Identified by AceView	chr17	+	Coding	48998591	48998922
TC1700011525.hg.1	4.43	3.65	0.36	0.71	1.72	0.6189	0.9794	ENST00000364677; uc060jbg.1	Y_RNA	Y RNA [Source:RFAM;Acc:RF00019]	chr17	-	NonCoding	67408774	67408881
TC1800007638.hg.1	4.4	3.61	0.37	0.78	1.72	0.3962	0.958	ENST00000604699	RP11-736G13.2		chr18	+	Multiple_Complex	71932493	71932796
TC1900010236.hg.1	3.92	3.14	0.7	0.38	1.72	0.0859	0.9228				chr19	-	NonCoding	24254942	24256189
TC1900010399.hg.1	4.98	4.2	0.37	0.47	1.72	0.1042	0.9235				chr19	-	NonCoding	33794028	33796754
TC1900011024.hg.1	4.93	4.15	0.45	0.53	1.72	0.5031	0.9691				chr19	-	NonCoding	47293371	47295035
TC0100009525.hg.1	4.36	3.59	0.57	0.4	1.71	0.1989	0.933				chr1	+	NonCoding	115720899	115727431
TC0100009872.hg.1	6.5	5.72	0.86	0.39	1.71	0.5064	0.9691	choypabu.aAug10-unspliced	choypabu	Transcript Identified by AceView	chr1	+	Unassigned	149836867	149838083
TC0100016407.hg.1	6.45	5.67	0.73	0.89	1.71	0.8059	0.9898	daplo.aAug10-unspliced	daplo	Transcript Identified by AceView	chr1	-	Unassigned	171724910	171725699
TC0100016904.hg.1	5.21	4.44	0.64	0.72	1.71	0.996	0.9998				chr1	-	NonCoding	201173517	201173963
TC0200009820.hg.1	4.47	3.69	1.17	0.07	1.71	0.1243	0.9239	uc061ozr.1	AC092841.2		chr2	+	Precursor_microRNA	161893892	161893949
TC0100010952.hg.1	4.06	3.28	0.24	0.42	1.71	0.0376	0.9228				chr1	+	NonCoding	187751142	187756317
TC0100013587.hg.1	7.24	6.46	0.34	0.41	1.71	0.0056	0.9228	sneyzubo.aAug10-unspliced	sneyzubo	Transcript Identified by AceView	chr1	-	Coding	31895775	31896453
TC0100017751.hg.1	4.75	3.97	0.23	0.48	1.71	0.0386	0.9228	porlabu.aAug10-unspliced	porlabu	Transcript Identified by AceView	chr1	-	Unassigned	232507972	232508918
TC0300010856.hg.1	4.31	3.53	0.03	0.42	1.71	0.0167	0.9228	snofawbo.aAug10-unspliced	snofawbo	Transcript Identified by AceView	chr3	-	Coding	42923674	42924518
TC0300011608.hg.1	4.71	3.93	0.26	0.37	1.71	0.0217	0.9228				chr3	-	NonCoding	76347813	76349876
TC0300012024.hg.1	4.36	3.58	0.46	0.22	1.71	0.0086	0.9228	ENST00000462180.1; OTTHUMT00000354235; uc062mob.1	SIDT1-AS1; AC055740.2	SIDT1 antisense RNA 1 [Source:HGNC Symbol;Acc:HGNC:41126]; novel transcript	chr3	-	NonCoding	113588748	113590189
TC0300013953.hg.1	5.02	4.25	0.53	0.53	1.71	0.0465	0.9228				chr3	-	NonCoding	20835640	20838390
TC0400012123.hg.1	4.59	3.81	0.43	0.54	1.71	0.0299	0.9228	speybeebo.aAug10-unspliced	speybeebo	Transcript Identified by AceView	chr4	-	Coding	151489225	151489962
TC0500012704.hg.1	4.88	4.11	0.33	0.2	1.71	0.0078	0.9228				chr5	-	NonCoding	164902660	164910883
TC0600007772.hg.1	6.67	5.89	0.32	0.25	1.71	0.0235	0.9228	ENST00000383990; uc032wur.2	Y_RNA	Y RNA [Source:RFAM;Acc:RF00019]	chr6	+	NonCoding	34821445	34821542
TC0600007955.hg.1	5.3	4.53	0.32	0.25	1.71	0.0079	0.9228	ENST00000422443	E2F4P1	E2F transcription factor 4, p107/p130-binding pseudogene 1 [Source:HGNC Symbol;Acc:HGNC:38684]	chr6	+	Multiple_Complex	39553811	39554943
TC0700010267.hg.1	4.43	3.66	0.83	0.53	1.71	0.044	0.9228				chr7	-	NonCoding	9545119	9562546
TC0700010858.hg.1	6.23	5.45	0.15	0.52	1.71	0.0145	0.9228	ryku.aAug10-unspliced	ryku	Transcript Identified by AceView	chr7	-	Coding	41976613	41977471
TC0900009494.hg.1	5.05	4.27	0.24	0.31	1.71	0.0398	0.9228				chr9	-	NonCoding	6683136	6691134
TC0900010040.hg.1	4.64	3.86	0.36	0.24	1.71	0.0254	0.9228	spusarby.aAug10-unspliced	spusarby	Transcript Identified by AceView	chr9	-	Coding	37981840	37984397
TC0X00007490.hg.1	3.94	3.17	0.56	0.41	1.71	0.039	0.9228				chrX	+	NonCoding	67318775	67357067
TC0X00009523.hg.1	4.14	3.36	0.36	0.12	1.71	0.0106	0.9228				chrX	-	NonCoding	46173186	46177043
TC0X00010364.hg.1	3.89	3.12	0.19	0.22	1.71	0.0079	0.9228	neyfaw.aAug10-unspliced	neyfaw	Transcript Identified by AceView	chrX	-	Unassigned	101592755	101593640
TC1000008617.hg.1	5.68	4.91	0.41	0.21	1.71	0.009	0.9228				chr10	+	NonCoding	99517071	99518251
TC1000009511.hg.1	3.99	3.21	0.21	0.18	1.71	0.0031	0.9228	ENST00000619384	RP11-631M21.7		chr10	-	Pseudogene	147820	148751
TC1100008539.hg.1	4.04	3.26	0.48	0.3	1.71	0.0118	0.9228				chr11	+	NonCoding	77759659	77761105
TC1100010407.hg.1	4.82	4.05	0.78	0.34	1.71	0.0258	0.9228				chr11	-	NonCoding	27519258	27527868
TC1200009466.hg.1	5.37	4.6	0.09	0.08	1.71	0.0017	0.9228	pokarby.bAug10-unspliced	pokarby	Transcript Identified by AceView	chr12	+	Unassigned	132096645	132097233
TC1200010885.hg.1	4.36	3.58	0.36	0.1	1.71	0.0395	0.9228	OTTHUMT00000474885; uc058pge.1	RP11-603J24.21	novel transcript, antisence to IKZF4	chr12	-	NonCoding	56010091	56010574
TC1300006776.hg.1	4.51	3.73	0.41	0.24	1.71	0.032	0.9228	chunoy.aAug10-unspliced	chunoy	Transcript Identified by AceView	chr13	+	Coding	30923637	30924141
TC1400010222.hg.1	4.6	3.83	0.09	0.24	1.71	0.0061	0.9228	uc059fhn.1	MIR382	microRNA 382 [Source:HGNC Symbol;Acc:HGNC:31875]	chr14	-	Precursor_microRNA	101054301	101054386
TC1500008243.hg.1	4.84	4.07	0.51	0.26	1.71	0.0378	0.9228				chr15	+	NonCoding	89016329	89018722
TC1600007121.hg.1	3.93	3.16	0.16	0.09	1.71	0.0021	0.9228				chr16	+	NonCoding	19923569	19929259
TC1900010066.hg.1	6.85	6.08	0.24	0.26	1.71	0.0489	0.9228	snersoy.aAug10-unspliced	snersoy	Transcript Identified by AceView	chr19	-	Coding	19538273	19538751
TC2100006936.hg.1	4.42	3.65	0.71	0.1	1.71	0.0439	0.9228	kawsobo.aAug10-unspliced	kawsobo	Transcript Identified by AceView	chr21	+	Coding	32606711	32607612
TC2200006918.hg.1	5.26	4.48	0.17	0.23	1.71	0.0024	0.9228	uc062cmg.1	Z99916.1		chr22	+	Precursor_microRNA	25227787	25227852
TC2200008199.hg.1	4.07	3.29	0.2	0.24	1.71	0.0127	0.9228				chr22	-	NonCoding	23933390	23946161
TC0200015699.hg.1	4.51	3.74	0.68	0.1	1.71	0.1855	0.9295				chr2	-	NonCoding	217699108	217703275
TC0300011821.hg.1	7.47	6.7	0.38	0.45	1.71	0.0557	0.9228				chr3	-	NonCoding	99144446	99148109
TC0400012189.hg.1	4.04	3.27	0.46	0.86	1.71	0.7605	0.9873				chr4	-	NonCoding	155098262	155122964
TC0500009955.hg.1	4.77	4	0.75	0.08	1.71	0.3298	0.9505	ENST00000502893.1; ENST00000511514.1; OTTHUMT00000365649; OTTHUMT00000365650; uc063cbu.1; uc063cbv.1	CTD-2247C11.4	novel transcript	chr5	-	NonCoding	5046796	5049497
TC0500010931.hg.1	7.01	6.24	0.45	0.35	1.71	0.1202	0.9239	uc063eam.1	RNU6-540P	RNA, U6 small nuclear 540, pseudogene [Source:HGNC Symbol;Acc:HGNC:47503]	chr5	-	Small_RNA	65604661	65604761
TC0600007415.hg.1	4.89	4.12	0.87	0.42	1.71	0.0739	0.9228	dawjaw.aAug10-unspliced	dawjaw	Transcript Identified by AceView	chr6	+	Unassigned	28335755	28338074
TC0600008806.hg.1	5.37	4.59	0.66	0.73	1.71	0.3923	0.9572	jysneebu.aAug10-unspliced	jysneebu	Transcript Identified by AceView	chr6	+	Coding	91061179	91061502
TC0600008901.hg.1	5.56	4.79	0.6	0.39	1.71	0.0859	0.9228				chr6	+	NonCoding	98987578	99185405
TC0600012011.hg.1	5	4.23	0.51	0.4	1.71	0.1217	0.9239	NM_001037497; NM_001037728; ENST00000371148; ENST00000393660; OTTHUMT00000359663; OTTHUMT00000359664; uc003pac.3	DEFB110	defensin, beta 110	chr6	-	Coding	50009138	50021981
TC0700006800.hg.1	3.76	2.98	0.63	0.53	1.71	0.2248	0.9376				chr7	+	NonCoding	17503529	17504580
TC0700012496.hg.1	5.25	4.47	0.06	0.51	1.71	0.1032	0.9235	seybler.aAug10-unspliced	seybler	Transcript Identified by AceView	chr7	-	Unassigned	127029676	127031235
TC0800007970.hg.1	4.4	3.63	0.64	0.24	1.71	0.1599	0.9276				chr8	+	NonCoding	73782648	73785011
TC0800010095.hg.1	4.8	4.03	0.17	0.5	1.71	0.1692	0.9279				chr8	-	NonCoding	34494362	34496021
TC0800010619.hg.1	4.68	3.9	0.64	0.08	1.71	0.2249	0.9376				chr8	-	NonCoding	61978163	61992152
TC0900011554.hg.1	5.54	4.77	0.7	0.36	1.71	0.0568	0.9228	uc064vtf.1	AL161908.1		chr9	-	Precursor_microRNA	126576530	126576630
TC0X00010212.hg.1	4.97	4.19	0.47	0.88	1.71	0.492	0.969	NR_029848	MIR361	microRNA 361	chrX	-	Multiple_Complex	85903611	85903722
TC0Y00007291.hg.1	7.21	6.44	0.5	0.42	1.71	0.0814	0.9228	warbo.aAug10-unspliced	warbo	Transcript Identified by AceView	chrY	-	Coding	56689079	56690469
TC1000010982.hg.1	4.53	3.76	0.29	0.94	1.71	0.663	0.9819	ASCC1.kAug10-unspliced	ASCC1	Transcript Identified by AceView, Entrez Gene ID(s) 51008	chr10	-	Coding	72215182	72215714
TC1200007078.hg.1	4.38	3.61	0.6	0.18	1.71	0.079	0.9228				chr12	+	NonCoding	23512468	23567340
TC1200010326.hg.1	7.37	6.6	0.3	0.71	1.71	0.1405	0.9271	uc058moh.1	RNU6-494P	RNA, U6 small nuclear 494, pseudogene [Source:HGNC Symbol;Acc:HGNC:47457]	chr12	-	Small_RNA	32477382	32477471
TC1200011774.hg.1	8.01	7.24	0.16	0.52	1.71	0.1335	0.9267	storglar.aAug10-unspliced	storglar	Transcript Identified by AceView	chr12	-	Coding	105183027	105183947
TC1400007350.hg.1	8.22	7.45	0.84	0.59	1.71	0.3025	0.9446	huma.aAug10-unspliced	huma	Transcript Identified by AceView	chr14	+	Unassigned	60127643	60128716
TC1400007934.hg.1	5.45	4.67	0.34	1.2	1.71	0.3208	0.9495	ENST00000625223; uc032bjo.2	Y_RNA	Y RNA [Source:RFAM;Acc:RF00019]	chr14	+	NonCoding	89585662	89585761
TC1400009831.hg.1	4.73	3.95	0.66	0.3	1.71	0.1564	0.9276	ENST00000604099	RP11-114N19.5		chr14	-	Multiple_Complex	81003325	81003645
TC1500009575.hg.1	4.96	4.18	0.84	0.35	1.71	0.1675	0.9279				chr15	-	NonCoding	58600132	58600235
TC1600011438.hg.1	6.93	6.15	0.48	0.11	1.71	0.0697	0.9228	NM_012213; ENST00000262430; ENST00000569024; BC000286; BC052592; OTTHUMT00000433009; OTTHUMT00000433010	MLYCD	malonyl-CoA decarboxylase	chr16	+	Multiple_Complex	83899125	83927026
TC1700006874.hg.1	4.38	3.6	0.38	0.31	1.71	0.057	0.9228	klolor.aAug10-unspliced	klolor	Transcript Identified by AceView	chr17	+	Multiple_Complex	10640493	10642438
TC1700008373.hg.1	5.39	4.62	0.38	0.66	1.71	0.0511	0.9228	ENST00000572877.1; OTTHUMT00000440637; uc060htn.1	RP5-1107A17.4	novel transcript, sense_intronic to SCPEP1	chr17	+	NonCoding	56982749	56985104
TC1700009678.hg.1	5.28	4.51	0.32	0.48	1.71	0.1669	0.9278	ENST00000603489	RP11-599B13.8		chr17	-	Multiple_Complex	8199123	8199437
TC1700011327.hg.1	6.92	6.15	0.43	0.36	1.71	0.0875	0.9228	uc060ihs.1	AC110602.1		chr17	-	Coding	60659523	60660839
TC1700011464.hg.1	4.51	3.74	0.92	0.5	1.71	0.3591	0.953	uc060ixy.1	RNU7-115P	RNA, U7 small nuclear 115 pseudogene [Source:HGNC Symbol;Acc:HGNC:45649]	chr17	-	Small_RNA	64825765	64825819
TC1800006779.hg.1	6.42	5.64	0.41	0.29	1.71	0.1152	0.9239	jateybu.aAug10-unspliced	jateybu	Transcript Identified by AceView	chr18	+	Unassigned	13594383	13594562
TC1800008136.hg.1	4.55	3.78	0.61	0.16	1.71	0.1266	0.9249				chr18	-	NonCoding	13144010	13145087
TC2000008821.hg.1	4.46	3.68	0.44	0.1	1.71	0.0737	0.9228	ENST00000428124	RP11-243J16.8		chr20	-	Multiple_Complex	31808503	31808749
TC2100007018.hg.1	4.34	3.57	0.21	0.6	1.71	0.2704	0.9415				chr21	+	NonCoding	35768200	35796953
TC2200007936.hg.1	7.95	7.18	0.23	0.62	1.71	0.1391	0.9268	bertaw.aAug10-unspliced	bertaw	Transcript Identified by AceView	chr22	-	Coding	18576071	18576768
TC2200008096.hg.1	7.95	7.18	0.23	0.62	1.71	0.1391	0.9268	tervy.aAug10-unspliced	tervy	Transcript Identified by AceView	chr22	-	Coding	21515626	21516323
TC0100010835.hg.1	4.25	3.48	0.52	0.63	1.7	0.2204	0.9359				chr1	+	NonCoding	182178284	182182820
TC0100011802.hg.1	5.59	4.83	0.42	0.25	1.7	0.1464	0.9276	ENST00000453525.1; OTTHUMT00000099051; uc057pyy.1	ITPKB-AS1; RP11-115P16.4	ITPKB antisense RNA 1 [Source:HGNC Symbol;Acc:HGNC:40312]; novel transcript	chr1	+	NonCoding	226668897	226676345
TC0100016117.hg.1	4.7	3.93	0.39	0.35	1.7	0.2033	0.9335				chr1	-	NonCoding	159976994	159984519
TC0100016516.hg.1	4.53	3.76	0.56	0.07	1.7	0.1391	0.9268	starkerbo.aAug10-unspliced	starkerbo	Transcript Identified by AceView	chr1	-	Coding	177986212	177986775
TC0100016524.hg.1	4.78	4.01	0.43	0.57	1.7	0.1987	0.933				chr1	-	NonCoding	178357176	178364095
TC0100015198.hg.1	5.98	5.22	0.32	0.33	1.7	0.0366	0.9228	skymorbu.aAug10-unspliced	skymorbu	Transcript Identified by AceView	chr1	-	Coding	109469366	109469845
TC0100015251.hg.1	7.76	7	0.19	0.46	1.7	0.0016	0.9228				chr1	-	NonCoding	110853144	110855446
TC0100017244.hg.1	5.78	5.01	0.21	0.41	1.7	0.0328	0.9228	choynybu.aAug10-unspliced	choynybu	Transcript Identified by AceView	chr1	-	Coding	212455693	212456125
TC0100018052.hg.1	5.76	5	0.51	0.34	1.7	0.0144	0.9228	snormerbu.aAug10-unspliced	snormerbu	Transcript Identified by AceView	chr1	-	Coding	246171346	246172217
TC0200008292.hg.1	4.03	3.26	0.18	0.3	1.7	0.0182	0.9228	gykeybo.aAug10	gykeybo	Transcript Identified by AceView	chr2	+	Unassigned	86473382	86474124
TC0200008490.hg.1	6.52	5.75	0.24	0.13	1.7	0.0094	0.9228				chr2	+	NonCoding	95811994	95814826
TC0200012069.hg.1	4.36	3.6	0.49	0.26	1.7	0.0293	0.9228				chr2	-	NonCoding	27282433	27303548
TC0300011733.hg.1	5.24	4.48	0.48	0.32	1.7	0.0134	0.9228	ENST00000468470	CBX5P1	chromobox 5 pseudogene 1 [Source:HGNC Symbol;Acc:HGNC:38659]	chr3	-	Multiple_Complex	88095408	88095968
TC0400008086.hg.1	4.16	3.4	0.33	0.09	1.7	0.0065	0.9228	NM_004967; ENST00000226284; OTTHUMT00000253050	IBSP	integrin-binding sialoprotein	chr4	+	Coding	87799550	87812449
TC0500011515.hg.1	4.62	3.85	0.58	0.14	1.7	0.0216	0.9228				chr5	-	NonCoding	96498448	96502855
TC0600012159.hg.1	4.77	4	0.46	0.26	1.7	0.0049	0.9228	zyjee.aAug10	zyjee	Transcript Identified by AceView	chr6	-	Unassigned	60433004	60448341
TC0600012219.hg.1	4.57	3.8	0.4	0.25	1.7	0.0051	0.9228				chr6	-	NonCoding	67390811	67403202
TC0700012151.hg.1	6.9	6.14	0.61	0.3	1.7	0.0347	0.9228	nerju.aAug10-unspliced	nerju	Transcript Identified by AceView	chr7	-	Coding	105194485	105195110
TC0800007511.hg.1	4.11	3.34	0.44	0.05	1.7	0.0022	0.9228				chr8	+	NonCoding	46815758	46820865
TC0900006656.hg.1	4.07	3.31	0.32	0.11	1.7	0.0216	0.9228	sposhaw.bAug10-unspliced	sposhaw	Transcript Identified by AceView	chr9	+	Unassigned	12794184	12795397
TC0900007580.hg.1	4.94	4.17	0.68	0.21	1.7	0.0257	0.9228				chr9	+	NonCoding	73445625	73477137
TC0900011076.hg.1	6.51	5.74	0.28	0.09	1.7	0.0021	0.9228	plylo.aAug10-unspliced	plylo	Transcript Identified by AceView	chr9	-	Coding	104887742	104888542
TC0X00007318.hg.1	5.83	5.07	0.2	0.17	1.7	0.0174	0.9228				chrX	+	NonCoding	53261191	53261442
TC0X00010908.hg.1	4.82	4.06	0.19	0.24	1.7	0.0025	0.9228	ENST00000616055	WI2-88277B6.1		chrX	-	Pseudogene	135710095	135710377
TC0Y00007096.hg.1	4.71	3.95	0.23	0.59	1.7	0.0289	0.9228	uc065csp.1	RNU6-184P	RNA, U6 small nuclear 184, pseudogene [Source:HGNC Symbol;Acc:HGNC:47147]	chrY	-	Small_RNA	16336283	16336389
TC1000008393.hg.1	4.16	3.4	0.49	0.41	1.7	0.0382	0.9228				chr10	+	NonCoding	89115341	89118159
TC1000012215.hg.1	4.86	4.1	0.25	0.3	1.7	0.0125	0.9228	bawma.aAug10-unspliced	bawma	Transcript Identified by AceView	chr10	-	Coding	127143566	127143957
TC1100010512.hg.1	4.05	3.29	0.32	0.23	1.7	0.0072	0.9228				chr11	-	NonCoding	34406006	34408701
TC1200008463.hg.1	4.66	3.89	0.25	0.43	1.7	0.0334	0.9228				chr12	+	NonCoding	93368955	93369241
TC1200008479.hg.1	5.48	4.72	0.21	0.34	1.7	0.0089	0.9228	fawchu.aAug10-unspliced	fawchu	Transcript Identified by AceView	chr12	+	Unassigned	93777853	93778567
TC1400010114.hg.1	3.94	3.18	0.38	0.09	1.7	0.0087	0.9228				chr14	-	NonCoding	97234715	97236972
TC1600011534.hg.1	5.15	4.38	0.35	0.34	1.7	0.0314	0.9228	ENST00000563960.1; ENST00000565847.1; ENST00000569199.1	RP11-1437A8.4; RP11-1437A8.6		chr16	-	NonCoding	33313853	33330342
TC1800006434.hg.1	5.03	4.26	0.18	0.64	1.7	0.0351	0.9228				chr18	+	NonCoding	56863	61164
TC1800009255.hg.1	5.52	4.75	0.4	0.29	1.7	0.0143	0.9228	mykey.aAug10-unspliced	mykey	Transcript Identified by AceView	chr18	-	Multiple_Complex	3445763	3450038
TC1900007630.hg.1	4.11	3.34	0.77	0.2	1.7	0.0478	0.9228				chr19	+	NonCoding	24243542	24255702
TC1900009415.hg.1	5.6	4.83	0.15	0.17	1.7	0.0026	0.9228	keewy.aAug10-unspliced	keewy	Transcript Identified by AceView	chr19	-	Unassigned	6099526	6100653
TC2100006570.hg.1	4.13	3.37	0.18	0.1	1.7	0.0025	0.9228				chr21	+	NonCoding	13873294	13893798
TC0200016620.hg.1	4.33	3.56	0.46	0.15	1.7	0.0677	0.9228	NR_110580	LINC01248	long intergenic non-protein coding RNA 1248	chr2	-	NonCoding	5618327	5691786
TC0300006815.hg.1	5.83	5.07	0.24	0.48	1.7	0.1001	0.9234	NR_046876; ENST00000436306; ENST00000448980	ZNF385D-AS2	ZNF385D antisense RNA 2	chr3	+	NonCoding	21942566	21979828
TC0300012853.hg.1	4.31	3.55	0.46	0.41	1.7	0.385	0.9567				chr3	-	NonCoding	154017432	154022159
TC0300013326.hg.1	4.23	3.46	0.47	0.24	1.7	0.0876	0.9228				chr3	-	NonCoding	182788275	182790567
TC0400011658.hg.1	4.96	4.2	0.6	0.44	1.7	0.222	0.9364	ENST00000514821	CIR1P2	corepressor interacting with RBPJ, 1 pseudogene 2 [Source:HGNC Symbol;Acc:HGNC:44012]	chr4	-	Multiple_Complex	114713579	114714920
TC0400012141.hg.1	4.46	3.7	0.13	0.47	1.7	0.0565	0.9228	ENST00000605407.1; OTTHUMT00000470001; uc063agn.1	RP11-461L13.5	novel transcript	chr4	-	NonCoding	152317902	152318364
TC0500006570.hg.1	4.52	3.76	0.51	0.35	1.7	0.3795	0.9558				chr5	+	NonCoding	3295964	3300419
TC0500007422.hg.1	6.99	6.22	0.17	0.58	1.7	0.0523	0.9228	uc063dqf.1	AC010480.1		chr5	+	Precursor_microRNA	55406321	55406422
TC0500007468.hg.1	4.78	4.01	0.38	0.82	1.7	0.1987	0.933	swavybo.aAug10-unspliced	swavybo	Transcript Identified by AceView	chr5	+	Unassigned	57251658	57253916
TC0500008762.hg.1	5.09	4.32	0.83	0.62	1.7	0.5597	0.9734				chr5	+	NonCoding	137847954	137848921
TC0500009872.hg.1	5.45	4.68	0.37	0.69	1.7	0.6568	0.9818	lyjy.aAug10-unspliced	lyjy	Transcript Identified by AceView	chr5	-	Coding	1614566	1615321
TC0500010049.hg.1	3.48	2.71	0.39	0.18	1.7	0.0905	0.9228	saskuby.aAug10-unspliced	saskuby	Transcript Identified by AceView	chr5	-	Coding	9173296	9176545
TC0500010455.hg.1	4.33	3.56	0.43	0.64	1.7	0.4909	0.969				chr5	-	NonCoding	33927135	33936061
TC0500011799.hg.1	4.99	4.22	0.26	0.54	1.7	0.1182	0.9239				chr5	-	NonCoding	117940944	117942145
TC0500012542.hg.1	4.71	3.94	0.47	0.39	1.7	0.3656	0.9538				chr5	-	NonCoding	154174985	154190405
TC0600006807.hg.1	4.66	3.89	0.79	0.37	1.7	0.0764	0.9228	floyreyby.aAug10-unspliced	floyreyby	Transcript Identified by AceView	chr6	+	Unassigned	5168716	5168964
TC0600007168.hg.1	4.28	3.52	0.46	0.42	1.7	0.3204	0.9494	vaklabu.aAug10-unspliced	vaklabu	Transcript Identified by AceView	chr6	+	Coding	22484325	22484826
TC0600008419.hg.1	7.41	6.64	0.36	0.25	1.7	0.0592	0.9228	uc063pjb.1	AL109612.1		chr6	+	Precursor_microRNA	65467000	65467096
TC0700008884.hg.1	5.68	4.91	0.74	1.13	1.7	0.7523	0.9868	dorskoyby.aAug10-unspliced	dorskoyby	Transcript Identified by AceView	chr7	+	Unassigned	117057349	117059828
TC0800007005.hg.1	6.39	5.63	0.93	0.5	1.7	0.9389	0.998	blawweyby.aAug10-unspliced	blawweyby	Transcript Identified by AceView	chr8	+	Coding	23041661	23042418
TC0800008582.hg.1	4.76	4	0.38	0.52	1.7	0.0847	0.9228				chr8	+	NonCoding	113159463	113254686
TC0900006650.hg.1	4.21	3.44	0.51	0.76	1.7	0.3087	0.9463				chr9	+	NonCoding	11613651	11619973
TC0900007648.hg.1	6.24	5.48	0.83	0.03	1.7	0.4378	0.9633	flolar.aAug10-unspliced	flolar	Transcript Identified by AceView	chr9	+	Coding	77203001	77203601
TC0900007699.hg.1	5.9	5.14	0.31	0.32	1.7	0.1211	0.9239				chr9	+	NonCoding	81587651	81590883
TC0X00006798.hg.1	5.17	4.41	1.16	0.43	1.7	0.1481	0.9276	ENST00000365402; uc064yiu.1	Y_RNA	Y RNA [Source:RFAM;Acc:RF00019]	chrX	+	NonCoding	23782210	23782310
TC0X00008587.hg.1	5.28	4.51	0.59	0.21	1.7	0.1698	0.9279	ENST00000420490	RP11-51C14.1		chrX	+	Multiple_Complex	140397062	140398311
TC0X00008616.hg.1	3.61	2.85	0.34	0.39	1.7	0.0984	0.9234				chrX	+	NonCoding	142265223	142275961
TC0Y00007239.hg.1	5.56	4.79	0.6	0.38	1.7	0.1105	0.9239	bawdu.aAug10-unspliced	bawdu	Transcript Identified by AceView	chrY	-	Coding	24172058	24172562
TC1100006776.hg.1	5.53	4.77	0.71	0.44	1.7	0.3525	0.9528				chr11	+	NonCoding	8132874	8140912
TC1100010666.hg.1	7.52	6.76	0.47	0.8	1.7	0.2332	0.9376				chr11	-	NonCoding	45689330	45689382
TC1200010017.hg.1	5.29	4.52	0.51	0.63	1.7	0.2483	0.9378	smeychu.aAug10	smeychu	Transcript Identified by AceView	chr12	-	Unassigned	14802355	14803021
TC1300009366.hg.1	4.47	3.71	1.08	0.13	1.7	0.1116	0.9239				chr13	-	NonCoding	83153421	83156512
TC1400008462.hg.1	5.09	4.33	0.31	0.81	1.7	0.7514	0.9867	NM_174891; ENST00000389964; ENST00000547315; ENST00000548178; ENST00000548641; ENST00000549240; ENST00000549584; ENST00000550614; ENST00000551046; ENST00000551606; BC137495; OTTHUMT00000409316; OTTHUMT00000409317; OTTHUMT00000409318; OTTHUMT00000409319; OTTHUMT00000409320; OTTHUMT00000409321; OTTHUMT00000409322; OTTHUMT00000409323; OTTHUMT00000409324	C14orf79	chromosome 14 open reading frame 79	chr14	+	Multiple_Complex	104985775	105010482
TC1400009897.hg.1	7.31	6.55	0.19	0.42	1.7	0.0876	0.9228				chr14	-	NonCoding	85877430	85881567
TC1500009388.hg.1	5.46	4.69	0.6	0.7	1.7	0.9588	0.9984	uc059jda.1	RNU6-94P	RNA, U6 small nuclear 94, pseudogene [Source:HGNC Symbol;Acc:HGNC:47057]	chr15	-	Small_RNA	50347423	50347529
TC1600008658.hg.1	3.7	2.93	0.17	0.48	1.7	0.0819	0.9228	klyspo.aAug10-unspliced	klyspo	Transcript Identified by AceView	chr16	+	Coding	84707257	84710269
TC1600009004.hg.1	4.05	3.28	0.54	0.73	1.7	0.1569	0.9276				chr16	-	NonCoding	1038030	1040312
TC1800006763.hg.1	5.03	4.26	0.47	0.33	1.7	0.275	0.9415	slerply.aAug10-unspliced	slerply	Transcript Identified by AceView	chr18	+	Coding	13390211	13390656
TC1800009035.hg.1	5.15	4.38	0.45	0.53	1.7	0.2641	0.9406	berseebo.aAug10-unspliced	berseebo	Transcript Identified by AceView	chr18	-	Coding	74454668	74455109
TC2200007980.hg.1	5.42	4.66	0.83	0.75	1.7	0.5948	0.9773	noheru.aAug10-unspliced	noheru	Transcript Identified by AceView	chr22	-	Coding	19335020	19337583
TC0100008917.hg.1	4.51	3.76	0.65	0.67	1.69	0.1646	0.9277				chr1	+	NonCoding	85655658	85661018
TC0100011707.hg.1	4.01	3.25	0.37	0.23	1.69	0.1014	0.9235	ENST00000435108.1; jarmorbo.aAug10; OTTHUMT00000092590; uc057prs.1	RP11-239E10.2; jarmorbo	Transcript Identified by AceView; putative novel transcript	chr1	+	NonCoding	223144049	223144954
TC0100013394.hg.1	3.84	3.08	0.5	0.17	1.69	0.1071	0.9238	nersabo.aAug10-unspliced	nersabo	Transcript Identified by AceView	chr1	-	Unassigned	26572281	26572670
TC0200007305.hg.1	5.08	4.32	0.37	0.32	1.69	0.0516	0.9228				chr2	+	NonCoding	39015632	39031084
TC0100016301.hg.1	5.21	4.45	0.07	0.48	1.69	0.0157	0.9228				chr1	-	NonCoding	167243681	167258299
TC0200009983.hg.1	4.63	3.88	0.43	0.21	1.69	0.0138	0.9228	jyferbu.aAug10-unspliced	jyferbu	Transcript Identified by AceView	chr2	+	Coding	172885693	172886177
TC0200010097.hg.1	4.54	3.78	0.24	0.25	1.69	0.0053	0.9228				chr2	+	NonCoding	177348758	177356744
TC0200012958.hg.1	4.22	3.46	0.29	0.23	1.69	0.0189	0.9228				chr2	-	NonCoding	69367663	69368116
TC0300007239.hg.1	7.14	6.38	0.24	0.29	1.69	0.0487	0.9228	uc062ixo.1	AC099539.1		chr3	+	Precursor_microRNA	45592255	45592327
TC0300009284.hg.1	5.27	4.51	0.21	0.36	1.69	0.0082	0.9228				chr3	+	NonCoding	156747351	156809883
TC0300010479.hg.1	5.04	4.29	0.36	0.29	1.69	0.0505	0.9228				chr3	-	NonCoding	20447485	20477366
TC0400009857.hg.1	5.89	5.13	0.33	0.39	1.69	0.0469	0.9228				chr4	-	NonCoding	4306982	4307643
TC0400010171.hg.1	4.59	3.83	0.28	0.47	1.69	0.0349	0.9228	LCORL.eAug10-unspliced	LCORL	Transcript Identified by AceView, Entrez Gene ID(s) 254251	chr4	-	Coding	17900103	17900992
TC0400010330.hg.1	3.92	3.17	0.29	0.23	1.69	0.0158	0.9228	uc062vuo.1	AC096566.1		chr4	-	Precursor_microRNA	28811500	28811667
TC0500009898.hg.1	4.17	3.41	0.23	0.2	1.69	0.0119	0.9228				chr5	-	NonCoding	2392553	2440595
TC0600006558.hg.1	4.17	3.41	0.4	0.15	1.69	0.0426	0.9228	slojor.aAug10-unspliced	slojor	Transcript Identified by AceView	chr6	+	Coding	1644725	1645470
TC0700008748.hg.1	6.39	5.64	0.22	0.19	1.69	0.0053	0.9228	tawkaw.aAug10-unspliced	tawkaw	Transcript Identified by AceView	chr7	+	Unassigned	107187582	107192499
TC0700010308.hg.1	4.69	3.94	0.24	0.07	1.69	0.0093	0.9228				chr7	-	NonCoding	13305726	13331574
TC0800008612.hg.1	4.85	4.1	0.06	0.39	1.69	0.0184	0.9228				chr8	+	NonCoding	115691060	115720997
TC0X00006632.hg.1	4.46	3.7	0.29	0.5	1.69	0.0079	0.9228				chrX	+	NonCoding	13048112	13086068
TC0X00008740.hg.1	5.26	4.5	0.2	0.56	1.69	0.0408	0.9228				chrX	+	NonCoding	151970516	151970785
TC0X00009158.hg.1	7.8	7.04	0.39	0.03	1.69	0.0101	0.9228				chrX	-	NonCoding	16771253	16771917
TC0X00009676.hg.1	5.94	5.18	0.56	0.19	1.69	0.0354	0.9228	ENST00000365625; uc033edq.2	Y_RNA	Y RNA [Source:RFAM;Acc:RF00019]	chrX	-	NonCoding	50171197	50171297
TC0X00009863.hg.1	5.89	5.13	0.38	0.16	1.69	0.0098	0.9228	kargy.aAug10-unspliced	kargy	Transcript Identified by AceView	chrX	-	Coding	63071502	63072305
TC1000011060.hg.1	5.39	4.63	0.3	0.5	1.69	0.0284	0.9228	ENST00000454758	RP11-383B24.3		chr10	-	Multiple_Complex	74744386	74744707
TC1000011458.hg.1	4.85	4.09	0.42	0.31	1.69	0.0231	0.9228	ENST00000442978	RAB11AP1	RAB11A, member RAS oncogene family pseudogene 1 [Source:HGNC Symbol;Acc:HGNC:45188]	chr10	-	Multiple_Complex	93881293	93881938
TC1100010034.hg.1	4.39	3.63	0.55	0.14	1.69	0.0209	0.9228				chr11	-	NonCoding	8675718	8677311
TC1100012417.hg.1	4.25	3.5	0.2	0.06	1.69	0.0021	0.9228	ENST00000623694; OTTHUMT00000422550; uc058hqf.1	AP000770.2	TEC	chr11	-	NonCoding	116609995	116610094
TC1200008673.hg.1	3.85	3.09	0.45	0.27	1.69	0.0294	0.9228				chr12	+	NonCoding	104138356	104140626
TC1200008735.hg.1	6.31	5.56	0.3	0.16	1.69	0.0106	0.9228	rutimi.bAug10-unspliced	rutimi	Transcript Identified by AceView	chr12	+	Unassigned	106788320	106788917
TC1300008055.hg.1	5.65	4.9	0.2	0.52	1.69	0.0498	0.9228	bysha.aAug10-unspliced	bysha	Transcript Identified by AceView	chr13	+	Coding	111913306	111913824
TC1300008515.hg.1	4.28	3.53	0.42	0.12	1.69	0.04	0.9228				chr13	-	NonCoding	30438349	30439224
TC1400009133.hg.1	5.64	4.88	0.27	0.17	1.69	0.0199	0.9228	ENST00000553864	SNRPGP1	small nuclear ribonucleoprotein polypeptide G pseudogene 1 [Source:HGNC Symbol;Acc:HGNC:20033]	chr14	-	Multiple_Complex	50571919	50572140
TC1400009772.hg.1	5.13	4.37	0.35	0.21	1.69	0.0113	0.9228	pawraby.aAug10-unspliced	pawraby	Transcript Identified by AceView	chr14	-	Coding	77187400	77187789
TC1500006512.hg.1	4.03	3.28	0.55	0.11	1.69	0.0099	0.9228	noyzee.aAug10-unspliced	noyzee	Transcript Identified by AceView	chr15	+	Coding	22690650	22691321
TC1500006733.hg.1	6.43	5.67	0.43	0.13	1.69	0.0241	0.9228	moyzarbu.aAug10-unspliced	moyzarbu	Transcript Identified by AceView	chr15	+	Coding	30676688	30678131
TC1600009566.hg.1	5.97	5.22	0.33	0.51	1.69	0.0154	0.9228	jeewoy.aAug10-unspliced	jeewoy	Transcript Identified by AceView	chr16	-	Unassigned	16499923	16500311
TC1600009573.hg.1	4.18	3.42	0.33	0.38	1.69	0.0476	0.9228	uc059rhz.1	AC092326.1		chr16	-	Precursor_microRNA	16709402	16709528
TC1700008388.hg.1	5.03	4.27	0.16	0.25	1.69	0.0063	0.9228	geesley.aAug10-unspliced	geesley	Transcript Identified by AceView	chr17	+	Coding	57496634	57499345
TC1700012031.hg.1	5.83	5.07	0.61	0.38	1.69	0.0451	0.9228	smeysmar.aAug10-unspliced	smeysmar	Transcript Identified by AceView	chr17	-	Coding	81255230	81255585
TC1800009275.hg.1	5.13	4.37	0.24	0.12	1.69	0.0113	0.9228	NM_001307986; NM_001307987; NM_013305; ENST00000315087; ENST00000536490; ENST00000587428; ENST00000588155; ENST00000589088; ENST00000590488; ENST00000590497; ENST00000591375; BC108910; BC108911; OTTHUMT00000255892; OTTHUMT00000445647; OTTHUMT00000445649; OTTHUMT00000445650; OTTHUMT00000445651; OTTHUMT00000445652; OTTHUMT00000445653; OTTHUMT00000445654	ST8SIA5	ST8 alpha-N-acetyl-neuraminide alpha-2,8-sialyltransferase 5	chr18	-	Multiple_Complex	46679118	46759257
TC2200007683.hg.1	7.28	6.53	0.19	0.11	1.69	0.0057	0.9228	tabla.aAug10-unspliced	tabla	Transcript Identified by AceView	chr22	+	Coding	46932253	46932992
TC2200008840.hg.1	4.56	3.8	0.21	0.34	1.69	0.021	0.9228	uc062erz.1	RNU6ATAC22P	RNA, U6atac small nuclear 22, pseudogene [Source:HGNC Symbol;Acc:HGNC:46921]	chr22	-	Small_RNA	41722043	41722131
TC0200013848.hg.1	6.33	5.58	0.56	0.6	1.69	0.2643	0.9406	gakubo.aAug10	gakubo	Transcript Identified by AceView	chr2	-	Coding	109851810	109860199
TC0200015286.hg.1	3.66	2.9	0.27	0.51	1.69	0.1277	0.9264				chr2	-	NonCoding	193834040	193844599
TC0200015546.hg.1	4.04	3.28	0.76	0.24	1.69	0.0631	0.9228				chr2	-	NonCoding	207494665	207495114
TC0300006494.hg.1	4.33	3.58	0.42	0.57	1.69	0.5675	0.9737				chr3	+	NonCoding	5330392	5479145
TC0300009043.hg.1	5.22	4.46	0.88	0.62	1.69	0.2852	0.9422				chr3	+	NonCoding	143070746	143072402
TC0300013746.hg.1	5.7	4.94	0.4	0.35	1.69	0.0644	0.9228				chr3	-	NonCoding	197368561	197373660
TC0400007299.hg.1	4.59	3.83	0.45	0.43	1.69	0.1121	0.9239				chr4	+	NonCoding	39825424	39837014
TC0400012403.hg.1	6.03	5.27	0.48	0.54	1.69	0.2373	0.9377				chr4	-	NonCoding	170606560	170606625
TC0500007639.hg.1	7.24	6.49	0.45	0.27	1.69	0.2226	0.9366				chr5	+	NonCoding	68182342	68185731
TC0500008099.hg.1	5.26	4.5	0.31	0.81	1.69	0.0888	0.9228				chr5	+	NonCoding	94546270	94547462
TC0500009540.hg.1	4.77	4.01	0.67	0.24	1.69	0.1203	0.9239	ENST00000505567.1; OTTHUMT00000371791; uc063juy.1	RP11-267A15.3	novel transcript	chr5	+	NonCoding	174618164	174625775
TC0600007035.hg.1	7.24	6.49	0.29	0.49	1.69	0.0757	0.9228				chr6	+	NonCoding	14976224	15076950
TC0600009859.hg.1	3.99	3.24	0.44	0.54	1.69	0.5333	0.9709				chr6	+	NonCoding	151140925	151177858
TC0700007125.hg.1	5.16	4.41	0.5	0.36	1.69	0.1706	0.9285	NR_030320; uc022abm.1	MIR550A2	microRNA 550a-2	chr7	+	Precursor_microRNA	32732981	32733077
TC0700007222.hg.1	4	3.24	0.39	0.32	1.69	0.1746	0.9293				chr7	+	NonCoding	37211406	37227612
TC0700010314.hg.1	9.6	8.84	0.32	0.75	1.69	0.7011	0.9844				chr7	-	NonCoding	13677429	13677778
TC0700010670.hg.1	3.98	3.23	0.6	0.48	1.69	0.1932	0.9313				chr7	-	NonCoding	31747639	31747695
TC0700010771.hg.1	5.55	4.79	0.6	0.51	1.69	0.0525	0.9228				chr7	-	NonCoding	37952955	37954340
TC0700012113.hg.1	5.54	4.78	0.69	0.06	1.69	0.183	0.9294	hikumu.aAug10-unspliced	hikumu	Transcript Identified by AceView	chr7	-	Coding	102903963	102905775
TC0700012771.hg.1	5.18	4.43	0.75	0.59	1.69	0.1808	0.9293	sworbler.aAug10-unspliced	sworbler	Transcript Identified by AceView	chr7	-	Unassigned	139252212	139252797
TC0800007428.hg.1	4.42	3.67	0.65	0.16	1.69	0.0535	0.9228				chr8	+	NonCoding	42071084	42075066
TC0800007775.hg.1	6.31	5.55	0.39	0.31	1.69	0.0624	0.9228	maly.aAug10-unspliced	maly	Transcript Identified by AceView	chr8	+	Unassigned	60685971	60688183
TC0800011580.hg.1	4.66	3.91	0.52	0.69	1.69	0.2559	0.939	varger.aAug10-unspliced	varger	Transcript Identified by AceView	chr8	-	Unassigned	117921986	117922971
TC0800011816.hg.1	6	5.24	0.88	0.26	1.69	0.416	0.9611	ENST00000363205	SNORA25	Small nucleolar RNA SNORA25 [Source:RFAM;Acc:RF00402]	chr8	-	Small_RNA	129868590	129868716
TC0900007926.hg.1	4.25	3.5	0.57	0.33	1.69	0.0893	0.9228	skoytoby.aAug10-unspliced	skoytoby	Transcript Identified by AceView	chr9	+	Unassigned	91408368	91409472
TC0900011583.hg.1	7	6.24	0.58	0.14	1.69	0.1696	0.9279	hehamu.aAug10-unspliced	hehamu	Transcript Identified by AceView	chr9	-	Coding	127512304	127514571
TC0900012071.hg.1	4.38	3.63	0.35	0.57	1.69	0.2399	0.9378	doyskabu.aAug10-unspliced	doyskabu	Transcript Identified by AceView	chr9	-	Coding	137511739	137512557
TC0X00006514.hg.1	6.32	5.57	0.6	0.22	1.69	0.2924	0.9431	blorju.aAug10-unspliced	blorju	Transcript Identified by AceView	chrX	+	Coding	3882690	3883029
TC0X00009299.hg.1	4.9	4.15	0.48	0.6	1.69	0.1411	0.9271	ENST00000456549	RP11-12D5.3		chrX	-	Multiple_Complex	27847588	27847939
TC0X00010535.hg.1	11.08	10.33	0.83	0.2	1.69	0.3713	0.9548	uc065aty.1	AL023876.1		chrX	-	Precursor_microRNA	113024429	113024506
TC1000007055.hg.1	4.37	3.62	0.61	0.31	1.69	0.2124	0.9342				chr10	+	NonCoding	24959282	24961861
TC1000008350.hg.1	4.53	3.77	0.46	1.03	1.69	0.726	0.9851	NR_039825	MIR4678	microRNA 4678	chr10	+	Multiple_Complex	87503881	87503954
TC1000009139.hg.1	3.86	3.1	0.99	0.08	1.69	0.1044	0.9235				chr10	+	NonCoding	121975374	121977487
TC1000010858.hg.1	5.73	4.97	1.06	0.61	1.69	0.7018	0.9844				chr10	-	NonCoding	68792863	68793989
TC1100008604.hg.1	5.33	4.58	0.22	0.76	1.69	0.2341	0.9376	ENST00000526864	MTND4LP18	mitochondrially encoded NADH:ubiquinone oxidoreductase core subunit 4L pseudogene 18 [Source:HGNC Symbol;Acc:HGNC:42252]	chr11	+	Multiple_Complex	81552226	81552516
TC1100010781.hg.1	4.05	3.29	0.5	0.29	1.69	0.1451	0.9276	OTTHUMT00000390948	OR4R1P	olfactory receptor, family 4, subfamily R, member 1 pseudogene	chr11	-	Multiple_Complex	48486363	48486825
TC1200008492.hg.1	5.47	4.72	0.72	0.36	1.69	0.7176	0.9849	ENST00000478417; uc058rve.1	RN7SL483P	RNA, 7SL, cytoplasmic 483, pseudogene [Source:HGNC Symbol;Acc:HGNC:46499]	chr12	+	NonCoding	94515476	94515760
TC1200009245.hg.1	4.06	3.3	0.32	0.95	1.69	0.7679	0.9876	NR_037470; ENST00000579798; uc021rfx.1	MIR3908	microRNA 3908	chr12	+	Precursor_microRNA	123536409	123536534
TC1200010829.hg.1	4.94	4.19	0.29	0.52	1.69	0.3351	0.9511	ENST00000365276; uc058ouj.1	Y_RNA	Y RNA [Source:RFAM;Acc:RF00019]	chr12	-	NonCoding	54099191	54099302
TC1300006972.hg.1	4.2	3.44	0.34	0.45	1.69	0.0647	0.9228				chr13	+	NonCoding	41283744	41290083
TC1400006719.hg.1	5.24	4.49	0.73	0.54	1.69	0.3853	0.9567	ENST00000558478.1; OTTHUMT00000416167; uc058zxk.1	RP11-468E2.5	novel transcript	chr14	+	NonCoding	24139445	24140444
TC1500007362.hg.1	3.91	3.15	0.08	0.55	1.69	0.1342	0.9267				chr15	+	NonCoding	58213194	58214020
TC1500008866.hg.1	4.73	3.97	0.59	0.18	1.69	0.2012	0.933	fluzarbu.aAug10-unspliced	fluzarbu	Transcript Identified by AceView	chr15	-	Unassigned	30416453	30417341
TC1600007971.hg.1	5.23	4.48	0.56	0.27	1.69	0.0756	0.9228	sasuma.bAug10-unspliced	sasuma	Transcript Identified by AceView	chr16	+	Unassigned	56698176	56698707
TC1700008872.hg.1	4.26	3.5	0.97	0.31	1.69	0.1685	0.9279				chr17	+	NonCoding	74878326	74888372
TC1900009887.hg.1	5.4	4.65	0.21	0.63	1.69	0.0838	0.9228	flykaw.aAug10-unspliced	flykaw	Transcript Identified by AceView	chr19	-	Coding	15793951	15795024
TC2100006687.hg.1	4.41	3.66	0.28	0.51	1.69	0.1407	0.9271				chr21	+	NonCoding	19046310	19047684
TSUnmapped00000908.hg.1	4.74	3.98	0.08	0.48	1.69	0.0625	0.9228						NonCoding
TC0100008628.hg.1	3.38	2.63	0.71	0.56	1.68	0.2643	0.9406	pluloy.aAug10-unspliced	pluloy	Transcript Identified by AceView	chr1	+	Unassigned	66340980	66343071
TC0100010414.hg.1	4.88	4.13	1.4	0.4	1.68	0.1692	0.9279				chr1	+	NonCoding	164394444	164396651
TC0100015077.hg.1	4.29	3.54	0.3	0.64	1.68	0.2533	0.9378				chr1	-	NonCoding	100722787	100724399
TC0200010099.hg.1	5.92	5.17	1.15	0.88	1.68	0.6497	0.9809				chr2	+	NonCoding	177354580	177355260
TC0100015900.hg.1	5.72	4.98	0.69	0.35	1.68	0.0186	0.9228	NR_030600	MIR190B	microRNA 190b	chr1	-	Multiple_Complex	154193642	154193753
TC0200009885.hg.1	4.5	3.75	0.31	0.29	1.68	0.0168	0.9228	nuhu.aAug10-unspliced	nuhu	Transcript Identified by AceView	chr2	+	Coding	167362261	167364265
TC0200011286.hg.1	4.71	3.96	0.23	0.2	1.68	0.0033	0.9228	uc061uet.1	RNU6-234P	RNA, U6 small nuclear 234, pseudogene [Source:HGNC Symbol;Acc:HGNC:47197]	chr2	+	Small_RNA	238412642	238412745
TC0300007907.hg.1	5.04	4.29	0.72	0.06	1.68	0.0161	0.9228				chr3	+	NonCoding	77931524	77950767
TC0400010501.hg.1	3.88	3.12	0.46	0.15	1.68	0.0449	0.9228	plersmuby.aAug10-unspliced	plersmuby	Transcript Identified by AceView	chr4	-	Coding	40460229	40460670
TC0400012493.hg.1	4.3	3.56	0.31	0.14	1.68	0.0222	0.9228	kawkaw.aAug10; OTTHUMT00000361913; uc063bdw.1	kawkaw; RP11-487E13.1	Transcript Identified by AceView; novel transcript	chr4	-	Multiple_Complex	177242539	177248773
TC0500006636.hg.1	4.51	3.76	0.33	0.16	1.68	0.0045	0.9228	ENST00000510526	HMGB3P3	high mobility group box 3 pseudogene 3 [Source:HGNC Symbol;Acc:HGNC:39102]	chr5	+	Multiple_Complex	6289857	6290624
TC0500007735.hg.1	4.71	3.96	0.52	0.05	1.68	0.0183	0.9228				chr5	+	NonCoding	72035826	72040364
TC0500008516.hg.1	3.72	2.97	0.1	0.38	1.68	0.0272	0.9228				chr5	+	NonCoding	124797012	124807904
TC0500009663.hg.1	5.83	5.08	0.5	0.68	1.68	0.0297	0.9228				chr5	+	NonCoding	178643496	178644498
TC0500011625.hg.1	5.75	5.01	0.2	0.37	1.68	0.0403	0.9228				chr5	-	NonCoding	105556640	105559341
TC0600008410.hg.1	5.67	4.92	0.18	0.3	1.68	0.0238	0.9228				chr6	+	NonCoding	63950575	63992225
TC0600012689.hg.1	3.93	3.18	0.3	0.14	1.68	0.0056	0.9228				chr6	-	NonCoding	102595478	102606482
TC0600013063.hg.1	4.75	4	0.36	0.66	1.68	0.0506	0.9228	tofla.aAug10	tofla	Transcript Identified by AceView	chr6	-	Unassigned	123307061	123309052
TC0700010454.hg.1	4.53	3.79	0.63	0.15	1.68	0.0243	0.9228				chr7	-	NonCoding	22851442	22853707
TC0700012821.hg.1	8.12	7.37	0.19	0.38	1.68	0.0128	0.9228	skuku.aAug10-unspliced	skuku	Transcript Identified by AceView	chr7	-	Unassigned	140829234	140831126
TC0900007094.hg.1	7.02	6.27	0.05	0.15	1.68	0.0009	0.9228	NM_001216; ENST00000378357; ENST00000485665; ENST00000493245; ENST00000617161; BC014950; OTTHUMT00000055479; OTTHUMT00000055480; OTTHUMT00000055481	CA9	carbonic anhydrase IX	chr9	+	Multiple_Complex	35673856	35681159
TC0900011391.hg.1	4.62	3.87	0.52	0.1	1.68	0.0259	0.9228	sysoyby.aAug10-unspliced	sysoyby	Transcript Identified by AceView	chr9	-	Coding	120885934	120886716
TC0X00006758.hg.1	5.76	5.01	0.49	0.03	1.68	0.0333	0.9228	NM_001168647; NM_001168648; NM_001168649; NM_014927; ENST00000279451; ENST00000379510; ENST00000425654; ENST00000479158; ENST00000480138; ENST00000485012; ENST00000543067; BC126121; BC136289; BC143839; OTTHUMT00000056017; OTTHUMT00000056018; OTTHUMT00000056019; OTTHUMT00000056020; OTTHUMT00000056021; uc011mjn.2	CNKSR2	connector enhancer of kinase suppressor of Ras 2	chrX	+	Multiple_Complex	21374418	21654695
TC0X00009784.hg.1	4.35	3.61	0.02	0.34	1.68	0.0145	0.9228				chrX	-	NonCoding	54585803	54587250
TC0X00011192.hg.1	4.04	3.29	0.7	0.27	1.68	0.0111	0.9228				chrX	-	NonCoding	154324874	154326087
TC1000008336.hg.1	5.39	4.64	0.21	0.22	1.68	0.0301	0.9228	shynerby.aAug10-unspliced	shynerby	Transcript Identified by AceView	chr10	+	Coding	87226597	87226959
TC1000008340.hg.1	5.39	4.64	0.21	0.22	1.68	0.0301	0.9228	snarnerby.aAug10-unspliced	snarnerby	Transcript Identified by AceView	chr10	+	Coding	87358816	87359178
TC1100008555.hg.1	5.56	4.82	0.1	0.34	1.68	0.0294	0.9228				chr11	+	NonCoding	78150731	78153321
[truncated: 133,752 more rows]
