# Supplementary material for: Transcriptomic profile induced by calcitriol in CaSki human cervical cancer cell line
Source: PLoS One. 2025 Apr 1;20(4):e0319812. doi: 10.1371/journal.pone.0319812 (PMC11960991; doi:10.1371/journal.pone.0319812)
Supplement: S2 Table — (XLS) [file pone.0319812.s002.xls]

## Sheet: raw
Supplementary table 2.
Categories	Diseases or Functions Annotation	p-value	Predicted Activation State	Activation z-score	Molecules	# Molecules
Cellular Movement	Cell movement of tumor cell lines	3.42e-11	Decreased	-5.05	ADAM12,AKAP12,AKT3,ARHGEF28,ARPC1B,ARRDC3,ASNS,BAIAP2L1,BCKDK,BHLHE41,CA9,CALD1,CAMP,CCN1,CCND1,CDK14,CDKL5,CLDN1,CLU,CTNNAL1,CXCL17,DAB2,DGKD,DRAM1,DSG3,DUSP6,EPHA2,EPHB2,ETS1,F2RL1,FHL2,FN1,FOSL1,FOXP1,FYB1,GALNT2,GEMIN5,GLUL,GPRC5A,GRP,HAS2,IBSP,IGFBP6,IL1A,IL1B,ITGA2,ITGA5,ITGB6,ITGBL1,JAG2,JAM3,JUN,KLK6,LGALS8,LIFR,MALT1,MCL1,MET,MICAL2,mir-130,mir-154,mir-19,mir-190,mir-204,MMP7,MPRIP,MTUS1…	109
Cellular Movement	Cell movement of carcinoma cell lines	7.18e-11	Decreased	-3.674	AKT3,ARHGEF28,ASNS,CAMP,CCN1,CCND1,CDK14,CLU,DSG3,EPHA2,ETS1,FN1,FOSL1,FOXP1,GALNT2,GLUL,GRP,HAS2,IL1B,ITGA2,ITGA5,ITGB6,JAM3,JUN,MALT1,MCL1,MET,MICAL2,mir-130,mir-154,mir-19,mir-190,MMP7,MTUS1,NEAT1,NEDD9,NFKBIA,NR5A2,NRG1,NRP2,RRAS2,SKA1,SMAD3,SRC,SRI,TGFBI	46
Cancer,Organismal Injury and Abnormalities,Reproductive System Disease	Breast or gynecological cancer	5.11e-10		-0.97	ADAM12,ADAMTS6,AKAP12,AKT3,ALKAL2,ANTXR2,ANXA9,APOBEC3B,ARID5B,CA9,CALD1,CBS/LOC102724560,CCN1,CCND1,CDA,CDC42EP3,CEACAM6,CEP41,CLDN1,CLSPN,CLU,CMTM4,CORO6,CRABP2,CTNNAL1,CTSV,CYP24A1,DAB2,DEPDC5,DKK1,DLX4,DST,EIF4A2,EPHA2,EPHB2,ETS1,EXT1,F2RL1,FANCM,FAS,FHL2,FILIP1L,FN1,FOSL1,FOXN2,GALNT2,GLUL,GPRC5A,GSTM3,H1-2,HBA1/HBA2,HCAR2,HGD,HNRNPU,HSD11B2,HSPB8,IBSP,IER3,IGFBP5,IGFBP6,IL1A,IL1B,IL1RL1,IRF…	146
Cellular Movement	Cell movement	7.66e-10	Decreased	-5.363	ADAM12,AKAP12,AKT3,ARHGAP15,ARHGEF28,ARID5B,ARPC1B,ARRDC3,ASNS,BAIAP2L1,BCAS3,BCKDK,BHLHE41,CA9,CALD1,CAMP,CASP1,CBS/LOC102724560,CCN1,CCND1,CD22,CD6,CDK14,CDKL5,CEACAM6,CLDN1,CLU,CTNNAL1,CTSV,CXCL17,CYP2S1,DAB2,DGKD,DKK1,DNMBP,DOCK11,DRAM1,DSG3,DST,DUSP6,EPHA2,EPHB2,ETS1,F2RL1,FAS,FCGR2A,FHL2,FN1,FOSL1,FOXP1,FYB1,GALNT2,GBP1,GEMIN5,GLUL,GPRC5A,GRP,H1-6,HAS2,HCAR2,HSD11B2,IBSP,IGFBP5,IGFBP6,IL1A,…	173
Cellular Movement	Migration of carcinoma cell lines	9.26e-10	Decreased	-3.144	AKT3,ASNS,CAMP,CCN1,CCND1,CLU,DSG3,EPHA2,ETS1,FN1,FOSL1,FOXP1,GALNT2,GLUL,GRP,HAS2,IL1B,ITGA5,ITGB6,JAM3,JUN,MALT1,MCL1,MET,MICAL2,mir-130,mir-154,mir-19,mir-190,MMP7,MTUS1,NEAT1,NEDD9,NFKBIA,NR5A2,NRG1,NRP2,SKA1,SRC,SRI,TGFBI	41
Cancer,Organismal Injury and Abnormalities	Nonhematologic malignant neoplasm	1.5e-09		0.662	ADAM12,ADAMTS6,ADAR,AKAP12,AKT3,ANTXR2,ANXA9,APOBEC3B,ARG2,ARID5B,ASNS,ATP1B3,BLMH,BPGM,CA13,CA9,CABYR,CALCRL,CALD1,CAMP,CASP1,CBS/LOC102724560,CCDC66,CCN1,CCND1,CDA,CDC42EP3,CDK14,CEACAM6,CEP41,CLDN1,CLSPN,CLU,CMTM4,CORO6,CRABP2,CTNNAL1,CTSV,CXCL17,CYP24A1,CYP4F3,DAB2,DKK1,DLD,DLL3,DLX4,DSG3,DST,DUSP10,DUSP6,EFCAB11,EIF4A2,ENC1,EPHA2,EPHB2,ETS1,F2RL1,FANCM,FAS,FCGR2A,FHL2,FILIP1L,FN1,FNTA,FOSL1,…	209
Cancer,Organismal Injury and Abnormalities	Non-melanoma solid tumor	1.59e-09		0.806	ADAM12,ADAMTS6,ADAR,AKAP12,AKAP5,AKT3,ALG6,ANTXR2,ANXA9,APOBEC3B,ARG2,ARHGAP15,ARHGAP32,ARID5B,ASNS,ATP1B3,BBX,BLMH,BPGM,CA13,CA9,CABYR,CACNA1G,CALCRL,CALD1,CAMP,CASP1,CBS/LOC102724560,CCDC66,CCN1,CCND1,CD22,CD6,CDA,CDC42EP3,CDK14,CEACAM6,CEP41,CLDN1,CLSPN,CLU,CMTM4,CORO6,CRABP2,CTNNAL1,CTSV,CXCL17,CYP24A1,CYP4F3,DAB2,DEPDC5,DKK1,DLD,DLL3,DLX4,DSG3,DST,DUSP10,DUSP6,EFCAB11,EIF4A2,EMX2,ENC1,EPHA2,…	242
Cardiovascular System Development and Function,Organismal Development	Vasculogenesis	1.67e-09	Decreased	-2.109	ADAMTS6,AKT3,ANTXR2,ATP1B3,BACE1,BCAS3,CACNA1G,CALCRL,CAMP,CASP1,CBS/LOC102724560,CCN1,CCND1,CITED1,DAB2,DKK1,EPHA2,EPHB2,ETS1,F2RL1,FAS,FN1,G6PD,GBP1,GLUL,HAS2,HSD11B2,IL1A,IL1B,IL1RL1,IL24,ITGA2,JAG1,JAM3,JUN,JUNB,LDLR,MAPT,MET,mir-130,mir-154,mir-19,mir-204,MMP13,MMP7,MYO1E,NFKBIA,NRG1,NRP2,OLR1,PCSK5,PIM1,PLAU,PLD1,PML,PRKAB2,PTHLH,RARA,RASA1,ROBO1,ROR1,SEMA3A,SMAD3,SRC,SRF,SRPX2,ST8SIA1,TGFB…	74
Cancer,Organismal Injury and Abnormalities,Reproductive System Disease	Mammary tumor	1.87e-09		-0.23	ADAM12,ADAMTS6,AKAP12,ALKAL2,ANXA9,APOBEC3B,ARID5B,ARRDC3,CA9,CALD1,CAMP,CCN1,CCND1,CDC42EP3,CEACAM6,CEP41,CLDN1,CLSPN,CLU,CORO6,CRABP2,DAB2,DEPDC5,DKK1,DST,EIF4A2,EPHA2,ETS1,FANCM,FAS,FHL2,FN1,FOSL1,GLUL,GPRC5A,GSTM3,H1-2,HBA1/HBA2,HCAR2,HGD,HSD11B2,HSPB8,IBSP,IER3,IGFBP5,IGFBP6,IL1A,IL1B,IL1RL1,IRF1,ITGA5,ITGB6,JAG1,JAG2,JAM3,JUN,JUNB,KDM6A,KLK6,LGALS8,LIFR,LOC102724428/SIK1,LTF,LY6K,MATN2,MCL1…	121
Cellular Movement	Invasion of cells	2.47e-09	Decreased	-4.881	ADAM12,AKT3,ANTXR2,ARRDC3,BATF3,BCKDK,BHLHE41,CAMP,CCN1,CCND1,CDK14,CEACAM6,CLU,CTNNAL1,CTSV,DAB2,DDX53,DKK1,DNMBP,DRAM1,DSG3,DUSP6,EPHA2,EPHB2,ETS1,FAS,FHL2,FN1,FOSL1,FOXP1,GALNT2,GBP1,GLUL,GPRC5A,GRP,HAS2,HCAR2,HSD11B2,IBSP,IER3,IGFBP5,IL1B,ITGA2,ITGA5,ITGB6,JAM3,JUN,JUNB,KLK6,MALT1,MCL1,MET,MICAL2,mir-154,MMP13,MMP7,MRC2,MTUS1,MYB,NEAT1,NEDD9,NFAT5,NFKBIA,NIBAN2,NMU,NRG1,NRP2,PKNOX2,PLAU,PML,P…	94
Cancer,Organismal Injury and Abnormalities,Reproductive System Disease	Breast cancer	2.78e-09		-0.555	ADAM12,ADAMTS6,AKAP12,ALKAL2,ANXA9,APOBEC3B,ARID5B,CA9,CALD1,CCN1,CCND1,CDC42EP3,CEACAM6,CEP41,CLDN1,CLSPN,CLU,CORO6,CRABP2,DEPDC5,DKK1,DST,EIF4A2,EPHA2,ETS1,FANCM,FAS,FHL2,FN1,FOSL1,GLUL,GPRC5A,GSTM3,H1-2,HBA1/HBA2,HCAR2,HGD,HSD11B2,HSPB8,IBSP,IER3,IGFBP5,IGFBP6,IL1A,IL1B,IL1RL1,IRF1,ITGA5,ITGB6,JAG1,JAM3,JUN,JUNB,KDM6A,KLK6,LGALS8,LIFR,LOC102724428/SIK1,LTF,LY6K,MATN2,MCL1,MET,MICAL2,mir-130,mi…	113
Cellular Development,Cellular Growth and Proliferation	Cell proliferation of carcinoma cell lines	3.18e-09	Decreased	-4.515	ADAM12,ADAR,AKT3,ASNS,BAIAP2L1,CAMP,CCN1,CCND1,CDK14,CLSPN,CLU,CYP24A1,DAB2,DGKD,DKK1,DLX4,DSG3,ELL,EPHA2,FAS,FHL2,FNTA,FOSL1,GLUL,GRP,HAS2,IL1A,IL1B,IRF1,JUN,KAT5,LOC102724428/SIK1,MALT1,MCL1,MET,MICAL2,mir-130,mir-154,mir-19,mir-190,mir-378,MTUS1,MYL9,NEAT1,NFKBIA,NRG1,NRP2,NT5E,OGA,PTPN2,RAD51,ROR1,S100A9,SAMD9L,SKA1,SRC,SRI,ST8SIA1,TRIM39,TRPC1,TTF1,WNT5B	62
Cancer,Organismal Injury and Abnormalities	Epithelial neoplasm	3.27e-09		1.91	ADAM12,ADAMTS6,ADAR,AKAP12,AKT3,ALG6,ANTXR2,ANXA9,APOBEC3B,ARG2,ARID5B,ASNS,ATP1B3,BPGM,CA13,CA9,CABYR,CALCRL,CALD1,CAMP,CASP1,CBS/LOC102724560,CCDC66,CCN1,CCND1,CDA,CDC42EP3,CDK14,CEACAM6,CEP41,CLDN1,CLSPN,CLU,CMTM4,CORO6,CRABP2,CTNNAL1,CTSV,CXCL17,CYP24A1,CYP4F3,DAB2,DKK1,DLD,DLL3,DLX4,DSG3,DST,DUSP10,DUSP6,EFCAB11,EIF4A2,ENC1,EPHA2,EPHB2,ETS1,F2RL1,FANCM,FAS,FHL2,FILIP1L,FN1,FNTA,FOSL1,FOXN2,F…	203
Cellular Movement	Migration of tumor cell lines	3.36e-09	Decreased	-3.986	ADAM12,AKAP12,AKT3,ARRDC3,ASNS,BCKDK,BHLHE41,CA9,CALD1,CAMP,CCN1,CCND1,CDKL5,CLU,CTNNAL1,DAB2,DGKD,DSG3,DUSP6,EPHA2,EPHB2,ETS1,F2RL1,FHL2,FN1,FOSL1,FOXP1,FYB1,GALNT2,GLUL,GPRC5A,GRP,HAS2,IBSP,IGFBP6,IL1A,IL1B,ITGA2,ITGA5,ITGB6,ITGBL1,JAM3,JUN,KLK6,MALT1,MCL1,MET,MICAL2,mir-130,mir-154,mir-19,mir-190,mir-204,MMP7,MTUS1,MYB,NEAT1,NEDD9,NFKBIA,NMU,NR5A2,NRG1,NRP2,PHLDA1,PIEZO2,PKNOX2,PLAU,PLD1,PML,P…	93
Cellular Movement	Migration of cells	3.7e-09	Decreased	-4.739	ADAM12,AKAP12,AKT3,ARHGAP15,ARHGEF28,ARID5B,ARRDC3,ASNS,BCAS3,BCKDK,BHLHE41,CA9,CALD1,CAMP,CASP1,CBS/LOC102724560,CCN1,CCND1,CD22,CD6,CDKL5,CEACAM6,CLDN1,CLU,CTNNAL1,CTSV,CXCL17,CYP2S1,DAB2,DGKD,DKK1,DOCK11,DSG3,DUSP6,EPHA2,EPHB2,ETS1,F2RL1,FAS,FCGR2A,FHL2,FN1,FOSL1,FOXP1,FYB1,GALNT2,GBP1,GLUL,GPRC5A,GRP,HAS2,HCAR2,HSD11B2,IBSP,IGFBP5,IGFBP6,IL1A,IL1B,IL1RL1,IL24,IL7R,ITGA2,ITGA5,ITGB6,ITGBL1,JAG…	156
Cancer,Organismal Injury and Abnormalities,Reproductive System Disease	Breast or ovarian cancer	4.48e-09		-0.97	ADAM12,ADAMTS6,AKAP12,ALKAL2,ANXA9,APOBEC3B,ARID5B,CA9,CALD1,CCN1,CCND1,CDC42EP3,CEACAM6,CEP41,CLDN1,CLSPN,CLU,CMTM4,CORO6,CRABP2,CTNNAL1,CYP24A1,DAB2,DEPDC5,DKK1,DLX4,DST,EIF4A2,EPHA2,ETS1,FANCM,FAS,FHL2,FN1,FOSL1,FOXN2,GLUL,GPRC5A,GSTM3,H1-2,HBA1/HBA2,HCAR2,HGD,HSD11B2,HSPB8,IBSP,IER3,IGFBP5,IGFBP6,IL1A,IL1B,IL1RL1,IRF1,ITGA5,ITGB6,JAG1,JAG2,JAM3,JUN,JUNB,KDM6A,KLK6,LGALS8,LIFR,LOC102724428/SIK…	126
Cancer,Organismal Injury and Abnormalities	Abdominal cancer	4.83e-09		-0.062	ADAM12,ADAR,AKT3,ANTXR2,APOBEC3B,ARG2,ARHGEF28,ARID5B,ASNS,ATP1B3,BACE1,BCKDK,BPGM,CA13,CA9,CABYR,CACNA1G,CALCRL,CALD1,CAMP,CASP1,CBS/LOC102724560,CCDC66,CCN1,CCND1,CD22,CDA,CDC42EP3,CDK14,CEACAM6,CEP41,CLDN1,CLSPN,CLU,CMTM4,CPA4,CRABP2,CTNNAL1,CTSV,CXCL17,CYP24A1,CYP4F3,DAB2,DKK1,DLD,DLX4,DNAJC6,DST,DUSP10,DUSP6,EFCAB11,EIF4A2,ELOVL7,EMX2,ENC1,EPHA2,EPHB2,ERAP2,ETS1,EXT1,F2RL1,FANCM,FAS,FBXO32,F…	211
Cancer,Organismal Injury and Abnormalities	Carcinoma	5.44e-09		1.806	ADAM12,ADAMTS6,ADAR,AKT3,ANTXR2,ANXA9,APOBEC3B,ARG2,ARID5B,ASNS,ATP1B3,BPGM,CA13,CA9,CABYR,CALCRL,CALD1,CAMP,CASP1,CBS/LOC102724560,CCDC66,CCN1,CCND1,CDA,CDC42EP3,CDK14,CEACAM6,CEP41,CLDN1,CLSPN,CLU,CMTM4,CORO6,CRABP2,CTNNAL1,CTSV,CXCL17,CYP24A1,CYP4F3,DAB2,DKK1,DLD,DLL3,DLX4,DSG3,DST,DUSP10,DUSP6,EFCAB11,EIF4A2,EPHA2,EPHB2,ETS1,F2RL1,FANCM,FAS,FHL2,FILIP1L,FN1,FNTA,FOSL1,FOXN2,FOXP1,G6PD,GBP1,GL…	192
Cell Death and Survival,Organismal Injury and Abnormalities	Necrosis	5.72e-09		0.463	ACER3,ADAM12,ADAR,AKAP12,AKT3,ANTXR2,APOBEC3B,ARID5B,AS3MT,ASNS,ATP1B3,BACE1,BAG3,BCKDK,CALCRL,CAMP,CASP1,CASP14,CBS/LOC102724560,CCN1,CCND1,CD22,CD6,CDA,CDC42EP3,CEACAM6,CITED1,CLSPN,CLU,CLYBL,CRABP2,CTSV,CYP24A1,CYP4V2,DAB2,DDX53,DGKD,DKK1,DLD,DRAM1,DSG3,DUSP6,E2F6,EFL1,ELL,ENC1,EPG5,EPHA2,EPHB2,ETS1,F2RL1,FANCM,FAS,FBXO32,FN1,FNTA,FOSL1,FOXP1,G6PD,GBP1,GPT2,H1-2,HAS2,HCAR2,HNRNPU,HSD11B2,HSPB8…	190
Cancer,Organismal Injury and Abnormalities	Multiple cancers	7.3e-09		-1.51	ADAM12,ADAMTS6,AKAP12,ALKAL2,ANXA9,APOBEC3B,ARID5B,CA9,CALD1,CCN1,CCND1,CDC42EP3,CEACAM6,CEP41,CLDN1,CLSPN,CLU,CMTM4,CORO6,CRABP2,CTNNAL1,CYP24A1,DAB2,DEPDC5,DKK1,DLX4,DST,EIF4A2,EPHA2,ETS1,FANCM,FAS,FHL2,FN1,FOSL1,FOXN2,GLUL,GPRC5A,GSTM3,H1-2,HBA1/HBA2,HCAR2,HGD,HSD11B2,HSPB8,IBSP,IER3,IFIT3,IGFBP5,IGFBP6,IL1A,IL1B,IL1RL1,IL7R,IRF1,ITGA5,ITGB6,JAG1,JAG2,JAM3,JUN,JUNB,KDM6A,KLK6,LGALS8,LIFR,LOC10…	131
Cell Death and Survival,Organismal Injury and Abnormalities	Cell death of tumor cell lines	7.51e-09		-0.344	ACER3,ADAR,AKAP12,AKT3,ANTXR2,AS3MT,ASNS,ATP1B3,BAG3,CAMP,CASP1,CASP14,CCN1,CCND1,CDA,CEACAM6,CLSPN,CLU,CLYBL,CRABP2,DAB2,DDX53,DGKD,DKK1,DLD,DRAM1,DSG3,DUSP6,ELL,ENC1,EPHA2,EPHB2,ETS1,FANCM,FAS,FBXO32,FN1,FOSL1,FOXP1,G6PD,GBP1,GPT2,HCAR2,HNRNPU,HSD11B2,HSPB8,IDE,IER3,IGFBP5,IGFBP6,IL1A,IL1B,IL24,IRF1,ITGA2,ITGA5,JAG1,JUN,JUNB,KAT5,KAT8,KLK6,LCMT1,LGALS8,LIAS,LPCAT1,MAPT,MCL1,MET,MICAL2,mir-130,m…	132
Cellular Movement	Invasion of tumor cell lines	8.89e-09	Decreased	-5.29	ADAM12,AKT3,ANTXR2,ARRDC3,BATF3,BCKDK,BHLHE41,CCN1,CCND1,CDK14,CEACAM6,CLU,CTNNAL1,DAB2,DDX53,DKK1,DNMBP,DRAM1,DSG3,DUSP6,EPHA2,EPHB2,ETS1,FAS,FHL2,FN1,FOSL1,FOXP1,GALNT2,GBP1,GLUL,GPRC5A,GRP,HAS2,IBSP,IL1B,ITGA5,ITGB6,JAM3,JUN,JUNB,KLK6,MALT1,MCL1,MET,MICAL2,mir-154,MMP13,MMP7,MRC2,MTUS1,MYB,NEAT1,NEDD9,NFAT5,NFKBIA,NIBAN2,NMU,NRG1,NRP2,PKNOX2,PLAU,PML,PTHLH,RAB11FIP1,RASA1,ROR1,RRAS2,S100A9,SKA…	83
Cancer,Organismal Injury and Abnormalities	Tumorigenesis of tissue	9.32e-09		1.587	ADAM12,ADAMTS6,ADAR,AKAP12,AKT3,ALG6,ANTXR2,ANXA9,APOBEC3B,ARG2,ARID5B,ASNS,ATP1B3,BCKDHA,BPGM,CA13,CA9,CABYR,CALCRL,CALD1,CAMP,CASP1,CBS/LOC102724560,CCDC66,CCN1,CCND1,CD22,CDA,CDC42EP3,CDK14,CEACAM6,CEP41,CLDN1,CLSPN,CLU,CMTM4,CORO6,CRABP2,CTNNAL1,CTSV,CXCL17,CYP24A1,CYP4F3,DAB2,DKK1,DLD,DLL3,DLX4,DSG3,DST,DTX3L,DUSP10,DUSP6,EFCAB11,EIF4A2,ENC1,EPHA2,EPHB2,ETS1,F2RL1,FANCM,FAS,FHL2,FILIP1L,FN1,…	209
Cancer,Organismal Injury and Abnormalities	Breast or gastric cancer	1.36e-08		-1.254	ADAM12,ADAMTS6,AKAP12,ALKAL2,ANTXR2,ANXA9,APOBEC3B,ARID5B,BACE1,CA9,CALD1,CASP1,CCN1,CCND1,CDC42EP3,CEACAM6,CEP41,CLDN1,CLSPN,CLU,CMTM4,CORO6,CRABP2,CTNNAL1,CYP24A1,DAB2,DEPDC5,DKK1,DLX4,DST,EIF4A2,EPHA2,ETS1,FANCM,FAS,FHL2,FN1,FOSL1,FOXN2,G6PD,GLUL,GPRC5A,GSTM3,H1-2,HBA1/HBA2,HCAR2,HGD,HSD11B2,HSPB8,IBSP,IER3,IGFBP5,IGFBP6,IL1A,IL1B,IL1RL1,IRF1,ITGA5,ITGB6,JAG1,JAG2,JAM3,JUN,JUNB,KDM6A,KLK6,LGAL…	133
Cellular Movement	Invasion of carcinoma cell lines	1.71e-08	Decreased	-4.05	ADAM12,AKT3,CCN1,CCND1,CDK14,CLU,DKK1,DSG3,EPHA2,FN1,FOSL1,FOXP1,GALNT2,GLUL,GRP,IL1B,ITGA5,ITGB6,JUN,JUNB,MALT1,MCL1,MET,MICAL2,mir-154,MTUS1,NEAT1,NEDD9,NRP2,RAB11FIP1,RRAS2,SKA1,SRC,ST8SIA1,TGFBI,TIMP3,WNT5B	37
Cell Death and Survival	Apoptosis	1.77e-08		1.016	ACER3,ADAM12,ADAR,AKAP12,AKT3,ANTXR2,APOBEC3B,ARG2,ARID5B,ASNS,ATP1B3,BACE1,BAG3,CALCRL,CAMP,CASP1,CASP14,CBS/LOC102724560,CCN1,CCND1,CD22,CD6,CDC42EP3,CEACAM6,CITED1,CLU,CRABP2,CTSV,CYP24A1,DAB2,DDX53,DGKD,DKK1,DLD,DSG3,DUSP6,E2F6,EDA,ELL,EMX2,ENC1,EPHA2,EPHB2,ETS1,FAS,FBXO32,FBXO43,FHL2,FN1,FOSL1,FOXP1,G6PD,GBP1,GMCL1,H1-2,HAS2,HBA1/HBA2,HCAR2,HNRNPU,HSD11B2,HSPB8,IDE,IER3,IFIT3,IGFBP5,IGFBP6,I…	178
Cancer,Organismal Injury and Abnormalities	Non-hematological solid tumor	1.85e-08		0.794	ADAM12,ADAMTS6,ADAR,AKAP12,AKT3,ALG6,ANTXR2,ANXA9,APOBEC3B,ARG2,ARHGAP32,ARID5B,ASNS,ATP1B3,BLMH,BPGM,CA13,CA9,CABYR,CACNA1G,CALCRL,CALD1,CAMP,CASP1,CBS/LOC102724560,CCDC66,CCN1,CCND1,CDA,CDC42EP3,CDK14,CEACAM6,CEP41,CLDN1,CLSPN,CLU,CMTM4,CORO6,CRABP2,CTNNAL1,CTSV,CXCL17,CYP24A1,CYP4F3,DAB2,DEPDC5,DKK1,DLD,DLL3,DLX4,DSG3,DST,DUSP10,DUSP6,EFCAB11,EIF4A2,ENC1,EPHA2,EPHB2,ETS1,EXT1,F2RL1,FANCM,FAS,F…	227
Cancer,Organismal Injury and Abnormalities	Extrapancreatic malignant tumor	1.92e-08		-0.484	ACP2,ADAM12,ADAMTS6,ADAR,ADD3,AKAP12,AKAP5,AKT3,ALKAL2,ANTXR2,ANXA9,APOBEC3B,ARG2,ARHGAP15,ARHGEF28,ARID5B,ASNS,ATP1B3,BACE1,BBX,BCKDK,BLMH,BPGM,CA13,CA9,CABYR,CACNA1G,CALCRL,CALD1,CAMP,CASP1,CBS/LOC102724560,CCDC66,CCN1,CCND1,CD22,CD6,CDA,CDC42EP3,CDK14,CEACAM6,CEP41,CLDN1,CLSPN,CLU,CMTM4,CORO6,CPA4,CRABP2,CTNNAL1,CTSV,CXCL17,CYP24A1,CYP4F3,DAB2,DEPDC5,DKK1,DLD,DLX4,DNAJC6,DST,DUSP10,DUSP6,EFCAB…	274
Cancer,Organismal Injury and Abnormalities	Formation of solid tumor	2e-08		0.757	ADAM12,AKAP12,AKT3,ALG6,ANTXR2,APOBEC3B,ARG2,ARHGAP32,ARID5B,ASNS,BPGM,CA9,CABYR,CACNA1G,CALCRL,CALD1,CASP1,CBS/LOC102724560,CCN1,CCND1,CDA,CDC42EP3,CEACAM6,CEP41,CLDN1,CLSPN,CLU,CMTM4,CRABP2,CTNNAL1,CTSV,DAB2,DEPDC5,DKK1,DLX4,DST,DUSP6,EFCAB11,EIF4A2,ENC1,EPHA2,EPHB2,ETS1,EXT1,F2RL1,FANCM,FAS,FCGR2A,FHL2,FILIP1L,FN1,FOXN2,G6PD,GALNT2,GBP1,GLUL,GPRC5A,GPT2,GSTM3,H1-2,HBA1/HBA2,HCAR2,HNRNPU,HSD11B…	172
Cancer,Organismal Injury and Abnormalities	Intraabdominal organ tumor	2.06e-08		-0.548	ADAM12,ADAR,AKT3,ANTXR2,APOBEC3B,ARHGEF28,ARID5B,ASNS,ATP1B3,BACE1,BCKDK,BPGM,CA13,CA9,CABYR,CACNA1G,CALCRL,CALD1,CAMP,CASP1,CBS/LOC102724560,CCDC66,CCN1,CCND1,CD22,CDA,CDC42EP3,CDK14,CEACAM6,CEP41,CLDN1,CLSPN,CLU,CMTM4,CPA4,CRABP2,CTNNAL1,CTSV,CXCL17,CYP24A1,CYP4F3,DAB2,DKK1,DLD,DLX4,DST,DUSP10,DUSP6,EFCAB11,EIF4A2,EMX2,ENC1,EPHA2,EPHB2,ERAP2,ETS1,EXT1,F2RL1,FANCM,FAS,FBXO32,FCGR2A,FHL2,FILIP1L,…	201
Cancer,Organismal Injury and Abnormalities	Breast or pancreatic cancer	2.48e-08		-0.513	ADAM12,ADAMTS6,AKAP12,ALKAL2,ANXA9,APOBEC3B,ARID5B,CA9,CALD1,CASP1,CCN1,CCND1,CDC42EP3,CEACAM6,CEP41,CLDN1,CLSPN,CLU,CMTM4,CORO6,CRABP2,CTNNAL1,CXCL17,CYP24A1,DAB2,DEPDC5,DKK1,DLX4,DST,EIF4A2,EPHA2,ETS1,FANCM,FAS,FBXO32,FHL2,FN1,FOSL1,FOXN2,GLUL,GPRC5A,GSTM3,H1-2,HBA1/HBA2,HCAR2,HGD,HSD11B2,HSPB8,IBSP,IER3,IGFBP5,IGFBP6,IL1A,IL1B,IL1RL1,IRF1,ITGA5,ITGB6,JAG1,JAG2,JAM3,JUN,JUNB,KDM6A,KLK6,LGALS8,L…	132
Cancer,Organismal Injury and Abnormalities	Malignant solid tumor	5.7e-08		-0.15	ADAM12,ADAMTS6,ADAR,AKAP12,AKAP5,AKT3,ALKAL2,ANTXR2,ANXA9,APOBEC3B,ARG2,ARHGAP15,ARHGEF28,ARID5B,ASNS,ATP1B3,BACE1,BBX,BCKDK,BLMH,BPGM,CA13,CA9,CABYR,CACNA1G,CALCRL,CALD1,CAMP,CASP1,CBS/LOC102724560,CCDC66,CCN1,CCND1,CD22,CD6,CDA,CDC42EP3,CDK14,CEACAM6,CEP41,CLDN1,CLSPN,CLU,CMTM4,CORO6,CPA4,CRABP2,CTNNAL1,CTSV,CXCL17,CYP24A1,CYP4F3,DAB2,DEPDC5,DKK1,DLD,DLL3,DLX4,DNAJC6,DSG3,DST,DUSP10,DUSP6,EFCAB…	280
Cardiovascular System Development and Function,Organismal Development	Angiogenesis	5.8e-08	Decreased	-2.419	ADAM12,ADAMTS6,AKT3,ANTXR2,ATP1B3,BACE1,BCAS3,CACNA1G,CALCRL,CAMP,CASP1,CBS/LOC102724560,CCN1,CCND1,CITED1,DAB2,DKK1,EPHA2,EPHB2,ETS1,F2RL1,FAS,FN1,G6PD,GBP1,GLUL,HAS2,HSD11B2,IL1A,IL1B,IL1RL1,IL24,ITGA2,ITGA5,JAG1,JAM3,JUN,JUNB,LDLR,LGALS8,MAPT,MET,mir-130,mir-154,mir-19,mir-204,mir-378,MMP13,MMP7,MYB,MYO1E,NFKBIA,NRG1,NRP2,OLR1,PCSK5,PIM1,PLAU,PLD1,PML,PRKAB2,PTHLH,RAPGEF3,RARA,RASA1,RNF213,ROB…	81
Cancer,Organismal Injury and Abnormalities	Abdominal carcinoma	5.92e-08		1.378	ADAM12,ADAR,ANTXR2,ARID5B,ASNS,ATP1B3,BPGM,CA13,CA9,CABYR,CALCRL,CALD1,CASP1,CBS/LOC102724560,CCDC66,CCN1,CCND1,CDA,CDC42EP3,CDK14,CEP41,CLDN1,CLSPN,CLU,CMTM4,CTNNAL1,CTSV,CXCL17,CYP4F3,DAB2,DKK1,DLD,DLX4,DST,DUSP10,DUSP6,EFCAB11,EIF4A2,EPHA2,EPHB2,ETS1,F2RL1,FAS,FILIP1L,FN1,FOXN2,G6PD,GBP1,GLUL,GPRC5A,GPT2,GSTM3,H1-2,H3C11,HBA1/HBA2,IER3,IFIT3,IGFBP5,IGFBP6,IL1A,IL1B,IL1RAP,ITGB6,JAG1,JAG2,JAM3,…	136
Cancer,Organismal Injury and Abnormalities	Anogenital cancer	6.37e-08		-1.715	ADAM12,ADAMTS6,AKAP12,AKT3,ALKAL2,ANTXR2,ANXA9,APOBEC3B,ARG2,ARID5B,BLMH,CA9,CALD1,CBS/LOC102724560,CCN1,CCND1,CDA,CDC42EP3,CEACAM6,CEP41,CLDN1,CLSPN,CLU,CMTM4,CORO6,CRABP2,CTNNAL1,CTSV,CYP24A1,DAB2,DEPDC5,DKK1,DLX4,DNAJC6,DST,EIF4A2,ELOVL7,EPHA2,EPHB2,ETS1,EXT1,F2RL1,FANCM,FAS,FHL2,FILIP1L,FN1,FOSL1,FOXN2,FOXP1,GALNT2,GLUL,GPRC5A,GSTM3,H1-2,HBA1/HBA2,HCAR2,HGD,HNRNPU,HSD11B2,HSPB8,IBSP,IER3,IGFB…	166
Cancer,Organismal Injury and Abnormalities	Abdominal neoplasm	7.9e-08		-0.934	ADAM12,ADAR,AKAP12,AKT3,ALG6,ANTXR2,APOBEC3B,ARG2,ARHGEF28,ARID5B,ASNS,ATP1B3,BACE1,BCKDK,BPGM,CA13,CA9,CABYR,CACNA1G,CALCRL,CALD1,CAMP,CASP1,CBS/LOC102724560,CCDC66,CCN1,CCND1,CD22,CDA,CDC42EP3,CDK14,CEACAM6,CEP41,CLDN1,CLSPN,CLU,CMTM4,CPA4,CRABP2,CTNNAL1,CTSV,CXCL17,CYP24A1,CYP4F3,DAB2,DKK1,DLD,DLX4,DNAJC6,DST,DUSP10,DUSP6,EFCAB11,EIF4A2,ELOVL7,EMX2,ENC1,EPHA2,EPHB2,ERAP2,ETS1,EXT1,F2RL1,FANCM,…	220
Cancer,Organismal Injury and Abnormalities	Incidence of tumor	9.06e-08		1.62	ADAM12,AKAP12,AKT3,ALG6,ANTXR2,APOBEC3B,ARG2,ARID5B,ASNS,BPGM,CA9,CABYR,CALCRL,CALD1,CASP1,CBS/LOC102724560,CCN1,CCND1,CDA,CDC42EP3,CEACAM6,CLDN1,CLSPN,CLU,CMTM4,CRABP2,CTNNAL1,CTSV,DAB2,DKK1,DLX4,DST,DUSP6,EFCAB11,EIF4A2,ENC1,EPHA2,EPHB2,ETS1,EXT1,F2RL1,FANCM,FAS,FCGR2A,FHL2,FILIP1L,FN1,FOXN2,G6PD,GALNT2,GLUL,GPRC5A,GPT2,GSTM3,H1-2,HABP4,HBA1/HBA2,HCAR2,HNRNPU,HSD11B2,IDE,IER3,IFIT3,IGFBP5,IGFBP…	160
Cellular Development,Cellular Growth and Proliferation	Cell proliferation of tumor cell lines	1.19e-07	Decreased	-4.692	ACER3,ADAM12,ADAR,AKAP12,AKT3,ARG2,ARRDC3,ASCC3,ASNS,BAIAP2L1,BICD1,CA9,CACNA1G,CAMP,CASP1,CCN1,CCND1,CDK14,CEACAM6,CITED1,CLSPN,CLU,CLYBL,CRABP2,CSAG2/CSAG3,CYP24A1,DAB2,DDX53,DEPDC5,DGKD,DKK1,DLX4,DSG3,DUSP10,DUSP6,ELL,ELOVL7,EMX2,ENC1,EPHA2,ETS1,EXT1,F2RL1,FAS,FBXO32,FHL2,FN1,FNTA,FOSL1,FOXP1,G6PD,GALNT2,GLUL,GPRC5A,GRP,H1-2,HAS2,HECTD2,HNRNPU,HSD11B2,HSPB8,IBSP,IDE,IER3,IGFBP5,IL1A,IL1B,IL24,…	146
Cancer,Organismal Injury and Abnormalities	Breast or colorectal cancer	1.77e-07		-1.929	ADAM12,ADAMTS6,AKAP12,ALKAL2,ANXA9,APOBEC3B,ARHGEF28,ARID5B,ASNS,BCKDK,CA9,CACNA1G,CALD1,CAMP,CCN1,CCND1,CD22,CDC42EP3,CEACAM6,CEP41,CLDN1,CLSPN,CLU,CORO6,CPA4,CRABP2,DEPDC5,DKK1,DLX4,DST,DUSP10,DUSP6,EFCAB11,EIF4A2,EMX2,ENC1,EPHA2,EPHB2,ERAP2,ETS1,FANCM,FAS,FCGR2A,FHL2,FN1,FOSL1,GALNT12,GLUL,GPRC5A,GSTM3,H1-2,HBA1/HBA2,HCAR2,HGD,HSD11B2,HSD17B2,HSPB8,IBSP,IER3,IGFBP5,IGFBP6,IL1A,IL1B,IL1RL1,IRF1…	147
Organismal Injury and Abnormalities	Abdominal lesion	1.86e-07		-0.15	ADAM12,ADAR,AKAP12,AKT3,ALG6,ANTXR2,APOBEC3B,ARG2,ARHGEF28,ARID5B,ASNS,ATP1B3,BACE1,BCKDK,BPGM,CA13,CA9,CABYR,CACNA1G,CALCRL,CALD1,CAMP,CASP1,CBS/LOC102724560,CCDC66,CCN1,CCND1,CD22,CDA,CDC42EP3,CDK14,CEACAM6,CEP41,CLDN1,CLSPN,CLU,CMTM4,CPA4,CRABP2,CTNNAL1,CTSV,CXCL17,CYP24A1,CYP4F3,DAB2,DKK1,DLD,DLX4,DNAJC6,DST,DUSP10,DUSP6,EFCAB11,EIF4A2,ELOVL7,EMX2,ENC1,EPHA2,EPHB2,ERAP2,ETS1,EXT1,F2RL1,FANCM,…	229
Cancer,Gastrointestinal Disease,Organismal Injury and Abnormalities	Digestive system cancer	2.07e-07		0.231	ADAM12,ADAR,ANTXR2,ARHGEF28,ASNS,ATP1B3,BACE1,BCKDK,CA13,CA9,CABYR,CACNA1G,CALD1,CAMP,CASP1,CCDC66,CCN1,CCND1,CD22,CDA,CDC42EP3,CDK14,CEACAM6,CEP41,CLDN1,CLSPN,CLU,CPA4,CRABP2,CXCL17,CYP4F3,DKK1,DLD,DLX4,DUSP10,DUSP6,EFCAB11,EIF4A2,EMX2,ENC1,EPHA2,EPHB2,ERAP2,ETS1,FANCM,FAS,FBXO32,FCGR2A,FN1,G6PD,GALNT12,GBP1,GLUL,GPT2,H1-2,H3C11,HAS2,HBA1/HBA2,HSD11B2,HSD17B2,IBSP,IGFBP5,IGFBP6,IL1A,IL1B,IL1RAP,…	159
Cancer,Organismal Injury and Abnormalities	Urogenital cancer	2.32e-07		-1.128	ADAM12,ADAMTS6,AKAP12,AKT3,ALKAL2,ANTXR2,ANXA9,APOBEC3B,ARG2,ARID5B,ASNS,BLMH,BPGM,CA9,CALCRL,CALD1,CBS/LOC102724560,CCN1,CCND1,CDA,CDC42EP3,CEACAM6,CEP41,CLDN1,CLSPN,CLU,CMTM4,CORO6,CRABP2,CTNNAL1,CTSV,CYP24A1,DAB2,DEPDC5,DKK1,DLX4,DNAJC6,DST,DUSP6,EIF4A2,ELOVL7,EPHA2,EPHB2,ETS1,EXT1,F2RL1,FANCM,FAS,FHL2,FILIP1L,FN1,FOSL1,FOXN2,FOXP1,G6PD,GALNT2,GLUL,GPRC5A,GSTM3,H1-2,HBA1/HBA2,HCAR2,HGD,HNRNPU,…	177
Cellular Development,Cellular Growth and Proliferation	Cell proliferation of breast cancer cell lines	2.62e-07		-1.821	ADAM12,ADAR,ARRDC3,BICD1,CA9,CCN1,CCND1,CITED1,CLU,CRABP2,DAB2,DEPDC5,DUSP6,EPHA2,ETS1,FAS,FN1,FOSL1,FOXP1,H1-2,HAS2,HSD11B2,HSPB8,IBSP,IER3,IGFBP5,IL1B,IL24,IRF1,ITGA2,ITGA5,JUN,LACTB,MAGED1,MCL1,MET,mir-19,mir-204,MTUS1,MYB,NFKBIA,NPC1,NR5A2,NRG1,PIM1,PLAU,PML,PTHLH,RARA,RNF187,SRC,TPD52L1,TRIM39	53
Inflammatory Response,Organismal Injury and Abnormalities	Inflammation of organ	2.72e-07		1.703	ADAMTS6,AKAP12,ARHGAP32,ASNS,BLMH,CA13,CA9,CAMP,CASP1,CBS/LOC102724560,CCN1,CD22,CD6,CDA,CDC42EP3,CEACAM6,CEP41,CLU,COIL,CSAG2/CSAG3,CTSV,DKK1,DSG3,DUSP10,EPHA2,ERAP2,ETS1,F2RL1,FAS,FCGR2A,FN1,FNTA,FOSL1,GARNL3,GATM,GBP1,GRP,HBA1/HBA2,HCAR2,IDE,IFIT3,IKZF3,IL1A,IL1B,IL1RL1,IL24,IL7R,IRF1,ITGB6,JAG1,JUN,JUNB,KDM6A,KLK6,LDLR,LTF,MALT1,MAPT,MCL1,MGAM,mir-130,mir-154,mir-19,mir-378,MMP13,MMP7,MTNR1A,…	111
Cellular Development,Cellular Growth and Proliferation	Proliferation of lung cancer cell lines	2.78e-07	Decreased	-3.941	ADAM12,AKT3,CAMP,CCN1,CCND1,CYP24A1,DAB2,DGKD,DKK1,EPHA2,FNTA,FOSL1,GPRC5A,GRP,IL1B,JUN,LOC102724428/SIK1,MALT1,MCL1,MET,mir-130,mir-154,mir-19,mir-190,mir-378,NEAT1,NRG1,NT5E,PDP1,PIM1,PTPN2,ROR1,SAMD9L,ST8SIA1,TRIM39,TRPC1,TTF1,WNT5B	38
Cellular Movement	Migration of connective tissue cells	2.9e-07	Decreased	-2.378	ARHGEF28,ARID5B,CBS/LOC102724560,CCND1,FN1,FOSL1,IL1B,LAMTOR2,MET,mir-204,MMP7,MRC2,NFAT5,PLAU,PML,PMP22,PTPN2,RAPGEF3,RASGRF1,SRC,THBS1,TNS1	22
Cancer,Organismal Injury and Abnormalities	Frequency of tumor	2.97e-07		1.404	ADAM12,AKAP12,AKT3,ALG6,APOBEC3B,ARG2,ARID5B,ASNS,BPGM,CA9,CABYR,CALCRL,CALD1,CASP1,CCN1,CCND1,CDC42EP3,CEACAM6,CLDN1,CLSPN,CLU,CMTM4,CRABP2,CTNNAL1,DAB2,DLX4,DUSP6,EFCAB11,EIF4A2,ENC1,EPHA2,ETS1,EXT1,FANCM,FAS,FCGR2A,FN1,FOXN2,G6PD,GLUL,GPRC5A,GPT2,GSTM3,H1-2,HCAR2,HSD11B2,IDE,IER3,IFIT3,IGFBP6,IKZF3,IL1A,IL1B,IL1RAP,IL24,IRF1,ITGBL1,JAG2,JAM3,JUN,JUNB,KDM6A,KIF3A,KLK6,KRT80,LIFR,LOC102724428/SI…	133
Cancer,Organismal Injury and Abnormalities	Advanced malignant tumor	3.19e-07		-1.399	ADAM12,ADAR,AKAP12,AKT3,ANTXR2,BHLHE41,CA9,CALD1,CASP1,CCN1,CCND1,CDA,CLU,CMTM4,CPA4,CRABP2,CTNNAL1,DAB2,DKK1,DLL3,DUSP6,EMX2,EPHA2,ERAP2,EXT1,FANCM,FAS,FCGR2A,FN1,FOXN2,FOXP1,GLUL,GPRC5A,GPT2,GRP,GSTM3,HCAR2,IBSP,IGFBP5,IL1A,IL1B,IL1RL1,IL24,IRF1,ITGA2,ITGBL1,JAG1,JAG2,JAM3,JUN,KDM6A,KLK6,LGALS8,LOC102724428/SIK1,LTF,MALT1,MET,mir-130,mir-154,mir-19,mir-378,mir-548,MMP7,MTNR1A,MTUS1,MYB,NEDD9,NE…	94
Cancer,Organismal Injury and Abnormalities,Reproductive System Disease	HER2 negative hormone receptor negative breast cancer	3.24e-07			ADAM12,ALKAL2,APOBEC3B,CCND1,CEACAM6,ETS1,FAS,FN1,GPRC5A,HGD,IGFBP6,IL1A,IL1B,IRF1,JUN,JUNB,LY6K,MET,MICAL2,mir-130,mir-154,mir-204,MXRA5,MYB,NMU,NT5E,PIM1,PTHLH,TGFBI,THBS1,TIMP3,TNNT1	32
Cancer,Organismal Injury and Abnormalities	Adenocarcinoma	3.5e-07		1.607	ANXA9,APOBEC3B,ARG2,ARID5B,ASNS,BPGM,CA9,CABYR,CALCRL,CALD1,CBS/LOC102724560,CCDC66,CCN1,CCND1,CDA,CDC42EP3,CEP41,CLDN1,CLSPN,CLU,CMTM4,CORO6,CRABP2,CTNNAL1,CXCL17,DAB2,DKK1,DLX4,DST,DUSP6,EIF4A2,EPHA2,EPHB2,ETS1,F2RL1,FANCM,FAS,FILIP1L,FN1,FOSL1,FOXN2,G6PD,GPRC5A,GPT2,GSTM3,H1-2,HSPB8,IER3,IFIT3,IGFBP5,IGFBP6,IL1A,IL1B,IL1RAP,ITGA5,ITGB6,ITGBL1,JAG1,JAG2,JAM3,KDM6A,KLK6,KRT80,LIFR,LINC01559,LMOD…	123
Cancer,Organismal Injury and Abnormalities	Malignant genitourinary solid tumor	3.71e-07		-1.128	ADAM12,ADAMTS6,AKAP12,AKT3,ALKAL2,ANTXR2,ANXA9,APOBEC3B,ARG2,ARID5B,ASNS,BPGM,CA9,CALCRL,CALD1,CBS/LOC102724560,CCN1,CCND1,CDA,CDC42EP3,CEACAM6,CEP41,CLDN1,CLSPN,CLU,CMTM4,CORO6,CRABP2,CTNNAL1,CTSV,CYP24A1,DAB2,DEPDC5,DKK1,DLX4,DNAJC6,DST,DUSP6,EIF4A2,ELOVL7,EPHA2,EPHB2,ETS1,EXT1,F2RL1,FANCM,FAS,FHL2,FILIP1L,FN1,FOSL1,FOXN2,FOXP1,G6PD,GALNT2,GLUL,GPRC5A,GSTM3,H1-2,HBA1/HBA2,HCAR2,HGD,HNRNPU,HSD11…	176
Cancer,Organismal Injury and Abnormalities,Reproductive System Disease	HER2-negative breast cancer	3.86e-07			ADAM12,ALKAL2,APOBEC3B,CCND1,CEACAM6,DEPDC5,ETS1,FAS,FN1,GPRC5A,HGD,IGFBP6,IL1A,IL1B,IRF1,JUN,JUNB,LY6K,MET,MICAL2,mir-130,mir-154,mir-19,mir-204,MXRA5,MYB,NMU,NT5E,PIM1,PTHLH,TGFBI,THBS1,TIMP3,TNNT1	34
Cellular Movement	Cell movement of connective tissue cells	4.14e-07	Decreased	-2.74	ARHGEF28,ARID5B,CBS/LOC102724560,CCND1,FN1,FOSL1,IL1B,JUN,LAMTOR2,MET,mir-204,MMP7,MRC2,NFAT5,PLAU,PML,PMP22,PTPN2,RAPGEF3,RASGRF1,SMAD3,SRC,THBS1,TNS1,WNT5B	25
Cancer,Gastrointestinal Disease,Organismal Injury and Abnormalities	Colon cancer	4.79e-07			ADAM12,ASNS,CALD1,CAMP,CCND1,CLDN1,CLSPN,CLU,DLX4,EFCAB11,EIF4A2,ENC1,EPHA2,EPHB2,FAS,FN1,HSD11B2,HSD17B2,IBSP,IL1B,JAG1,JAM3,JUN,KLK6,KRT80,LGALS8,MET,mir-130,mir-154,mir-19,MMP13,MMP7,MYB,MYL9,NMU,NRG1,OGA,PARPBP,PLD1,PLEK2,PLEKHH2,PMP22,PPP3R2,RAD51,RSRP1,SLC26A2,SMAD3,SRC,SRPX,TCOF1,TIMP3,TNNT1,TPD52L1,WDR74,ZNF24	55
Cellular Movement,Connective Tissue Development and Function	Cell movement of fibroblasts	4.87e-07	Decreased	-2.43	ARHGEF28,ARID5B,CCND1,FN1,IL1B,JUN,LAMTOR2,MET,mir-204,MMP7,MRC2,NFAT5,PLAU,PML,PMP22,PTPN2,RAPGEF3,RASGRF1,SMAD3,SRC,THBS1,TNS1	22
Cancer,Organismal Injury and Abnormalities	Squamous-cell carcinoma	5.94e-07		0.068	ADAM12,APOBEC3B,ARID5B,ASNS,CABYR,CCND1,CDC42EP3,CLSPN,CLU,DSG3,EIF4A2,EPHA2,FAS,FN1,FOXP1,H1-2,H3C11,HAS2,HBA1/HBA2,IGFBP5,IGFBP6,IL1A,IL1B,IL24,IRF1,ITGBL1,JAM3,JUN,KDM6A,KRT80,LIFR,LOC102724428/SIK1,LTF,MATN2,MCL1,MET,MGAM,MICAL2,mir-130,mir-154,mir-19,mir-204,mir-378,MMP13,MTNR1A,MYH8,MYL9,MYO3B,NEDD9,NFKBIA,NMU,PLAU,POLR2M,PPP6C,PTHLH,PTPN2,RAD51,RASA1,S100A9,SERPINB13,SMAD3,SRPX,THBS1,THSD4…	67
Cancer,Organismal Injury and Abnormalities	Extracranial solid tumor	6.27e-07		-1.395	ADAM12,ADAMTS6,ADAR,AKAP12,AKT3,ALG6,ALKAL2,ANTXR2,ANXA9,APOBEC3B,ARG2,ARHGEF28,ARID5B,ARRDC3,ASNS,ATP1B3,BACE1,BCKDK,BLMH,BPGM,CA13,CA9,CABYR,CACNA1G,CALCRL,CALD1,CAMP,CASP1,CBS/LOC102724560,CCDC66,CCN1,CCND1,CD22,CDA,CDC42EP3,CDK14,CEACAM6,CEP41,CLDN1,CLSPN,CLU,CMTM4,CORO6,CPA4,CRABP2,CTNNAL1,CTSV,CXCL17,CYP24A1,CYP4F3,DAB2,DEPDC5,DKK1,DLD,DLL3,DLX4,DNAJC6,DSG3,DST,DUSP10,DUSP6,EFCAB11,EIF4A2,E…	267
Cancer,Organismal Injury and Abnormalities	Invasive tumor	6.3e-07		-1.542	ADAM12,ADAMTS6,ADAR,AKAP12,AKT3,ANTXR2,BHLHE41,CA9,CALD1,CASP1,CCN1,CCND1,CDA,CDC42EP3,CLSPN,CLU,CPA4,CRABP2,DKK1,DLL3,DST,DUSP6,EMX2,EPHA2,ERAP2,EXT1,FANCM,FAS,FCGR2A,FHL2,FN1,FOSL1,FOXP1,GLUL,GPRC5A,GPT2,GRP,GSTM3,HCAR2,HSPB8,IBSP,IER3,IGFBP5,IL1A,IL1B,IL1RL1,IL24,IRF1,ITGA2,ITGBL1,JAG1,JAM3,JUN,KDM6A,LGALS8,LOC102724428/SIK1,LTF,MALT1,MET,mir-130,mir-154,mir-19,mir-378,mir-548,MMP13,MMP7,MTNR1…	97
Cancer,Organismal Injury and Abnormalities	Generation of tumor	6.54e-07		0.515	ADAM12,AKAP12,AKT3,APOBEC3B,ARG2,ARHGAP32,ARID5B,ASNS,BPGM,CA9,CABYR,CACNA1G,CALCRL,CALD1,CASP1,CCN1,CCND1,CDC42EP3,CEP41,CLDN1,CLSPN,CLU,CMTM4,CRABP2,CTNNAL1,DAB2,DEPDC5,DLX4,DUSP6,EFCAB11,EIF4A2,ENC1,EPHA2,ETS1,EXT1,FANCM,FAS,FCGR2A,FN1,FOXN2,G6PD,GBP1,GPRC5A,GPT2,GSTM3,H1-2,IDE,IER3,IFIT3,IGFBP5,IGFBP6,IKZF3,IL1A,IL1B,IL1RAP,IL24,IRF1,ITGBL1,JAG1,JAG2,JAM3,JUN,KDM6A,KIF3A,KLK6,KRT80,LIFR,LOC10…	130
Cardiovascular System Development and Function	Development of vasculature	8.44e-07	Decreased	-2.419	ADAM12,ADAMTS6,AKT3,ANTXR2,ATP1B3,BACE1,BCAS3,CACNA1G,CALCRL,CAMP,CASP1,CBS/LOC102724560,CCN1,CCND1,CITED1,CLU,DAB2,DKK1,EPHA2,EPHB2,ETS1,F2RL1,FAS,FN1,G6PD,GBP1,GLUL,HAS2,HSD11B2,IL1A,IL1B,IL1RL1,IL24,ITGA2,ITGA5,JAG1,JAM3,JUN,JUNB,LDLR,LGALS8,MAPT,MET,mir-130,mir-154,mir-19,mir-204,mir-378,MMP13,MMP7,MPRIP,MYB,MYO1E,NFKBIA,NRG1,NRP2,OLR1,P2RX4,PCSK5,PIM1,PLAU,PLD1,PML,PRKAB2,PTHLH,RAPGEF3,RARA,…	85
Cellular Development	Onset of differentiation of keratinocyte cancer cell lines	9.76e-07	Decreased	-2	CCN1,FN1,IL1B,JAG1	4
Cellular Movement,Connective Tissue Development and Function	Migration of fibroblasts	8.79e-07		-1.861	ARHGEF28,ARID5B,CCND1,FN1,IL1B,LAMTOR2,MET,mir-204,MMP7,MRC2,NFAT5,PLAU,PML,PMP22,PTPN2,RAPGEF3,RASGRF1,THBS1,TNS1	19
Organismal Development	Morphology of body cavity	9.03e-07			ACP2,ADAM12,ADAR,AKAP12,AKAP5,AKT3,ANTXR2,ARG2,ARID5B,BAG3,BCAS3,CA9,CALCRL,CBS/LOC102724560,CCND1,CDC42EP3,CITED1,CLU,CTSV,CYP24A1,DAB2,DGKD,DKK1,DOCK11,DUSP6,EMX2,EPHB2,ETS1,F2RL1,FANCM,FAS,FBXO32,FBXO43,FHL2,FKTN,FN1,FOSL1,G6PD,H1-2,HAS2,HSD11B2,HSD17B2,HSPB8,IBSP,IER3,IGFBP5,IGFBP6,IKZF3,IL1B,IL1RL1,IL7R,IRF1,ITGA2,ITGB6,JAG1,JAG2,JUN,JUNB,KIF3A,LDLR,LMOD1,LRRC10,MALT1,MCL1,MET,mir-19,mir-378…	122
Cancer,Organismal Injury and Abnormalities	Advanced malignant solid tumor	9.56e-07		0.019	ADAM12,ADAR,AKAP12,CA9,CALD1,CASP1,CCN1,CCND1,CLU,CMTM4,CPA4,CRABP2,CTNNAL1,DAB2,DKK1,DLL3,DUSP6,EMX2,EPHA2,ERAP2,FAS,FCGR2A,FN1,FOXN2,GLUL,GSTM3,HCAR2,IGFBP5,IL1A,IL1B,IL1RL1,IL24,JAG1,JAG2,JUN,KDM6A,KLK6,LGALS8,LOC102724428/SIK1,LTF,MET,mir-130,mir-154,mir-19,mir-378,mir-548,MMP7,MTNR1A,MTUS1,NT5E,PDCD2L,PDP1,PLAU,PML,PPP3R2,RARA,SCGB1A1,SHC4,SMAD3,SRC,SRPX,THBS1,USP7,ZNF138	64
Tissue Morphology	Quantity of cells	1.25e-06	Decreased	-4.264	ADAM12,ADAR,ADD3,AKT3,ANTXR2,ARID5B,BACE1,BAG3,BATF3,CA9,CACNA1G,CALCRL,CAMP,CASP1,CBS/LOC102724560,CCND1,CD22,CD6,CLDN1,CLU,CTSV,CXCL17,DGKD,DKK1,DLD,DNAJC6,DOCK11,DUSP10,DUSP6,E2F6,EDA,EFL1,ELL,EMX2,EPG5,EPHA2,EPHB2,ETS1,F2RL1,FAS,FCGR2A,FHDC1,FHL2,FN1,FYB1,HBA1/HBA2,HCAR2,HHAT,HSD11B2,HSPB8,IBSP,IGFBP5,IGFBP6,IKZF3,IL1A,IL1B,IL1RAP,IL1RL1,IL24,IL7R,IRF1,ITGA2,ITGB6,JAG1,JAG2,JAM3,JUN,JUNB,LDLR…	136
Cancer,Organismal Injury and Abnormalities	Solid tumor	9.82e-07		-1.05	ADAM12,ADAMTS6,ADAR,AKAP12,AKAP5,AKT3,ALG6,ALKAL2,ANTXR2,ANXA9,APOBEC3B,ARG2,ARHGAP15,ARHGAP32,ARHGEF28,ARID5B,ARRDC3,ASNS,ATP1B3,BACE1,BBX,BCKDK,BLMH,BPGM,CA13,CA9,CABYR,CACNA1G,CALCRL,CALD1,CAMP,CASP1,CBS/LOC102724560,CCDC66,CCN1,CCND1,CD22,CD6,CDA,CDC42EP3,CDK14,CEACAM6,CEP41,CLDN1,CLSPN,CLU,CMTM4,CORO6,CPA4,CRABP2,CTNNAL1,CTSV,CXCL17,CYP24A1,CYP4F3,DAB2,DEPDC5,DKK1,DLD,DLL3,DLX4,DNAJC6,DSG3,D…	291
Cell Death and Survival	Cell viability of cervical cancer cell lines	1.15e-06		-1.617	AKAP5,BCKDK,CASP1,CLU,DUSP10,DUSP6,FAS,GPT2,HBA1/HBA2,IER3,JUN,KAT5,LIAS,MCL1,NFKBIA,PDP1,PFDN4,PLK2,PNKP,PPP6C,RAD51,RASA1,RFK,ROR1,SEM1,SKA1,SLC48A1	27
Cancer,Gastrointestinal Disease,Organismal Injury and Abnormalities	Colon tumor	1.32e-06	Decreased	-2.2	ADAM12,ASNS,ATP1B3,CALD1,CAMP,CCND1,CEACAM6,CLDN1,CLSPN,CLU,DLX4,DUSP10,EFCAB11,EIF4A2,ENC1,EPHA2,EPHB2,FAS,FN1,HSD11B2,HSD17B2,IBSP,IL1B,JAG1,JAM3,JUN,KLK6,KRT80,LGALS8,MET,mir-130,mir-154,mir-19,MMP13,MMP7,MYB,MYL9,NMU,NRG1,OGA,PARPBP,PLD1,PLEK2,PLEKHH2,PMP22,PPP3R2,RAD51,RSRP1,SLC26A2,SMAD3,SRC,SRPX,TCOF1,TIMP3,TNNT1,TPD52L1,WDR74,ZNF24	58
Cellular Development,Cellular Growth and Proliferation,Nervous System Development and Function,Tissue Development	Growth of neurites	1.38e-06	Decreased	-2.757	ARHGAP32,COBL,DUSP10,EPHA2,EPHB2,EXT1,FAS,FN1,HBA1/HBA2,IL1B,IMPA1,KIF3A,LIFR,MAPT,MET,MPRIP,NFKBIA,NPAS4,NRG1,PDP1,PLD1,PTPN2,ROBO1,SEMA3A,SRC,SRF,ST8SIA1,SYNPO,THAP1,THBS1	30
Cell-To-Cell Signaling and Interaction	Interaction of tumor cell lines	1.77e-06	Decreased	-3.397	ADAM12,ADD3,AKAP12,CAMP,CASP14,CCND1,DAB2,DSG3,EPHA2,ETS1,EXT1,FAS,FCGR2A,FN1,FOXP1,FYB1,GALNT2,GRP,HAS2,IL1B,ITGA2,ITGA5,JAM3,JUN,JUNB,LGALS8,LTF,MET,MYO6,NFKBIA,NRG1,PHLDA1,PLAU,PLD1,RASA1,SEMA3A,SERPINB3,SMAD3,SRC,THBS1,TIMP3,TRPV6	42
Cancer,Organismal Injury and Abnormalities,Reproductive System Disease	Tumorigenesis of reproductive tract	1.43e-06			ADAM12,AKT3,ANTXR2,APOBEC3B,ARID5B,CA9,CALCRL,CAMP,CBS/LOC102724560,CCN1,CCND1,CDA,CDC42EP3,CEACAM6,CLSPN,CLU,CMTM4,CRABP2,CTNNAL1,CTSV,CYP24A1,DAB2,DKK1,DLX4,DST,EIF4A2,EPHA2,EPHB2,EXT1,F2RL1,FANCM,FAS,FHL2,FILIP1L,FN1,FOXN2,GALNT2,GPRC5A,H1-2,HBA1/HBA2,HNRNPU,IER3,IFIT3,IGFBP5,IGFBP6,IL1B,JAG2,JAM3,JUN,JUNB,KDM6A,KLK6,KRT80,LIFR,LMOD1,MATN2,MCUB,MET,mir-130,mir-154,mir-19,MMP13,MMP7,MYL9,NEDD9,…	93
Cancer,Organismal Injury and Abnormalities,Respiratory Disease	Respiratory system tumor	1.61e-06		0	ADAM12,AKAP12,AKT3,ANTXR2,APOBEC3B,ARG2,ARID5B,ASNS,ATP1B3,CA9,CABYR,CAMP,CCND1,CDA,CDC42EP3,CEP41,CLDN1,CLSPN,CLU,CRABP2,CYP24A1,DAB2,DKK1,DLL3,DSG3,DUSP6,EIF4A2,EPHA2,FANCM,FAS,FN1,FNTA,FOXP1,GPRC5A,GPT2,H1-2,HCAR2,IDE,IL1A,IL1B,IL1RL1,IRF1,ITGA5,ITGBL1,JAM3,JUN,KDM6A,KLK6,KRT80,LIFR,LOC102724428/SIK1,MAGED1,MALT1,MCL1,MET,mir-130,mir-154,mir-19,mir-204,mir-378,MMP13,MMP7,MTNR1A,MTUS1,MYL9,MYO6…	95
Cancer,Organismal Injury and Abnormalities	Genitourinary tumor	1.73e-06		-0.603	ADAM12,ADAMTS6,AKAP12,AKT3,ALKAL2,ANTXR2,ANXA9,APOBEC3B,ARG2,ARID5B,ARRDC3,ASNS,BLMH,BPGM,CA9,CALCRL,CALD1,CAMP,CBS/LOC102724560,CCN1,CCND1,CDA,CDC42EP3,CEACAM6,CEP41,CLDN1,CLSPN,CLU,CMTM4,CORO6,CRABP2,CTNNAL1,CTSV,CYP24A1,DAB2,DEPDC5,DKK1,DLX4,DNAJC6,DST,DUSP6,EIF4A2,ELOVL7,EPHA2,EPHB2,ETS1,EXT1,F2RL1,FANCM,FAS,FHL2,FILIP1L,FN1,FOSL1,FOXN2,FOXP1,G6PD,GALNT2,GLUL,GPRC5A,GSTM3,H1-2,HBA1/HBA2,HCAR2…	187
Cell-To-Cell Signaling and Interaction	Binding of tumor cell lines	2.03e-06	Decreased	-3.548	ADAM12,ADD3,AKAP12,CAMP,CASP14,CCND1,DAB2,DSG3,EPHA2,ETS1,EXT1,FAS,FCGR2A,FN1,FOXP1,FYB1,GALNT2,GRP,HAS2,IL1B,ITGA2,ITGA5,JAM3,JUN,JUNB,LGALS8,LTF,MET,MYO6,NFKBIA,NRG1,PHLDA1,PLAU,PLD1,RASA1,SEMA3A,SERPINB3,SMAD3,SRC,THBS1,TIMP3	41
Cancer,Organismal Injury and Abnormalities,Respiratory Disease	Lung carcinoma	1.81e-06		0.388	ADAM12,AKT3,ANTXR2,APOBEC3B,ARG2,ARID5B,ASNS,CA9,CABYR,CAMP,CCND1,CDA,CDC42EP3,CEP41,CLDN1,CLSPN,CLU,CRABP2,CYP24A1,DAB2,DKK1,DLL3,DSG3,DUSP6,EIF4A2,EPHA2,FANCM,FAS,FN1,FNTA,FOXP1,GPT2,H1-2,IL1A,IL1B,IRF1,ITGA5,ITGBL1,JAM3,KDM6A,KLK6,KRT80,LIFR,LOC102724428/SIK1,MAGED1,MALT1,MCL1,MET,mir-154,mir-19,MMP13,MTUS1,MYL9,MYO6,NEAT1,NFKBIA,NMU,NRG1,NT5E,PLEK2,PPP6C,PRDX4,PSMG3-AS1,RARA,RASA1,ROBO1,SRC,S…	75
Cancer,Organismal Injury and Abnormalities	Abdominal adenocarcinoma	1.95e-06		1.237	ARID5B,ASNS,BPGM,CA9,CALCRL,CALD1,CBS/LOC102724560,CCDC66,CCN1,CCND1,CDA,CLDN1,CLSPN,CLU,CMTM4,CTNNAL1,CXCL17,DAB2,DKK1,DLX4,DST,DUSP6,EIF4A2,EPHA2,EPHB2,ETS1,F2RL1,FAS,FILIP1L,FN1,FOXN2,G6PD,GPRC5A,GSTM3,H1-2,IFIT3,IGFBP5,IGFBP6,IL1A,IL1B,IL1RAP,ITGB6,JAG1,JAG2,JAM3,KDM6A,KLK6,KRT80,LIFR,LINC01559,LMOD1,LOC102724428/SIK1,LPCAT1,MATN2,MCL1,MET,MICAL2,mir-130,mir-154,mir-204,MMP13,MMP7,MYL9,NEDD9,…	90
Cell-To-Cell Signaling and Interaction	Adhesion of tumor cell lines	2.95e-06	Decreased	-3.045	ADAM12,ADD3,AKAP12,CASP14,CCND1,DAB2,DSG3,EPHA2,ETS1,FN1,FOXP1,FYB1,GALNT2,GRP,ITGA2,ITGA5,JAM3,JUN,JUNB,LGALS8,LTF,MET,MYO6,NFKBIA,NRG1,PHLDA1,PLAU,PLD1,RASA1,SEMA3A,SMAD3,SRC,THBS1,TIMP3	34
Cancer,Gastrointestinal Disease,Organismal Injury and Abnormalities	Digestive organ tumor	2.06e-06		-0.799	ADAM12,ADAR,ANTXR2,ARHGEF28,ASNS,ATP1B3,BACE1,BCKDK,CA13,CA9,CABYR,CACNA1G,CALD1,CAMP,CASP1,CCDC66,CCN1,CCND1,CD22,CDA,CDC42EP3,CDK14,CEACAM6,CEP41,CLDN1,CLSPN,CLU,CPA4,CRABP2,CTSV,CXCL17,CYP4F3,DKK1,DLD,DLX4,DUSP10,DUSP6,EFCAB11,EIF4A2,EMX2,ENC1,EPHA2,EPHB2,ERAP2,ETS1,FANCM,FAS,FBXO32,FCGR2A,FN1,G6PD,GALNT12,GBP1,GLUL,GPT2,H1-2,H3C11,HAS2,HBA1/HBA2,HSD11B2,HSD17B2,IBSP,IGFBP5,IGFBP6,IL1A,IL1B,IL…	163
Cancer,Organismal Injury and Abnormalities,Reproductive System Disease	Female genital neoplasm	2.39e-06			ADAM12,AKT3,ANTXR2,APOBEC3B,ARID5B,CA9,CALCRL,CAMP,CBS/LOC102724560,CCN1,CCND1,CDA,CDC42EP3,CEACAM6,CLSPN,CLU,CMTM4,CRABP2,CTNNAL1,CTSV,CYP24A1,DAB2,DKK1,DLX4,DST,EIF4A2,EPHA2,EPHB2,EXT1,F2RL1,FANCM,FAS,FHL2,FILIP1L,FN1,FOXN2,GALNT2,GPRC5A,H1-2,HBA1/HBA2,HNRNPU,IER3,IFIT3,IGFBP5,IGFBP6,IL1B,JAG2,JAM3,JUN,JUNB,KDM6A,KLK6,KRT80,LIFR,LMOD1,MATN2,MCUB,MET,mir-130,mir-154,mir-19,MMP13,MMP7,MYL9,NEDD9,…	93
Cancer,Organismal Injury and Abnormalities,Reproductive System Disease	Female genital tract cancer	2.64e-06			AKT3,ANTXR2,APOBEC3B,ARID5B,CA9,CBS/LOC102724560,CCN1,CCND1,CDA,CEACAM6,CLSPN,CLU,CMTM4,CTNNAL1,CTSV,CYP24A1,DAB2,DKK1,DLX4,DST,EIF4A2,EPHB2,EXT1,F2RL1,FANCM,FAS,FHL2,FILIP1L,FN1,FOXN2,GALNT2,GPRC5A,H1-2,HBA1/HBA2,HNRNPU,IER3,IGFBP5,IGFBP6,JAG2,JAM3,JUN,JUNB,KDM6A,KLK6,KRT80,LIFR,LMOD1,MATN2,MET,mir-130,mir-154,mir-19,MMP13,MMP7,MYL9,NEDD9,NMU,NT5E,OLFML2A,PDCD2L,PIM1,PLAU,PMP22,RAD51,RRAS2,SERPI…	78
Cancer,Organismal Injury and Abnormalities	Advanced extracranial solid tumor	2.82e-06		0.456	ADAM12,AKAP12,CA9,CCN1,CCND1,CLU,CMTM4,CPA4,CRABP2,CTNNAL1,DAB2,DKK1,DLL3,DUSP6,EMX2,EPHA2,ERAP2,FAS,FCGR2A,FN1,FOXN2,GLUL,HCAR2,IGFBP5,IL1A,IL1B,IL1RL1,JAG1,JAG2,KLK6,LGALS8,LOC102724428/SIK1,LTF,MET,mir-130,mir-154,mir-19,mir-378,mir-548,MMP7,MTNR1A,MTUS1,NT5E,PDCD2L,PDP1,PLAU,PML,PPP3R2,SCGB1A1,SMAD3,SRC,SRPX,THBS1,USP7,ZNF138	55
Hematological System Development and Function,Tissue Morphology	Quantity of blood cells	3.92e-06	Decreased	-2.707	ADAM12,ADAR,ADD3,AKT3,ARID5B,BAG3,BATF3,CA9,CALCRL,CAMP,CASP1,CBS/LOC102724560,CCND1,CD22,CD6,CLDN1,CLU,CTSV,CXCL17,DKK1,DOCK11,DUSP10,E2F6,EFL1,EPHA2,ETS1,F2RL1,FAS,FCGR2A,FHL2,FYB1,HBA1/HBA2,HCAR2,IKZF3,IL1A,IL1B,IL1RL1,IL7R,IRF1,ITGA2,ITGB6,JAG1,JAG2,JAM3,JUN,LDLR,LGALS8,MALT1,MAPT,MATN2,MCL1,MMP13,MYB,NEDD9,NFAT5,NFATC2IP,NFKBIA,NPC1,NT5E,PELI1,PIM1,PLAU,PLEK2,PML,PRDM11,PSMB8,PSMB9,PTPN2,RAR…	85
Cancer,Organismal Injury and Abnormalities	Metastasis	3.02e-06		-1.399	ADAM12,ADAR,AKAP12,AKT3,ANTXR2,BHLHE41,CA9,CALD1,CASP1,CCN1,CCND1,CDA,CLU,CPA4,CRABP2,DKK1,DLL3,DUSP6,EMX2,EPHA2,ERAP2,EXT1,FANCM,FAS,FCGR2A,FN1,FOXP1,GLUL,GPRC5A,GPT2,GRP,GSTM3,HCAR2,IBSP,IGFBP5,IL1A,IL1B,IL1RL1,IL24,IRF1,ITGA2,ITGBL1,JAG1,JAM3,JUN,KDM6A,LGALS8,LOC102724428/SIK1,LTF,MALT1,MET,mir-130,mir-154,mir-19,mir-378,mir-548,MMP7,MTNR1A,MTUS1,MYB,NEDD9,NEK4,NFKBIA,NRG1,NT5E,P2RY6,PDP1,PLAU…	84
Cancer,Organismal Injury and Abnormalities	Development of malignant tumor	3.13e-06		1.192	ADAM12,AKAP12,AKT3,APOBEC3B,ARG2,ARID5B,ASNS,BPGM,CA9,CABYR,CALCRL,CALD1,CASP1,CCN1,CCND1,CDC42EP3,CLDN1,CLSPN,CLU,CMTM4,CRABP2,CTNNAL1,DAB2,DLX4,DUSP6,EFCAB11,EIF4A2,EPHA2,ETS1,EXT1,FANCM,FAS,FCGR2A,FN1,FOXN2,G6PD,GPRC5A,GPT2,GSTM3,H1-2,IDE,IER3,IFIT3,IGFBP6,IKZF3,IL1A,IL1B,IL1RAP,IL24,IRF1,ITGBL1,JAG2,JAM3,JUN,KDM6A,KIF3A,KLK6,KRT80,LIFR,LOC102724428/SIK1,LPCAT1,MAGED1,MALT1,MCL1,MET,MICAL2,mir…	113
Cell-To-Cell Signaling and Interaction	Binding of keratinocyte cancer cell lines	3.46e-06		-1.452	ADD3,DSG3,GALNT2,IL1B,RASA1	5
Cellular Movement	Cell movement of lung cancer cell lines	6.46e-06	Decreased	-2.58	AKT3,CAMP,CCN1,CTNNAL1,ETS1,FN1,FOSL1,GPRC5A,IL1B,ITGA5,JAM3,MALT1,MET,mir-130,mir-154,mir-19,MMP7,NEAT1,NFKBIA,NRG1,RAB11FIP1,SMAD3,SRC	23
Cancer,Organismal Injury and Abnormalities	Thoracic neoplasm	3.93e-06		0.182	ADAM12,AKAP12,AKT3,ANTXR2,APOBEC3B,ARG2,ARID5B,ASNS,ATP1B3,CA9,CABYR,CAMP,CASP1,CCND1,CD22,CDA,CDC42EP3,CEP41,CLDN1,CLSPN,CLU,CRABP2,CYP24A1,DAB2,DKK1,DLL3,DSG3,DUSP6,EIF4A2,EPHA2,FANCM,FAS,FN1,FNTA,FOXP1,GPRC5A,GPT2,H1-2,HCAR2,IL1A,IL1B,IL1RL1,IRF1,ITGA5,ITGBL1,JAM3,JUN,KDM6A,KLK6,KRT80,LIFR,LOC102724428/SIK1,MAGED1,MALT1,MCL1,MET,mir-154,mir-19,MMP13,MMP7,MTNR1A,MTUS1,MYL9,MYO6,NEAT1,NEDD9,NFKB…	93
Organismal Development	Abnormal morphology of body cavity	4.1e-06			ADAM12,ADAR,AKAP12,AKAP5,ANTXR2,ARID5B,BAG3,BCAS3,CA9,CALCRL,CBS/LOC102724560,CCND1,CDC42EP3,CLU,CTSV,CYP24A1,DAB2,DKK1,DOCK11,EMX2,EPHB2,ETS1,FANCM,FAS,FBXO32,FBXO43,FHL2,FKTN,FN1,FOSL1,G6PD,H1-2,HAS2,HSD11B2,HSD17B2,HSPB8,IBSP,IER3,IGFBP5,IKZF3,IL1RL1,IL7R,IRF1,ITGB6,JAG1,JAG2,JUN,KIF3A,LDLR,LMOD1,LRRC10,MALT1,MCL1,MET,mir-19,mir-378,MIR5088,MMP7,MYB,MYL9,MYO1E,NFAT5,NFKBIA,NNAT,NPC1,NR5A2,NT5E…	107
Cancer,Organismal Injury and Abnormalities	Intrathoracic organ tumor	4.17e-06		0.182	ADAM12,AKAP12,AKT3,ANTXR2,APOBEC3B,ARG2,ARID5B,ASNS,ATP1B3,CA9,CABYR,CAMP,CASP1,CCND1,CDA,CDC42EP3,CEP41,CLDN1,CLSPN,CLU,CRABP2,CYP24A1,DAB2,DKK1,DLL3,DSG3,DUSP6,EIF4A2,EPHA2,FANCM,FAS,FN1,FNTA,FOXP1,GPRC5A,GPT2,H1-2,HCAR2,IL1A,IL1B,IL1RL1,IRF1,ITGA5,ITGBL1,JAM3,JUN,KDM6A,KLK6,KRT80,LIFR,LOC102724428/SIK1,MAGED1,MALT1,MCL1,MET,mir-154,mir-19,MMP13,MMP7,MTNR1A,MTUS1,MYL9,MYO6,NEAT1,NEDD9,NFKBIA,NM…	92
Cancer,Gastrointestinal Disease,Organismal Injury and Abnormalities	Metastatic colorectal cancer	4.28e-06			CCND1,CLU,CPA4,CRABP2,DKK1,DUSP6,EMX2,EPHA2,ERAP2,FAS,FCGR2A,GLUL,IGFBP5,IL1A,JAG1,LGALS8,LTF,MET,mir-130,mir-154,mir-19,mir-378,mir-548,PLAU,PPP3R2,SMAD3,SRC,SRPX,THBS1	29
Cancer,Organismal Injury and Abnormalities,Respiratory Disease	Lung tumor	4.53e-06		0	ADAM12,AKAP12,AKT3,ANTXR2,APOBEC3B,ARG2,ARID5B,ASNS,ATP1B3,CA9,CABYR,CAMP,CCND1,CDA,CDC42EP3,CEP41,CLDN1,CLSPN,CLU,CRABP2,CYP24A1,DAB2,DKK1,DLL3,DSG3,DUSP6,EIF4A2,EPHA2,FANCM,FAS,FN1,FNTA,FOXP1,GPRC5A,GPT2,H1-2,HCAR2,IL1A,IL1B,IL1RL1,IRF1,ITGA5,ITGBL1,JAM3,JUN,KDM6A,KLK6,KRT80,LIFR,LOC102724428/SIK1,MAGED1,MALT1,MCL1,MET,mir-154,mir-19,MMP13,MMP7,MTNR1A,MTUS1,MYL9,MYO6,NEAT1,NEDD9,NFKBIA,NMU,NRG1…	91
Connective Tissue Disorders,Inflammatory Disease,Organismal Injury and Abnormalities,Skeletal and Muscular Disorders	Systemic rheumatic disease	4.76e-06			FAS,IL1A,IL1B,TRAF3IP2	4
Cellular Movement	Cell movement of breast cancer cell lines	4.81e-06		-1.849	ADAM12,ARPC1B,ARRDC3,BHLHE41,CCND1,CTNNAL1,DUSP6,EPHA2,ETS1,FN1,FOSL1,GEMIN5,IBSP,IL1B,ITGA2,ITGBL1,JUN,MET,mir-19,mir-204,MMP7,MTUS1,MYB,NFKBIA,NRG1,NT5E,PIEZO2,PLAU,PTHLH,RAB11FIP1,RASA1,ROR1,SEMA3A,SLC48A1,SMAD3,SRC,STK24,TNS1,TPD52L1	39
Cancer,Organismal Injury and Abnormalities,Respiratory Disease	Malignant neoplasm of respiratory system	5.09e-06		0.599	ADAM12,AKAP12,AKT3,ANTXR2,APOBEC3B,ARG2,ARID5B,ASNS,CA9,CABYR,CAMP,CCND1,CDA,CDC42EP3,CEP41,CLDN1,CLSPN,CLU,CRABP2,CYP24A1,DAB2,DKK1,DLL3,DSG3,DUSP6,EIF4A2,EPHA2,FANCM,FAS,FN1,FNTA,FOXP1,GPT2,H1-2,HCAR2,IDE,IL1A,IL1B,IL1RL1,IRF1,ITGA5,ITGBL1,JAM3,JUN,KDM6A,KLK6,KRT80,LIFR,LOC102724428/SIK1,MAGED1,MALT1,MCL1,MET,mir-130,mir-154,mir-19,mir-204,mir-378,MMP13,MMP7,MTNR1A,MTUS1,MYL9,MYO6,NEAT1,NFKBIA,…	89
Cell Death and Survival,Organismal Injury and Abnormalities	Cell death of breast cancer cell lines	5.1e-06		-0.945	BAG3,CAMP,CASP1,CASP14,CCN1,CCND1,CLU,CRABP2,DAB2,DRAM1,EPHA2,FAS,FBXO32,FN1,HCAR2,HSPB8,IER3,IGFBP5,IL24,IRF1,ITGA2,JUN,MCL1,MYO6,NEDD9,NFKBIA,NRG1,PIM1,PLK2,PML,PNKP,PTHLH,PTPN2,SRC,TRIM39,WASF1,ZNF367	37
Cancer,Organismal Injury and Abnormalities,Reproductive System Disease	Genital tumor	5.39e-06		-1.079	ADAM12,AKAP12,AKT3,ANTXR2,APOBEC3B,ARG2,ARID5B,BLMH,CA9,CALCRL,CALD1,CAMP,CBS/LOC102724560,CCN1,CCND1,CDA,CDC42EP3,CEACAM6,CLSPN,CLU,CMTM4,CRABP2,CTNNAL1,CTSV,CYP24A1,DAB2,DKK1,DLX4,DNAJC6,DST,EIF4A2,ELOVL7,EPHA2,EPHB2,EXT1,F2RL1,FANCM,FAS,FHL2,FILIP1L,FN1,FOXN2,FOXP1,GALNT2,GPRC5A,H1-2,HBA1/HBA2,HNRNPU,IBSP,IER3,IFIT3,IGFBP5,IGFBP6,IL1B,IL7R,IRF1,ITGB6,JAG1,JAG2,JAM3,JUN,JUNB,KCNS3,KDM6A,KLK6,KR…	127
Cell Death and Survival,Organismal Injury and Abnormalities	Cell death of lung cancer cell lines	5.39e-06		1.3	ADAR,AKT3,ATP1B3,CAMP,CASP1,CCND1,ELL,EPHA2,FAS,G6PD,IGFBP6,JAG1,JUN,KAT5,KAT8,LGALS8,MCL1,MET,MICAL2,mir-154,NFKBIA,NRG1,NT5E,PDE12,PIM1,PML,PNKP,PTPN2,SRC,ST8SIA1,TRIM39,TTF1	32
Cell Morphology,Tissue Development	Tubulation of cells	5.95e-06		-1.236	ANTXR2,CASP1,CCN1,EPHA2,GBP1,IL1A,IL1RL1,mir-130,MMP13,OLR1,PLD1,PML,ROBO1,SEMA3A,SMAD3,SRC,TGFBI,TIMP3,TRPC1	19
Hematological System Development and Function,Tissue Morphology	Quantity of mononuclear leukocytes	7.47e-06	Decreased	-3.719	ADAR,AKT3,ARID5B,BAG3,BATF3,CA9,CALCRL,CAMP,CASP1,CBS/LOC102724560,CD22,CD6,CLU,CTSV,CXCL17,DOCK11,DUSP10,E2F6,EPHA2,ETS1,F2RL1,FAS,FCGR2A,FYB1,HCAR2,IKZF3,IL1A,IL1B,IL1RL1,IL7R,IRF1,ITGA2,ITGB6,JAG1,JAG2,JAM3,LDLR,LGALS8,MALT1,MAPT,MATN2,MCL1,MYB,NEDD9,NFAT5,NFATC2IP,NFKBIA,NPC1,NT5E,PELI1,PIM1,PLAU,PML,PRDM11,PSMB8,PSMB9,PTPN2,RARA,S100A9,SMAD3,SRF,ST8SIA1,TGFBI,THBS1,TRAF3IP2	65
Cancer,Organismal Injury and Abnormalities	Pelvic tumor	6.26e-06		-1.27	ADAM12,AKAP12,AKT3,ANTXR2,APOBEC3B,ARG2,ARHGEF28,ARID5B,CA9,CALCRL,CALD1,CAMP,CBS/LOC102724560,CCN1,CCND1,CDA,CDC42EP3,CEACAM6,CLSPN,CLU,CMTM4,CRABP2,CTNNAL1,CTSV,CYP24A1,DAB2,DKK1,DLX4,DNAJC6,DST,EIF4A2,ELOVL7,EPHA2,EPHB2,EXT1,F2RL1,FANCM,FAS,FHL2,FILIP1L,FN1,FOSL1,FOXN2,GALNT12,GALNT2,GPRC5A,H1-2,HBA1/HBA2,HNRNPU,IBSP,IER3,IFIT3,IGFBP5,IGFBP6,IL1B,IL7R,IRF1,ITGB6,JAG1,JAG2,JAM3,JUN,JUNB,KCNS3,K…	130
Cancer,Organismal Injury and Abnormalities,Reproductive System Disease	Development of genital tumor	6.31e-06		-0.577	ADAM12,AKT3,ANTXR2,APOBEC3B,ARID5B,CA9,CALCRL,CBS/LOC102724560,CCN1,CCND1,CDA,CDC42EP3,CLSPN,CLU,CMTM4,CRABP2,CTNNAL1,CTSV,DAB2,DKK1,DLX4,DST,EIF4A2,EPHA2,EPHB2,EXT1,F2RL1,FAS,FHL2,FILIP1L,FOXN2,GALNT2,GPRC5A,H1-2,HBA1/HBA2,HNRNPU,IER3,IFIT3,IGFBP5,IGFBP6,JAG2,JAM3,JUN,JUNB,KDM6A,KLK6,KRT80,LIFR,LMOD1,MATN2,MCUB,MET,mir-130,mir-154,mir-19,MMP13,MYL9,NEDD9,NMU,NR5A2,NT5E,OLFML2A,PDCD2L,PIM1,PMP22,…	80
Cell-To-Cell Signaling and Interaction	Binding of connective tissue cells	8.78e-06	Decreased	-2.83	ADAM12,AKAP12,CCN1,CCND1,DKK1,FN1,IL1B,ITGA5,JAG1,JAM3,LDLR,LGALS8,MRC2,PLAU,PML,PMP22,RASA1,SRC,TGFBI	19
Cellular Assembly and Organization,Cellular Function and Maintenance	Organization of cytoskeleton	8.79e-06	Decreased	-4.445	ADAM12,AKAP12,ARHGEF28,BACE1,BCAS3,BICD1,CCDC66,CCN1,CDKL5,CEP19,CEP41,CEP83,CLU,COBL,CTSV,DKK1,DNMBP,DOCK11,DST,ENC1,EPHA2,EPHB2,ETS1,EXT1,F2RL1,FAS,FCGR2A,FHDC1,FHL2,FN1,GRP,HAS2,IDE,IL1A,IL1B,IL1RAP,IL1RL1,ITGA5,JUN,KIF3A,LDLR,LIFR,LOC102724428/SIK1,LRP12,LTF,MAPT,MATN2,MET,MICAL2,MKS1,MMP7,MPRIP,MTUS1,MYB,MYL9,MYO3B,MYO6,NEDD9,NFAT5,NFKBIA,NPC1,NRG1,NRP2,PDLIM7,PLAU,PLD1,PLEK2,PLEKHG4,PLK2,PM…	97
Dermatological Diseases and Conditions,Immunological Disease,Inflammatory Disease,Inflammatory Response,Organismal Injury and Abnormalities	Autoimmune bullous skin disease	8.1e-06			ARHGAP32,CSAG2/CSAG3,DSG3,ERAP2,FCGR2A,GBP1,IFIT3,IL1A,IL1B,MXRA7,MYL9,PRKAR2B,PSD3,RHOBTB1,THBS1,TNS1	16
Cardiovascular System Development and Function	Morphology of cardiovascular system	8.34e-06			ADAM12,AKAP12,AKAP5,AKT3,ARG2,BAG3,BCAS3,CALCRL,CBS/LOC102724560,CCND1,CDC42EP3,CLU,CTSV,DUSP6,EPHA2,ETS1,F2RL1,FAS,FBXO32,FHL2,FKTN,FN1,FOSL1,G6PD,H1-2,HAS2,HSD11B2,HSPB8,IER3,IL1A,IL1B,IL1RL1,IRF1,ITGA2,ITGA5,JAG1,JUN,KIF3A,LDLR,LRRC10,MAPT,MCL1,mir-19,mir-378,MIR5088,MMP7,MPRIP,MYL9,MYO1E,NFAT5,NFKBIA,NT5E,P2RX4,P2RY6,PIM1,PLAU,PRKAG2,PTHLH,RARA,RASA1,SEMA3A,SLC39A8,SMAD3,SRF,SRI,THBS1,TIMP3,T…	71
Cellular Movement	Cell movement of lung cell lines	1.12e-05	Decreased	-2.333	CYP2S1,EPHA2,FN1,FOSL1,MET,mir-130,NRG1,SRC,ZNF24	9
Cellular Assembly and Organization,Cellular Function and Maintenance	Microtubule dynamics	1.15e-05	Decreased	-4.12	ARHGEF28,BACE1,BCAS3,BICD1,CCDC66,CCN1,CDKL5,CEP19,CEP41,CEP83,COBL,CTSV,DKK1,DNMBP,DOCK11,DST,ENC1,EPHA2,EPHB2,EXT1,F2RL1,FAS,FHDC1,FN1,GRP,HAS2,IDE,IL1A,IL1B,IL1RAP,IL1RL1,ITGA5,JUN,KIF3A,LDLR,LIFR,LOC102724428/SIK1,LRP12,LTF,MAPT,MATN2,MET,MKS1,MMP7,MPRIP,MTUS1,MYB,MYL9,MYO3B,MYO6,NEDD9,NFAT5,NFKBIA,NPC1,NRG1,NRP2,PLAU,PLD1,PLEKHG4,PMP22,RAPGEF3,RAPGEF6,RASGRF1,ROBO1,ROR1,RRBP1,SCLT1,SEMA3A,SE…	85
Cancer,Organismal Injury and Abnormalities,Respiratory Disease	Non-small cell lung carcinoma	9.65e-06		0.816	ADAM12,AKT3,APOBEC3B,ARG2,ARID5B,ASNS,CA9,CABYR,CCND1,CDA,CDC42EP3,CEP41,CLDN1,CLSPN,CLU,CRABP2,CYP24A1,DAB2,DSG3,DUSP6,EIF4A2,EPHA2,FANCM,FAS,FN1,FNTA,FOXP1,GPT2,H1-2,IL1A,IL1B,IRF1,ITGA5,ITGBL1,JAM3,KDM6A,KLK6,KRT80,LIFR,LOC102724428/SIK1,MAGED1,MALT1,MCL1,MET,mir-154,MMP13,MTUS1,MYL9,MYO6,NEAT1,NFKBIA,NMU,NRG1,NT5E,PLEK2,PPP6C,PRDX4,PSMG3-AS1,RARA,RASA1,ROBO1,SRC,SRPX,TGFBI,THBS1,TIMP3,TNNT1,T…	70
Inflammatory Response,Organismal Injury and Abnormalities	Inflammation of absolute anatomical region	9.75e-06		1.984	ADAMTS6,AKAP12,ASNS,CA13,CA9,CAMP,CASP1,CBS/LOC102724560,CCN1,CD22,CD6,CDC42EP3,CEACAM6,CEP41,CLU,CTSV,DKK1,DUSP10,EPHA2,ETS1,F2RL1,FAS,FCGR2A,FN1,FNTA,FOSL1,GARNL3,GATM,HBA1/HBA2,HCAR2,IDE,IFIT3,IKZF3,IL1A,IL1B,IL1RL1,IL24,IL7R,IRF1,ITGB6,JAG1,JUN,JUNB,LDLR,LTF,MALT1,MAPT,MGAM,mir-130,mir-154,mir-19,mir-378,MMP13,MMP7,MTNR1A,NFAT5,NFKBIA,NMU,NPC1,NR5A2,NRG1,NT5E,OTUD7B,P2RX4,P2RY6,PELI1,PIM1,PLA…	91
Cell Death and Survival,Organismal Injury and Abnormalities	Apoptosis of tumor cell lines	9.86e-06		0.058	ACER3,AKAP12,AKT3,ASNS,ATP1B3,BAG3,CAMP,CASP1,CASP14,CCN1,CCND1,CEACAM6,CLU,CRABP2,DAB2,DDX53,DGKD,DKK1,DLD,DUSP6,ELL,ENC1,EPHA2,EPHB2,ETS1,FAS,FBXO32,FN1,FOSL1,FOXP1,G6PD,HCAR2,HNRNPU,HSD11B2,HSPB8,IDE,IER3,IGFBP5,IGFBP6,IL1A,IL1B,IL24,IRF1,ITGA2,JAG1,JUN,KAT5,LCMT1,LGALS8,LIAS,MAPT,MCL1,MET,mir-130,mir-154,mir-204,MMP7,MTUS1,MYB,MYO6,NEDD9,NFKBIA,NIBAN2,NRG1,OGA,PDLIM7,PIM1,PKNOX2,PLAU,PLD1,PLK…	99
Cancer,Gastrointestinal Disease,Organismal Injury and Abnormalities	Large intestine neoplasm	1.19e-05	Decreased	-2.967	ADAM12,ARHGEF28,ASNS,ATP1B3,BCKDK,CACNA1G,CALD1,CAMP,CASP1,CCND1,CD22,CEACAM6,CLDN1,CLSPN,CLU,CPA4,CRABP2,CTSV,DKK1,DLX4,DUSP10,DUSP6,EFCAB11,EIF4A2,EMX2,ENC1,EPHA2,EPHB2,ERAP2,ETS1,FAS,FCGR2A,FN1,GALNT12,GLUL,H1-2,HSD11B2,HSD17B2,IBSP,IGFBP5,IL1A,IL1B,JAG1,JAM3,JUN,KAT5,KLK6,KRT80,LGALS8,LIFR,LTF,MCL1,MET,mir-130,mir-154,mir-19,mir-378,mir-548,MMP13,MMP7,MYB,MYL9,NEAT1,NEDD9,NMU,NR5A2,NRG1,OGA,P…	97
Cancer,Gastrointestinal Disease,Organismal Injury and Abnormalities	Metastatic malignant neoplasm of digestive system	1.15e-05			CCN1,CCND1,CLU,CPA4,CRABP2,DKK1,DUSP6,EMX2,EPHA2,ERAP2,FAS,FCGR2A,GLUL,IGFBP5,IL1A,JAG1,LGALS8,LOC102724428/SIK1,LTF,MET,mir-130,mir-154,mir-19,mir-378,mir-548,PDP1,PLAU,PPP3R2,SMAD3,SRC,SRPX,THBS1	32
Cellular Movement	Invasion of squamous cell carcinoma cell lines	1.28e-05	Decreased	-2.635	CLU,FN1,FOXP1,GALNT2,GRP,ITGA5,ITGB6,MALT1,MICAL2,SRC,WNT5B	11
Cellular Development,Embryonic Development,Organismal Development,Tissue Development	Differentiation of endoderm	1.16e-05		0.254	DAB2,EXT1,FN1,ITGA5,JUN,RARA,SRC	7
Cancer,Gastrointestinal Disease,Organismal Injury and Abnormalities	Gastrointestinal tract cancer	1.16e-05		-1.706	ADAM12,ANTXR2,ARHGEF28,ASNS,BACE1,BCKDK,CACNA1G,CALD1,CAMP,CASP1,CCN1,CCND1,CD22,CLDN1,CLSPN,CLU,CPA4,CRABP2,DKK1,DLX4,DUSP10,DUSP6,EFCAB11,EIF4A2,EMX2,ENC1,EPHA2,EPHB2,ERAP2,ETS1,FAS,FCGR2A,FN1,G6PD,GALNT12,GLUL,H1-2,HAS2,HSD11B2,HSD17B2,IBSP,IGFBP5,IGFBP6,IL1A,IL1B,IL1RL1,IL24,IRF1,ITGBL1,JAG1,JAM3,JUN,KAT5,KDM6A,KLK6,KRT80,LGALS8,LIFR,LTF,MALT1,MATN2,MCL1,MET,MGAM,mir-130,mir-154,mir-19,mir-20…	115
Cancer,Organismal Injury and Abnormalities	Hyperplasia of tissue	1.17e-05		0.38	CA9,CTSV,E2F6,F2RL1,FANCM,HSD11B2,IL1A,IL1RAP,IL1RL1,JAG2,MMP13,MMP7,NFKBIA,NRG1,PTPN2,RNF187,ROBO1,SCGB1A1,SMAD3,TAF4B,THBS1,TSC22D3	22
Hematological System Development and Function,Tissue Morphology	Quantity of leukocytes	1.37e-05	Decreased	-3.181	ADAM12,ADAR,AKT3,ARID5B,BAG3,BATF3,CA9,CALCRL,CAMP,CASP1,CBS/LOC102724560,CD22,CD6,CLDN1,CLU,CTSV,CXCL17,DKK1,DOCK11,DUSP10,E2F6,EFL1,EPHA2,ETS1,F2RL1,FAS,FCGR2A,FHL2,FYB1,HCAR2,IKZF3,IL1A,IL1B,IL1RL1,IL7R,IRF1,ITGA2,ITGB6,JAG1,JAG2,JAM3,LDLR,LGALS8,MALT1,MAPT,MATN2,MCL1,MMP13,MYB,NEDD9,NFAT5,NFATC2IP,NFKBIA,NPC1,NT5E,PELI1,PIM1,PLAU,PML,PRDM11,PSMB8,PSMB9,PTPN2,RARA,S100A9,SCNN1B,SLC39A8,SMAD3,S…	76
Cell Death and Survival,Organismal Injury and Abnormalities	Apoptosis of breast cancer cell lines	1.2e-05		-1.442	BAG3,CASP1,CASP14,CCN1,CCND1,CLU,CRABP2,DAB2,EPHA2,FAS,FBXO32,FN1,HCAR2,HSPB8,IER3,IGFBP5,IL24,IRF1,ITGA2,JUN,MCL1,MYO6,NEDD9,NFKBIA,NRG1,PIM1,PLK2,PTHLH,PTPN2,SRC,TRIM39,ZNF367	32
Hematological System Development and Function,Tissue Morphology	Quantity of myeloid cells	1.26e-05		0.115	ADAM12,ADD3,BAG3,CAMP,CASP1,CBS/LOC102724560,CD22,CLDN1,CLU,CTSV,CXCL17,DKK1,EPHA2,F2RL1,FAS,FCGR2A,FHL2,HBA1/HBA2,IL1A,IL1B,IL1RL1,ITGB6,JAM3,LDLR,MAPT,MATN2,MCL1,MMP13,MYB,NFATC2IP,NFKBIA,NPC1,NT5E,PIM1,PLAU,PLEK2,PML,PRDM11,PTPN2,S100A9,SCNN1B,SLC39A8,SMAD3,SOX6,SPRED2,SRC,THBS1,TIMP3,TRAF3IP2,TRPA1,TSC22D3	51
Cancer,Gastrointestinal Disease,Organismal Injury and Abnormalities	Colorectal tumor	1.44e-05	Decreased	-2.967	ADAM12,ARHGEF28,ASNS,ATP1B3,BCKDK,CACNA1G,CALD1,CAMP,CASP1,CCND1,CD22,CEACAM6,CLDN1,CLSPN,CLU,CPA4,CRABP2,CTSV,DKK1,DLX4,DUSP10,DUSP6,EFCAB11,EIF4A2,EMX2,ENC1,EPHA2,EPHB2,ERAP2,ETS1,FAS,FCGR2A,FN1,GALNT12,GLUL,H1-2,HSD11B2,HSD17B2,IBSP,IGFBP5,IL1A,IL1B,JAG1,JAM3,JUN,KAT5,KLK6,KRT80,LGALS8,LIFR,LTF,MCL1,MET,mir-130,mir-154,mir-19,mir-378,mir-548,MMP13,MMP7,MYB,MYL9,NEAT1,NEDD9,NMU,NR5A2,NRG1,OGA,P…	96
Cancer,Gastrointestinal Disease,Organismal Injury and Abnormalities	Malignant neoplasm of large intestine	1.65e-05	Decreased	-2.236	ADAM12,ARHGEF28,ASNS,BCKDK,CACNA1G,CALD1,CAMP,CCND1,CD22,CLDN1,CLSPN,CLU,CPA4,CRABP2,DKK1,DLX4,DUSP10,DUSP6,EFCAB11,EIF4A2,EMX2,ENC1,EPHA2,EPHB2,ERAP2,ETS1,FAS,FCGR2A,FN1,GALNT12,GLUL,H1-2,HSD11B2,HSD17B2,IBSP,IGFBP5,IL1A,IL1B,JAG1,JAM3,JUN,KAT5,KLK6,KRT80,LGALS8,LIFR,LTF,MCL1,MET,mir-130,mir-154,mir-19,mir-378,mir-548,MMP13,MMP7,MYB,MYL9,NEAT1,NEDD9,NMU,NRG1,OGA,PARPBP,PHLDA1,PLAU,PLD1,PLEK2,PLE…	90
Cellular Development,Cellular Growth and Proliferation,Nervous System Development and Function,Tissue Development	Proliferation of neuronal cells	1.65e-05	Decreased	-3.067	ARHGAP32,CCND1,COBL,DUSP10,EPHA2,EPHB2,EXT1,FAS,FN1,HBA1/HBA2,IL1B,IMPA1,JAG1,KIF3A,LIFR,MAPT,MET,MPRIP,NFKBIA,NPAS4,NRG1,PDP1,PLD1,PTPN2,ROBO1,SEMA3A,SRC,SRF,ST8SIA1,SYNPO,TCOF1,THAP1,THBS1	33
Hematological System Development and Function,Inflammatory Response,Tissue Morphology	Quantity of phagocytes	1.59e-05		0.102	ADAM12,BAG3,BATF3,CAMP,CASP1,CBS/LOC102724560,CLDN1,CLU,CTSV,CXCL17,EPHA2,F2RL1,FAS,FCGR2A,FHL2,IL1A,IL1B,IL1RL1,IL7R,IRF1,ITGB6,JAM3,LDLR,MAPT,MCL1,MMP13,NFATC2IP,NFKBIA,NPC1,NT5E,PLAU,PML,PRDM11,PTPN2,S100A9,SCNN1B,SLC39A8,SMAD3,SRC,THBS1,TIMP3,TRAF3IP2,TRPA1	43
Cancer,Organismal Injury and Abnormalities,Respiratory Disease	Lung cancer	1.59e-05		0.599	ADAM12,AKAP12,AKT3,ANTXR2,APOBEC3B,ARG2,ARID5B,ASNS,CA9,CABYR,CAMP,CCND1,CDA,CDC42EP3,CEP41,CLDN1,CLSPN,CLU,CRABP2,CYP24A1,DAB2,DKK1,DLL3,DSG3,DUSP6,EIF4A2,EPHA2,FANCM,FAS,FN1,FNTA,FOXP1,GPT2,H1-2,HCAR2,IL1A,IL1B,IL1RL1,IRF1,ITGA5,ITGBL1,JAM3,JUN,KDM6A,KLK6,KRT80,LIFR,LOC102724428/SIK1,MAGED1,MALT1,MCL1,MET,mir-154,mir-19,MMP13,MMP7,MTNR1A,MTUS1,MYL9,MYO6,NEAT1,NFKBIA,NMU,NRG1,NT5E,OGA,PCSK5,PLEK…	85
Cellular Movement	Migration of squamous cell carcinoma cell lines	1.72e-05	Decreased	-3.212	CLU,DSG3,FN1,FOXP1,GALNT2,HAS2,ITGA5,ITGB6,JUN,MCL1,MET,MICAL2,NEDD9,SRC	14
Cancer,Gastrointestinal Disease,Organismal Injury and Abnormalities	Intestinal tumor	1.77e-05	Decreased	-2.54	ADAM12,ARHGEF28,ASNS,ATP1B3,BCKDK,CACNA1G,CALD1,CAMP,CASP1,CCND1,CD22,CEACAM6,CLDN1,CLSPN,CLU,CPA4,CRABP2,CTSV,DKK1,DLX4,DUSP10,DUSP6,EFCAB11,EIF4A2,EMX2,ENC1,EPHA2,EPHB2,ERAP2,ETS1,FAS,FCGR2A,FN1,GALNT12,GLUL,H1-2,HSD11B2,HSD17B2,IBSP,IGFBP5,IL1A,IL1B,JAG1,JAM3,JUN,KAT5,KDM6A,KLK6,KRT80,LGALS8,LIFR,LTF,MCL1,MET,mir-130,mir-154,mir-19,mir-378,mir-548,MMP13,MMP7,MYB,MYL9,NEAT1,NEDD9,NMU,NR5A2,NRG1…	98
Cancer,Organismal Injury and Abnormalities	Metastatic solid tumor	1.66e-05		0.019	ADAM12,ADAR,AKAP12,CA9,CALD1,CASP1,CCN1,CCND1,CLU,CPA4,CRABP2,DKK1,DLL3,DUSP6,EMX2,EPHA2,ERAP2,FAS,FCGR2A,FN1,GLUL,GSTM3,HCAR2,IGFBP5,IL1A,IL1B,IL1RL1,IL24,JAG1,JUN,LGALS8,LOC102724428/SIK1,LTF,MET,mir-130,mir-154,mir-19,mir-378,mir-548,MMP7,MTUS1,NT5E,PDP1,PLAU,PML,PPP3R2,RARA,SCGB1A1,SHC4,SMAD3,SRC,SRPX,THBS1	53
Cancer,Organismal Injury and Abnormalities	Genitourinary adenocarcinoma	1.68e-05		-1.387	ANXA9,ARID5B,ASNS,BPGM,CA9,CALCRL,CBS/LOC102724560,CCN1,CCND1,CDA,CDC42EP3,CLSPN,CLU,CMTM4,CORO6,CTNNAL1,DAB2,DKK1,DLX4,DST,DUSP6,EIF4A2,EPHA2,EPHB2,ETS1,F2RL1,FAS,FILIP1L,FN1,FOSL1,FOXN2,G6PD,GPRC5A,GSTM3,H1-2,HSPB8,IER3,IFIT3,IGFBP5,IL1B,IL1RAP,ITGB6,JAG1,JAG2,JAM3,KDM6A,KLK6,KRT80,LIFR,LMOD1,LPCAT1,MATN2,MET,MICAL2,mir-130,mir-154,mir-19,mir-204,MYL9,NEDD9,NFKBIA,NMU,OTUD7B,PDCD2L,PDLIM7,PML,P…	77
Cellular Movement,Hematological System Development and Function,Immune Cell Trafficking	Cell movement of leukocytes	1.77e-05	Decreased	-2.006	ARHGAP15,CAMP,CASP1,CCN1,CCND1,CD22,CD6,CTSV,CXCL17,DKK1,DOCK11,EPHA2,ETS1,F2RL1,FAS,FCGR2A,FHL2,FN1,FYB1,GPRC5A,GRP,HCAR2,IL1A,IL1B,IL1RL1,IL24,IL7R,ITGA2,ITGA5,JAM3,JUN,KAT8,KDM6A,LDLR,LTF,MALT1,MET,mir-154,MMP7,MTUS1,MYB,MYO1E,NEDD9,NFKBIA,NMU,NPC1,NRP2,NT5E,PELI1,PLAU,PLD1,PSMB8,PTPN2,S100A9,SCGB1A1,SEMA3A,SERPINB3,SMAD3,SRF,THBS1,TIMP3,TRAF3IP2,TRPA1,TSPAN15	64
Cancer,Gastrointestinal Disease,Organismal Injury and Abnormalities	Colorectal cancer	1.99e-05	Decreased	-2.236	ADAM12,ARHGEF28,ASNS,BCKDK,CACNA1G,CALD1,CAMP,CCND1,CD22,CLDN1,CLSPN,CLU,CPA4,CRABP2,DKK1,DLX4,DUSP10,DUSP6,EFCAB11,EIF4A2,EMX2,ENC1,EPHA2,EPHB2,ERAP2,ETS1,FAS,FCGR2A,FN1,GALNT12,GLUL,H1-2,HSD11B2,HSD17B2,IBSP,IGFBP5,IL1A,IL1B,JAG1,JAM3,JUN,KAT5,KLK6,KRT80,LGALS8,LIFR,LTF,MCL1,MET,mir-130,mir-154,mir-19,mir-378,mir-548,MMP13,MMP7,MYB,MYL9,NEAT1,NEDD9,NMU,NRG1,OGA,PARPBP,PHLDA1,PLAU,PLD1,PLEK2,PLE…	89
Cell-To-Cell Signaling and Interaction,Embryonic Development	Adhesion of embryonic cells	2.23e-05	Decreased	-3.387	AKAP12,FN1,IL1B,ITGA5,JAG1,KLK6,PLAU,PMP22,RASA1,SRC,SRF,TIMP3	12
Cancer,Gastrointestinal Disease,Organismal Injury and Abnormalities	Intestinal cancer	1.79e-05		-1.134	ADAM12,ARHGEF28,ASNS,BCKDK,CACNA1G,CALD1,CAMP,CCND1,CD22,CLDN1,CLSPN,CLU,CPA4,CRABP2,DKK1,DLX4,DUSP10,DUSP6,EFCAB11,EIF4A2,EMX2,ENC1,EPHA2,EPHB2,ERAP2,ETS1,FAS,FCGR2A,FN1,GALNT12,GLUL,H1-2,HSD11B2,HSD17B2,IBSP,IGFBP5,IL1A,IL1B,JAG1,JAM3,JUN,KAT5,KDM6A,KLK6,KRT80,LGALS8,LIFR,LTF,MCL1,MET,mir-130,mir-154,mir-19,mir-378,mir-548,MMP13,MMP7,MYB,MYL9,NEAT1,NEDD9,NMU,NRG1,OGA,PARPBP,PHLDA1,PLAU,PLD1,PLE…	91
Cancer,Gastrointestinal Disease,Organismal Injury and Abnormalities	Advanced malignant gastrointestinal neoplasm	1.86e-05			CCN1,CCND1,CLU,CPA4,CRABP2,DKK1,DUSP6,EMX2,EPHA2,ERAP2,FAS,FCGR2A,GLUL,IGFBP5,IL1A,JAG1,LGALS8,LTF,MET,mir-130,mir-154,mir-19,mir-378,mir-548,MTNR1A,PLAU,PPP3R2,SMAD3,SRC,SRPX,THBS1	31
Cardiovascular System Development and Function,Organ Morphology,Organismal Development	Morphology of heart	1.98e-05			ADAM12,AKAP12,AKAP5,AKT3,ARG2,BAG3,BCAS3,CALCRL,CCND1,CDC42EP3,CLU,CTSV,DUSP6,FBXO32,FHL2,FKTN,FN1,FOSL1,G6PD,H1-2,HAS2,HSD11B2,HSPB8,IER3,IL1B,IL1RL1,IRF1,ITGA2,JAG1,JUN,KIF3A,LDLR,LRRC10,MCL1,mir-19,mir-378,MIR5088,MMP7,MYL9,NFAT5,NFKBIA,NT5E,P2RX4,P2RY6,PIM1,PLAU,PRKAG2,PTHLH,RARA,RASA1,SEMA3A,SLC39A8,SMAD3,SRF,SRI,THBS1,TIMP3,TK2,TNS1,TRAF3IP2,TRPC1	61
Cancer,Organismal Injury and Abnormalities	Intrathoracic malignant tumor	1.98e-05		0.599	ADAM12,AKAP12,AKT3,ANTXR2,APOBEC3B,ARG2,ARID5B,ASNS,CA9,CABYR,CAMP,CCND1,CD22,CDA,CDC42EP3,CEP41,CLDN1,CLSPN,CLU,CRABP2,CYP24A1,DAB2,DKK1,DLL3,DSG3,DUSP6,EIF4A2,EPHA2,FANCM,FAS,FN1,FNTA,FOXP1,GPT2,H1-2,HCAR2,IL1A,IL1B,IL1RL1,IRF1,ITGA5,ITGBL1,JAM3,JUN,KDM6A,KLK6,KRT80,LIFR,LOC102724428/SIK1,MAGED1,MALT1,MCL1,MET,mir-154,mir-19,MMP13,MMP7,MTNR1A,MTUS1,MYL9,MYO6,NEAT1,NFKBIA,NMU,NRG1,NT5E,OGA,PCSK5…	86
Cell-To-Cell Signaling and Interaction	Adhesion of connective tissue cells	2.98e-05	Decreased	-2.562	ADAM12,AKAP12,CCN1,CCND1,DKK1,FN1,IL1B,ITGA5,JAG1,LDLR,LGALS8,PLAU,PML,PMP22,RASA1,SRC,TGFBI	17
Cancer,Gastrointestinal Disease,Organismal Injury and Abnormalities	Gastrointestinal tumor	3e-05	Decreased	-2.73	ADAM12,ANTXR2,ARHGEF28,ASNS,ATP1B3,BACE1,BCKDK,CACNA1G,CALD1,CAMP,CASP1,CCN1,CCND1,CD22,CEACAM6,CLDN1,CLSPN,CLU,CPA4,CRABP2,CTSV,DKK1,DLX4,DUSP10,DUSP6,EFCAB11,EIF4A2,EMX2,ENC1,EPHA2,EPHB2,ERAP2,ETS1,FAS,FCGR2A,FN1,G6PD,GALNT12,GLUL,H1-2,HAS2,HSD11B2,HSD17B2,IBSP,IGFBP5,IGFBP6,IL1A,IL1B,IL1RL1,IL24,IRF1,ITGBL1,JAG1,JAM3,JUN,KAT5,KDM6A,KLK6,KRT80,LGALS8,LIFR,LTF,MALT1,MATN2,MCL1,MET,MGAM,mir-130,m…	121
Cancer,Organismal Injury and Abnormalities	Head and neck cancer	2.23e-05		-1.715	ADAM12,AKAP12,APOBEC3B,ARID5B,CA9,CABYR,CCND1,CDC42EP3,CLSPN,CLU,CYP24A1,DSG3,EPHB2,ETS1,FANCM,FAS,FN1,FOXP1,H1-2,H3C11,HAS2,HSD11B2,IDE,IGFBP5,IGFBP6,IL1A,IL1B,IL1RAP,IL24,ITGA5,ITGBL1,JAG2,JUN,KDM6A,KIF3A,KRT80,LIFR,LOC102724428/SIK1,MALT1,MATN2,MCL1,MET,MGAM,MICAL2,mir-130,mir-154,mir-19,mir-204,mir-378,MMP13,MTNR1A,MTUS1,MYO3B,NEAT1,NMU,NRG1,PLAU,RAD51,RARA,ROBO1,S100A9,SEMA3A,SERPINB13,SLC26…	72
Cancer,Organismal Injury and Abnormalities,Reproductive System Disease	Genital tract cancer	2.39e-05		-1.746	AKT3,ANTXR2,APOBEC3B,ARG2,ARID5B,BLMH,CA9,CALD1,CBS/LOC102724560,CCN1,CCND1,CDA,CEACAM6,CLSPN,CLU,CMTM4,CTNNAL1,CTSV,CYP24A1,DAB2,DKK1,DLX4,DNAJC6,DST,EIF4A2,ELOVL7,EPHB2,EXT1,F2RL1,FANCM,FAS,FHL2,FILIP1L,FN1,FOXN2,FOXP1,GALNT2,GPRC5A,H1-2,HBA1/HBA2,HNRNPU,IBSP,IER3,IGFBP5,IGFBP6,IL1B,IL7R,IRF1,ITGB6,JAG1,JAG2,JAM3,JUN,JUNB,KCNS3,KDM6A,KLK6,KRT80,LACTB,LGALS8,LIFR,LMOD1,LTF,MAPT,MATN2,MCL1,MET,MI…	111
Cancer,Organismal Injury and Abnormalities	Growth of tumor	2.41e-05		-1.074	AKT3,ARRDC3,CASP1,CCDC66,CCN1,CCND1,CLU,CRABP2,CSAG2/CSAG3,CTSV,DEPDC5,DKK1,DLD,DSG3,EMX2,EPHA2,ETS1,FAS,FN1,G6PD,GALNT2,HCAR2,HSD11B2,IER3,IGFBP5,IL1A,IL1B,IL1RL1,IL24,IRF1,ITGA5,ITGB6,JAG1,JAM3,KIF3A,LGALS8,LINC01559,LY6K,MALT1,MCL1,MET,mir-154,mir-190,mir-378,MMP7,MYB,NEDD9,NEK4,NFKBIA,NIBAN2,NRG1,NRP2,NT5E,OGA,OLR1,PDP1,PELI1,PHLDA1,PIM1,PKNOX2,PLAU,PLD1,PLK2,PML,PTHLH,PTPN2,RARA,RASA1,ROBO1,…	77
Cancer,Organismal Injury and Abnormalities	Tumorigenesis of epithelial neoplasm	2.52e-05		1.195	ALG6,APOBEC3B,ARG2,ARID5B,ASNS,BPGM,CA9,CABYR,CALCRL,CALD1,CASP1,CCN1,CCND1,CDC42EP3,CEACAM6,CLDN1,CLSPN,CLU,CMTM4,CRABP2,CTNNAL1,DAB2,DLX4,DUSP6,EFCAB11,EIF4A2,ENC1,EPHA2,ETS1,FANCM,FAS,FN1,FOXN2,G6PD,GLUL,GPRC5A,GPT2,GSTM3,H1-2,HSD11B2,IFIT3,IGFBP6,IL1A,IL1B,IL1RAP,ITGBL1,JAG2,JAM3,JUN,JUNB,KDM6A,KLK6,KRT80,LIFR,LOC102724428/SIK1,LPCAT1,MAGED1,MALT1,MCL1,MET,MICAL2,mir-130,mir-154,mir-204,MMP13…	110
Cancer,Gastrointestinal Disease,Organismal Injury and Abnormalities	Metastatic gastrointestinal tract cancer	2.64e-05			CCN1,CCND1,CLU,CPA4,CRABP2,DKK1,DUSP6,EMX2,EPHA2,ERAP2,FAS,FCGR2A,GLUL,IGFBP5,IL1A,JAG1,LGALS8,LTF,MET,mir-130,mir-154,mir-19,mir-378,mir-548,PLAU,PPP3R2,SMAD3,SRC,SRPX,THBS1	30
Dermatological Diseases and Conditions,Organismal Injury and Abnormalities	Keratosis	2.78e-05		0.378	CBS/LOC102724560,CEACAM6,CLDN1,CTSV,DSG3,FN1,G6PD,IDE,IL1A,JUN,MMP7,NFKBIA,RARA,S100A9,SERPINB13,SERPINB3,SPRR1B,SRC,TYR	19
Cellular Movement	Homing of cells	3.04e-05	Decreased	-3.337	BAIAP2L1,CAMP,CCN1,CCND1,CD22,CXCL17,EPHA2,F2RL1,FAS,FCGR2A,FN1,FOSL1,FYB1,GRP,HCAR2,IL1B,ITGA2,ITGA5,JAG2,JAM3,JUN,LDLR,LIFR,MET,mir-154,MMP7,MTUS1,MYB,MYO1E,NEDD9,NRP2,NT5E,P2RX4,PLAU,PLD1,PTPN2,RAB11FIP1,ROBO1,S100A9,SEMA3A,SMAD3,SRC,THBS1,TRAF3IP2	44
Cell Death and Survival,Organismal Injury and Abnormalities	Apoptosis of melanoma cell lines	2.98e-05		-0.36	AKT3,BAG3,DAB2,DDX53,DLD,ETS1,FAS,FN1,HSPB8,IL1A,IL24,JUN,MCL1,NFKBIA,ROR1,SRC,TYR	17
Cell Death and Survival	Cell viability of tumor cell lines	3.59e-05	Decreased	-3.668	AKAP5,AKT3,ANTXR2,ASCC3,ASNS,BAG3,BCKDK,CA9,CAMP,CASP1,CCND1,CDC40,CLU,DDX53,DEPDC5,DUSP10,DUSP6,EDA,EPHA2,FANCM,FAS,FN1,FOSL1,GBP1,GPT2,HBA1/HBA2,HSPB8,IER3,IGFBP5,IKZF3,IL1A,IL1B,IL24,JAG1,JAG2,JUN,KAT5,KDM6A,KLK6,LIAS,MALT1,MAPT,MCL1,MET,MICAL2,mir-154,mir-204,mir-378,MYB,NEAT1,NFAT5,NFKBIA,NRG1,OTUD7B,PDP1,PFDN4,PIM1,PLAU,PLK2,PML,PNKP,PPP6C,PSMB8,PTPN2,RAD51,RASA1,RFK,ROR1,S100A9,SEM1,SKA1,S…	80
Cell-To-Cell Signaling and Interaction,Connective Tissue Development and Function	Binding of fibroblast cell lines	3.88e-05	Decreased	-2.096	ADAM12,AKAP12,CCN1,FCGR2A,FHL2,FN1,ITGA5,JAG1,LDLR,LGALS8,PMP22,RASA1,SCARA3	13
Cancer,Organismal Injury and Abnormalities	Pelvic cancer	3.05e-05		-1.746	AKT3,ANTXR2,APOBEC3B,ARG2,ARID5B,CA9,CALD1,CBS/LOC102724560,CCN1,CCND1,CDA,CEACAM6,CLSPN,CLU,CMTM4,CTNNAL1,CTSV,CYP24A1,DAB2,DKK1,DLX4,DNAJC6,DST,EIF4A2,ELOVL7,EPHA2,EPHB2,EXT1,F2RL1,FANCM,FAS,FHL2,FILIP1L,FN1,FOSL1,FOXN2,GALNT12,GALNT2,GPRC5A,H1-2,HBA1/HBA2,HNRNPU,IBSP,IER3,IGFBP5,IGFBP6,IL1B,IL7R,IRF1,ITGB6,JAG1,JAG2,JAM3,JUN,JUNB,KCNS3,KDM6A,KLK6,KRT80,LACTB,LGALS8,LIFR,LMOD1,LTF,MAPT,MATN2,MC…	114
Inflammatory Response,Organismal Injury and Abnormalities	Inflammation of body cavity	3.15e-05		1.88	ADAMTS6,AKAP12,ASNS,CAMP,CASP1,CBS/LOC102724560,CCN1,CD22,CDC42EP3,CEACAM6,CEP41,CLU,CTSV,DKK1,DUSP10,EPHA2,ETS1,F2RL1,FAS,FCGR2A,FN1,FNTA,FOSL1,GATM,HBA1/HBA2,HCAR2,IDE,IFIT3,IKZF3,IL1A,IL1B,IL1RL1,IL24,IL7R,ITGB6,JUN,JUNB,LDLR,LTF,MGAM,mir-130,mir-154,mir-378,MMP13,MMP7,MTNR1A,NFAT5,NFKBIA,NMU,NPC1,NR5A2,NT5E,P2RX4,PIM1,PLAU,PLD1,PPP3R2,PRKAG2,PSD3,PSMB8,PTPN2,RAPGEF3,RARA,S100A9,SERPINB13,SLC2…	77
Developmental Disorder,Neurological Disease,Organismal Injury and Abnormalities,Psychological Disorders	Neurobehavioral deficit	3.16e-05			KAT5,MAPT,PUS7,SOX6	4
Cell-mediated Immune Response,Cell-To-Cell Signaling and Interaction,Cellular Movement,Hematological System Development and Function,Immune Cell Trafficking	Recruitment of CD8+ T lymphocyte	3.18e-05		0.664	DKK1,FAS,GPRC5A,PELI1,PTPN2	5
Cancer,Organismal Injury and Abnormalities	Neoplasia of cells	3.18e-05		-1.527	ACP2,ADAM12,ADAR,ADD3,AKAP5,AKT3,ALKAL2,ANTXR2,APOBEC3B,ARHGAP15,ARID5B,ARRDC3,ASNS,BBX,BCKDHA,CABYR,CALD1,CASP1,CCN1,CCND1,CD22,CD6,CDA,CDC42EP3,CEP41,CLSPN,CLU,DKK1,DLX4,DSG3,DTX3L,DUSP10,EIF4A2,ENC1,EPHA2,ETS1,FAS,FCGR2A,FHL2,FN1,FNTA,FOXP1,FYB1,GATM,GPRC5A,GPT2,GRP,H1-2,H3C11,HAS2,HBA1/HBA2,IBSP,IER3,IFIT3,IGFBP5,IGFBP6,IKZF3,IL1A,IL1B,IL1RAP,IL1RL1,IL24,IL7R,IMPA1,IRF1,ITGA2,ITGA5,ITGBL1,JAG…	151
Cell Death and Survival,Organismal Injury and Abnormalities	Apoptosis of lung cancer cell lines	3.26e-05		1.248	AKT3,ATP1B3,CAMP,CASP1,CCND1,ELL,EPHA2,FAS,G6PD,IGFBP6,JAG1,JUN,KAT5,LGALS8,MCL1,MET,mir-154,NFKBIA,NRG1,PIM1,PML,PNKP,PTPN2,SRC,ST8SIA1,TRIM39,TTF1	27
Cancer,Organismal Injury and Abnormalities	Growth of solid tumor	3.56e-05		-0.858	AKT3,CCDC66,CCN1,CCND1,CTSV,DKK1,DLD,EMX2,EPHA2,FN1,HSD11B2,IGFBP5,IL1A,IL1B,IL1RL1,ITGB6,JAG1,MCL1,MET,NEK4,NFKBIA,NIBAN2,NT5E,PLK2,PML,PTHLH,PTPN2,RARA,RASA1,SEMA3A,SMAD3,SRC,THBS1,WNT5B	34
Cellular Assembly and Organization,Cellular Function and Maintenance	Organization of cytoplasm	4.19e-05	Decreased	-4.445	ACP2,ADAM12,AKAP12,ARHGEF28,BACE1,BCAS3,BICD1,CCDC66,CCN1,CDKL5,CEP19,CEP41,CEP83,CLU,COBL,CTSV,DKK1,DNMBP,DOCK11,DST,ENC1,EPHA2,EPHB2,ETS1,EXT1,F2RL1,FAS,FCGR2A,FHDC1,FHL2,FN1,GRP,HAS2,IDE,IL1A,IL1B,IL1RAP,IL1RL1,ITGA5,JUN,KIF3A,LDLR,LIFR,LOC102724428/SIK1,LRP12,LTF,MAPT,MATN2,MET,MICAL2,MKS1,MMP7,MPRIP,MTUS1,MYB,MYL9,MYO3B,MYO6,NEDD9,NFAT5,NFKBIA,NPC1,NRG1,NRP2,PDLIM7,PLAU,PLD1,PLEK2,PLEKHG4,PL…	103
Dermatological Diseases and Conditions,Immunological Disease,Organismal Injury and Abnormalities	Pemphigus	3.64e-05			ARHGAP32,CLU,CSAG2/CSAG3,DSG3,ERAP2,FCGR2A,GBP1,IFIT3,MXRA7,MYL9,PRKAR2B,PSD3,RHOBTB1,THBS1,TNS1	15
Dermatological Diseases and Conditions,Inflammatory Disease,Inflammatory Response,Organismal Injury and Abnormalities	Dermatitis	3.68e-05		-0.618	ARHGAP32,BLMH,CAMP,CASP1,COIL,CSAG2/CSAG3,CTSV,DSG3,DUSP10,ERAP2,F2RL1,FCGR2A,GBP1,GRP,IDE,IFIT3,IL1A,IL1B,IL24,JUN,JUNB,KDM6A,KLK6,LDLR,MALT1,MCL1,MXRA7,MYL9,NFKBIA,PPP3R2,PRKAR2B,PSD3,RARA,RHOBTB1,S100A9,SERPINB13,SERPINB3,SPRR2A,SRC,THBS1,TNS1,TYR	42
Cardiovascular Disease,Organismal Injury and Abnormalities	Vascular lesion	3.74e-05		0.529	ARG2,CBS/LOC102724560,CTSV,FAS,FN1,GBP1,H4C9,HAS2,IL1A,IL1B,IL1RL1,LDLR,mir-154,MMP13,MMP7,MYL9,NFAT5,NFKBIA,NPC1,NRG1,OLFML2A,PIM1,PLAU,PPIL4,RRBP1,SMAD3,THBS1,THSD4,TIMP3	29
Cardiovascular Disease,Organismal Injury and Abnormalities	Peripheral vascular disease	3.82e-05		1.195	ADAR,AKT3,BAG3,CA13,CA9,CASP1,CLU,DAB2,FAS,FCGR2A,FN1,FYB1,GPRC5A,HBA1/HBA2,HCAR2,IGFBP5,IL1RL1,LDLR,LOC102724428/SIK1,MAPT,MCUB,MGAM,mir-154,NEDD9,OLR1,P3H2,PFDN4,PLAU,PLK2,PPIL4,RASGRF1,RFK,RNF213,RRBP1,S100A9,SCNN1B,SLC18A1,STK24,SUCO,THBS1,TIMP3,TINAGL1,XDH	43
Infectious Diseases,Organismal Injury and Abnormalities	Viral Infection	4.23e-05	Decreased	-3.31	ADAR,ADGRA3,ALKBH8,APOBEC3B,ARHGAP32,ARPC1B,ARRDC3,ASCC3,ATP1B3,BCKDK,CALD1,CAMP,CASP1,CD22,CDC14B,CDC40,CDC42EP3,CHMP7,CLSTN3,CLU,CTDP1,CTSV,CXCL17,DAB2,DDX53,DEPDC5,DKK1,EDARADD,EIF4A2,ENC1,EPHA2,EPHB2,ETS1,F2RL1,FAS,FCGR2A,FKTN,FN1,FNTA,FOXN2,G6PD,GBP1,GLUL,GPT2,H1-2,HBA1/HBA2,HNRNPU,IER3,IFIT3,IL1A,IL1B,IL7R,IRF1,JUN,JUNB,KAT8,KIF3A,LDLR,LIFR,LINC00239,LOC102724428/SIK1,LRSAM1,LTF,LYSMD2,MCL1…	125
Cell Death and Survival,Organismal Injury and Abnormalities	Cell death of immune cells	5.31e-05	Decreased	-2.165	ADAR,ANTXR2,ARID5B,CAMP,CASP1,CD22,CD6,CLU,DRAM1,ETS1,FAS,FN1,FOSL1,FOXP1,GBP1,H1-2,HCAR2,IER3,IKZF3,IL1A,IL1B,IL1RL1,IL24,IL7R,IRF1,ITGA5,JUN,LAMTOR2,LDLR,LGALS8,LTF,MALT1,MCL1,mir-154,mir-19,MYB,NFAT5,NFKBIA,NPC1,PELI1,PIM1,PML,RASA1,SMAD3,TAF4B,THAP1,THBS1,TRAF3IP2,TSC22D3	49
Cellular Movement,Immune Cell Trafficking	Leukocyte migration	6.19e-05	Decreased	-2.292	ARHGAP15,CAMP,CASP1,CCN1,CCND1,CD22,CD6,CTSV,CXCL17,DKK1,DOCK11,EPHA2,ETS1,F2RL1,FAS,FCGR2A,FHL2,FN1,FYB1,GPRC5A,GRP,HCAR2,IL1A,IL1B,IL1RL1,IL24,IL7R,ITGA2,ITGA5,JAM3,JUN,KAT8,KDM6A,LAMTOR2,LDLR,LTF,MALT1,MET,mir-154,MMP7,MTUS1,MYB,MYO1E,NEDD9,NFKBIA,NMU,NPC1,NRP2,NT5E,OLR1,PELI1,PLAU,PLD1,PSMB8,PTPN2,S100A9,SCGB1A1,SEMA3A,SERPINB3,SMAD3,SRC,SRF,THBS1,TIMP3,TRAF3IP2,TRPA1,TSPAN15	67
Cancer,Gastrointestinal Disease,Organismal Injury and Abnormalities	Non-colon gastrointestinal cancer	4.46e-05			ADAM12,ANTXR2,BACE1,CASP1,CCN1,CCND1,CLDN1,CLSPN,CLU,DKK1,DLX4,EPHA2,FN1,G6PD,GALNT12,HAS2,IGFBP5,IGFBP6,IL1A,IL1B,IL1RL1,IL24,IRF1,ITGBL1,JAM3,JUN,KDM6A,KLK6,KRT80,MALT1,MATN2,MCL1,MET,MGAM,mir-130,mir-19,mir-204,mir-378,MMP13,MMP7,MTNR1A,MTUS1,MYB,MYL9,MYO3B,MYT1L,NEAT1,NMU,PKNOX2,PLAU,PPP3R2,RAD51,ROBO1,S100A9,SERPINB3,SOX6,SPRR2A,SRC,SRPX,THBS1,THSD4,TIMP3,TNNT1	63
Cancer,Organismal Injury and Abnormalities,Reproductive System Disease	Uterine cancer	4.59e-05			AKT3,ANTXR2,APOBEC3B,ARID5B,CA9,CBS/LOC102724560,CCND1,CDA,CLSPN,CLU,CTSV,DKK1,DLX4,DST,EIF4A2,EPHB2,EXT1,F2RL1,FHL2,FILIP1L,GALNT2,GPRC5A,H1-2,HBA1/HBA2,HNRNPU,IER3,IGFBP5,IGFBP6,JAM3,JUN,JUNB,KDM6A,KLK6,KRT80,LIFR,LMOD1,MATN2,mir-130,mir-154,mir-19,MMP13,MYL9,NEDD9,NMU,NT5E,OLFML2A,PIM1,PMP22,RAD51,SERPINB3,SLC48A1,SRPX,ST7L,THSD4,TIMP3,TNNT1	56
Cancer,Organismal Injury and Abnormalities,Reproductive System Disease	Uterine tumor	4.62e-05			ADAM12,AKT3,ANTXR2,APOBEC3B,ARID5B,CA9,CALCRL,CBS/LOC102724560,CCN1,CCND1,CDA,CDC42EP3,CLSPN,CLU,CRABP2,CTSV,DKK1,DLX4,DST,EIF4A2,EPHB2,EXT1,F2RL1,FAS,FHL2,FILIP1L,GALNT2,GPRC5A,H1-2,HBA1/HBA2,HNRNPU,IER3,IFIT3,IGFBP5,IGFBP6,JAM3,JUN,JUNB,KDM6A,KLK6,KRT80,LIFR,LMOD1,MATN2,MCUB,mir-130,mir-154,mir-19,MMP13,MYL9,NEDD9,NMU,NR5A2,NT5E,OLFML2A,PIM1,PMP22,PSMB9,RAD51,RAPGEF3,SERPINB3,SLC48A1,SRPX,ST7L,…	70
Dermatological Diseases and Conditions,Organismal Injury and Abnormalities	Skin wound	4.82e-05			FN1,IL1A,SMAD3,ST8SIA1,TRPA1	5
Cellular Movement	Migration of breast cancer cell lines	5e-05		-1.381	ADAM12,ARRDC3,BHLHE41,CCND1,CTNNAL1,DUSP6,EPHA2,ETS1,FN1,FOSL1,IBSP,IL1B,ITGBL1,JUN,MET,mir-19,mir-204,MMP7,MTUS1,MYB,NRG1,PIEZO2,PLAU,PTHLH,RASA1,ROR1,SEMA3A,SLC48A1,SMAD3,SRC,STK24,TNS1,TPD52L1	33
Cancer,Gastrointestinal Disease,Organismal Injury and Abnormalities	Development of intestinal tumor	5.1e-05			ASNS,CALD1,CASP1,CCND1,CEACAM6,CLSPN,CLU,DLX4,EFCAB11,EIF4A2,EPHA2,ETS1,FAS,FN1,H1-2,IL1A,JAM3,KRT80,LIFR,MCL1,mir-154,MMP13,MMP7,MYL9,NMU,PARPBP,PHLDA1,PLAU,PLEK2,PMP22,PPP3R2,S100A9,SLC39A14,SRC,SRI,SRPX,TNNT1,ZNF24	38
Cell Morphology,Cellular Assembly and Organization,Cellular Function and Maintenance	Formation of cellular protrusions	8.18e-05	Decreased	-4.663	ARHGEF28,BACE1,BCAS3,CCDC66,CCN1,CDKL5,CEP19,CEP41,CEP83,COBL,DKK1,DNMBP,DOCK11,ENC1,EPHA2,EPHB2,EXT1,F2RL1,FHDC1,FN1,GRP,IL1A,IL1B,IL1RAP,IL1RL1,ITGA5,JUN,KIF3A,LIFR,LRP12,MAPT,MATN2,MET,MKS1,MPRIP,MYL9,MYO3B,MYO6,NEDD9,NFAT5,NFKBIA,NRG1,NRP2,PLAU,PLD1,PLEKHG4,PMP22,RAPGEF3,RAPGEF6,RASGRF1,ROBO1,ROR1,SCLT1,SEMA3A,SEPTIN14,SIPA1L1,SLC11A2,SRC,SRF,SYNPO,TAOK2,THBS1,TMEM216,TRAPPC4,TRPC1,WASF1	66
Cancer,Organismal Injury and Abnormalities	Cancer of cells	5.86e-05		-1.79	ACP2,ADAM12,ADAR,ADD3,AKAP5,AKT3,ANTXR2,APOBEC3B,ARHGAP15,ARID5B,ASNS,BBX,CABYR,CALD1,CCN1,CCND1,CD22,CD6,CDC42EP3,CEP41,CLSPN,CLU,DKK1,DLX4,DSG3,DUSP10,EIF4A2,ENC1,EPHA2,ETS1,FAS,FCGR2A,FN1,FOXP1,FYB1,GATM,GPRC5A,GPT2,GRP,H1-2,H3C11,HAS2,HBA1/HBA2,IBSP,IER3,IFIT3,IGFBP5,IGFBP6,IKZF3,IL1A,IL1B,IL24,IL7R,IMPA1,IRF1,ITGA2,ITGA5,ITGBL1,JAM3,JUN,JUNB,KDM6A,KRT80,LDLR,LIFR,LOC102724428/SIK1,LTF,MAGED1…	133
Cellular Assembly and Organization,Cellular Function and Maintenance,Tissue Development	Formation of actin filaments	5.98e-05		-1.264	ARHGAP32,BAIAP2L1,CALD1,CCND1,COBL,F2RL1,FCGR2A,FHDC1,FN1,GRP,IL1A,IL1B,JAG1,JUNB,LMOD1,MET,MPRIP,PIEZO2,RAPGEF3,RASA1,ROBO1,SMAD3,SRC,SRF,TGFBI,THBS1,WASF1	27
Cardiovascular System Development and Function	Response of aorta	6.03e-05		-0.543	ARG2,CBS/LOC102724560,LDLR,PLAU,SRC,THBS1,TIMP3,TRAF3IP2	8
Cell-To-Cell Signaling and Interaction	Adhesion of keratinocyte cancer cell lines	6.17e-05		-1.165	ADD3,DSG3,GALNT2,RASA1	4
Lymphoid Tissue Structure and Development,Tissue Morphology	Quantity of lymphatic system cells	0.000112	Decreased	-3.511	ADAR,AKT3,ARID5B,BAG3,BATF3,CA9,CALCRL,CAMP,CD22,CD6,CTSV,CXCL17,DOCK11,DUSP10,E2F6,EPHA2,ETS1,F2RL1,FAS,FCGR2A,FYB1,HCAR2,IKZF3,IL1A,IL1B,IL1RL1,IL7R,IRF1,ITGA2,ITGB6,JAG1,JAG2,JAM3,LDLR,LGALS8,MALT1,MAPT,MATN2,MCL1,MYB,NEDD9,NFAT5,NFATC2IP,NFKBIA,NPC1,NT5E,PELI1,PIM1,PLAU,PRDM11,PSMB8,PSMB9,PTPN2,RARA,S100A9,SPRED2,SRC,SRF,ST8SIA1,TGFBI,THBS1,TRAF3IP2	62
Cell-To-Cell Signaling and Interaction,Hair and Skin Development and Function	Adhesion of epithelial cell lines	0.000115	Decreased	-2.787	DAB2,FN1,ITGA2,KLK6,PLAU,RASA1,SRC,TIMP3	8
Cell Death and Survival,Organismal Injury and Abnormalities	Apoptosis of colorectal cancer cell lines	6.55e-05		0.956	AKT3,BAG3,CAMP,CASP1,CLU,ENC1,ETS1,FAS,IL1A,IL1B,LGALS8,MCL1,MET,mir-154,MMP7,MYB,MYO6,NFKBIA,NRG1,PLD1,PML,PTPN2,SMURF1,SRC,SRI,TRIM39,ZNF382	27
Cancer,Organismal Injury and Abnormalities,Reproductive System Disease	Prostatic intraepithelial tumor	6.75e-05		-0.225	AKAP12,CCND1,CLU,FHL2,GPRC5A,IER3,IRF1,LTF,MET,MMP7,MXRA5,MYL9,PIM1,S100A9	14
Dermatological Diseases and Conditions,Organismal Injury and Abnormalities	Plaque psoriasis	6.86e-05			CAMP,CCND1,IL1A,IL24,ITGA2,JUN,LDLR,NRP2,PPP3R2,RARA,RNASE7,S100A9,SEMA3A,SERPINB3,SPRR1B,SPRR2A	16
Cancer,Gastrointestinal Disease,Organismal Injury and Abnormalities	Gastrointestinal carcinoma	7.01e-05			ADAM12,ASNS,CALD1,CASP1,CCN1,CCND1,CLDN1,CLSPN,CLU,DLX4,EFCAB11,EIF4A2,EPHA2,ETS1,FAS,FN1,H1-2,HAS2,IGFBP5,IGFBP6,IL1A,IL1B,IL24,IRF1,ITGBL1,JAM3,JUN,KRT80,LIFR,MATN2,MCL1,MET,MGAM,mir-130,mir-154,mir-204,mir-378,MMP13,MTNR1A,MTUS1,MYL9,MYO3B,NEAT1,NMU,PARPBP,PHLDA1,PLAU,PLEK2,PMP22,PPP3R2,RAD51,S100A9,SERPINB3,SLC39A14,SMAD3,SOX6,SPRR2A,SRC,SRI,SRPX,THBS1,THSD4,TIMP3,TNNT1,ZNF24	65
Cellular Development,Cellular Growth and Proliferation,Hematological System Development and Function,Hematopoiesis,Lymphoid Tissue Structure and Development,Tissue Development	Hematopoiesis of phagocytes	7.17e-05		-1.292	BATF3,CAMP,CDA,EPHB2,FOXP1,IL1A,IL1B,IL7R,ITGB6,JUN,LIFR,LTF,MYB,PTPN2,RARA,RASA1,S100A9,ST8SIA1,TFEC,TLR1,TLR6,ZNF43	22
Cancer,Organismal Injury and Abnormalities	Visceral metastasis	7.74e-05		0.456	ADAM12,AKAP12,CCND1,CLU,CPA4,CRABP2,DKK1,DUSP6,EMX2,EPHA2,ERAP2,FAS,FCGR2A,GLUL,HCAR2,IGFBP5,IL1A,IL1RL1,JAG1,LGALS8,LTF,MET,mir-130,mir-154,mir-19,mir-378,mir-548,NT5E,PLAU,PML,PPP3R2,SCGB1A1,SMAD3,SRC,SRPX,THBS1	36
Cancer,Organismal Injury and Abnormalities	Genitourinary carcinoma	8.04e-05		-0.647	ADAMTS6,ANTXR2,ANXA9,ARID5B,ASNS,BPGM,CA9,CALCRL,CALD1,CBS/LOC102724560,CCN1,CCND1,CDA,CDC42EP3,CEACAM6,CLSPN,CLU,CMTM4,CORO6,CTNNAL1,CTSV,DAB2,DKK1,DLX4,DST,DUSP6,EIF4A2,EPHA2,EPHB2,ETS1,F2RL1,FAS,FHL2,FILIP1L,FN1,FOSL1,FOXN2,G6PD,GPRC5A,GSTM3,H1-2,HSPB8,IER3,IFIT3,IGFBP5,IL1B,IL1RAP,IL1RL1,IRF1,ITGB6,JAG1,JAG2,JAM3,KDM6A,KLK6,KRT80,LIFR,LMOD1,LPCAT1,MATN2,MET,MICAL2,mir-130,mir-154,mir-19,mir-2…	94
Cancer,Organismal Injury and Abnormalities	Hyperplasia of epithelial tissue	8.09e-05		0.121	CA9,CTSV,F2RL1,HSD11B2,IL1RAP,IL1RL1,NFKBIA,NRG1,PTPN2,RNF187,ROBO1,SCGB1A1,SMAD3,THBS1,TSC22D3	15
Cell Morphology,Cellular Movement	Cell spreading	0.000152	Decreased	-2.885	CCN1,EPHA2,ETS1,FCGR2A,FN1,FYB1,ITGA2,ITGA5,LGALS8,MAPT,MET,MPRIP,MYO1E,PLAU,PMP22,RAPGEF3,RRBP1,SEMA3A,SRC,SRF,TGFBI,THBS1,TNS1	23
Cancer,Gastrointestinal Disease,Organismal Injury and Abnormalities	Development of colorectal tumor	9.02e-05			ASNS,CALD1,CASP1,CCND1,CEACAM6,CLSPN,CLU,DLX4,EFCAB11,EIF4A2,EPHA2,ETS1,FAS,FN1,H1-2,IL1A,JAM3,KRT80,LIFR,MCL1,mir-154,MMP13,MYL9,NMU,PARPBP,PHLDA1,PLAU,PLEK2,PMP22,PPP3R2,S100A9,SLC39A14,SRC,SRI,SRPX,TNNT1,ZNF24	37
Organismal Survival	Survival of organism	9.99e-05		-1.31	BLMH,CAMP,CASP1,CBS/LOC102724560,CCND1,CD22,CD6,CDA,CEACAM6,COIL,CRABP2,DKK1,DUSP10,EPG5,EPHA2,ETS1,F2RL1,FAS,FCGR2A,GLUL,HCAR2,IDE,IL1A,IL1B,IL1RL1,IL24,IL7R,IRF1,ITGA5,ITGB6,JUNB,KAT8,LDLR,LTF,MAPT,MCL1,mir-204,MYB,MYT1L,NFKBIA,NPC1,NRG1,NT5E,OGA,OLR1,PIM1,PLD1,PML,PNKP,PTHLH,PTPN2,RAD51,RARA,ROBO1,S100A9,SEMA3A,SMAD3,SOX6,SRC,THBS1,TRAF3IP2,UNC93B1,ZDHHC7	63
Cell Death and Survival,Organismal Injury and Abnormalities	Cell death of pancreatic cancer cell lines	0.000101		0.184	ASNS,CEACAM6,EPHA2,EPHB2,FAS,FN1,G6PD,IL1B,IL24,NFKBIA,NPAS4,NRP2,OGA,PIM1,PTPN2	15
Cellular Development,Cellular Growth and Proliferation,Hematological System Development and Function,Hematopoiesis,Tissue Development	Differentiation of hematopoietic cells	0.000103		1.242	ADAR,APOBEC3B,BATF3,DKK1,EXT1,FAS,FN1,FOSL1,H4C9,IL1B,IRF1,JAG1,JAG2,JAM3,JUN,JUNB,KAT5,mir-130,mir-19,MYB,MYL9,PLEK2,PTPN2,PUS7,RARA,S100A9,SAMD9L,SPRED2,SRF,TENT2,TFEC,ZNF43	32
Cellular Growth and Proliferation	Proliferation of vascular cells	0.000104		-0.568	AKT3,ANTXR2,ATP1B3,CACNA1G,CALCRL,CAMP,CCND1,DAB2,DKK1,F2RL1,FN1,HAS2,IL1A,IL1B,JUN,mir-130,mir-154,mir-204,NRP2,PLAU,PML,ST8SIA1,THBS1	23
Cancer,Gastrointestinal Disease,Organismal Injury and Abnormalities	Tumorigenesis of gastrointestinal tumor	0.000104			ASNS,CALD1,CASP1,CCND1,CEACAM6,CLSPN,CLU,DLX4,EFCAB11,EIF4A2,EPHA2,ETS1,FAS,FN1,H1-2,IL1A,JAM3,KDM6A,KRT80,LIFR,MCL1,mir-154,MMP13,MMP7,MYL9,NMU,PARPBP,PHLDA1,PLAU,PLEK2,PMP22,PPP3R2,S100A9,SLC39A14,SMAD3,SRC,SRI,SRPX,TNNT1,ZNF24	40
Cellular Development,Cellular Growth and Proliferation,Hair and Skin Development and Function	Proliferation of skin cell lines	0.000105		-0.095	AKT3,CLU,GBP1,IL1A,JUN,NFKBIA,PTHLH,SEM1,THBS1,ZNF24	10
Cardiovascular System Development and Function,Tissue Morphology	Relaxation of aorta	0.000108		-1.927	CBS/LOC102724560,F2RL1,P2RY6,PTHLH	4
Dermatological Diseases and Conditions,Organismal Injury and Abnormalities	Exanthem of skin	0.000112			CAMP,CCND1,FCGR2A,IL1A,IL24,ITGA2,JUN,LDLR,NRP2,PPP3R2,RARA,RNASE7,S100A9,SEMA3A,SERPINB3,SPRR1B,SPRR2A	17
Hematological System Development and Function,Immune Cell Trafficking,Inflammatory Response,Tissue Development	Accumulation of phagocytes	0.000112		-1.27	CASP1,CBS/LOC102724560,FAS,FCGR2A,FOSL1,IL1B,IRF1,ITGA2,ITGA5,LDLR,MMP7,NPC1,NT5E,PLAU,RASA1,S100A9	16
Cell Morphology	Sprouting	0.000161	Decreased	-3.051	BACE1,BCAS3,CCN1,COBL,EPHB2,ETS1,GLUL,IL1B,IL1RAP,IL1RL1,KIF3A,LIFR,MAPT,MET,MKS1,NFKBIA,NRG1,NRP2,OLR1,ROR1,SEMA3A,SRC,SRF,SRPX2,SYNPO,TGFBI,THBS1,TIMP3,TRPC1,WASF1	30
Hematological System Development and Function,Lymphoid Tissue Structure and Development,Tissue Morphology	Quantity of lymphocytes	0.000161	Decreased	-3.726	ADAR,AKT3,ARID5B,BAG3,BATF3,CA9,CALCRL,CAMP,CD22,CD6,CTSV,CXCL17,DOCK11,DUSP10,E2F6,EPHA2,ETS1,F2RL1,FAS,FCGR2A,FYB1,HCAR2,IKZF3,IL1B,IL1RL1,IL7R,IRF1,ITGA2,ITGB6,JAG1,JAG2,LDLR,LGALS8,MALT1,MAPT,MATN2,MCL1,MYB,NEDD9,NFAT5,NFATC2IP,NFKBIA,NPC1,NT5E,PELI1,PIM1,PLAU,PRDM11,PSMB8,PSMB9,PTPN2,RARA,S100A9,SRF,ST8SIA1,TGFBI,THBS1,TRAF3IP2	58
Neurological Disease,Organismal Injury and Abnormalities	Epilepsy	0.000121			ALG13,ARID5B,ARRDC3,BAG3,CA13,CA9,CACNA1G,CALCRL,CCN1,CDKL5,CLU,DEPDC5,DUSP6,ENC1,FCGR2A,FOXP1,GATM,HBA1/HBA2,HNRNPU,IL1B,JUN,JUNB,LDLR,LOC102724428/SIK1,MCL1,mir-154,mir-378,NNAT,NRP2,PDP1,PLK2,PNKP,SIPA1L1,SLC39A14,SRPX2,TRAPPC4	36
Cardiovascular System Development and Function,Organismal Development,Tissue Morphology	Vasodilation of aortic root	0.000122			LDLR,PLAU,THBS1	3
Cell Morphology,Cellular Assembly and Organization,DNA Replication, Recombination, and Repair	Morphology of nuclear bodies	0.000122			COIL,ETS1,PML	3
Carbohydrate Metabolism,Molecular Transport,Small Molecule Biochemistry	Release of proteoglycan	0.000122			FN1,IL1A,IL1B	3
Cell Death and Survival,Organismal Injury and Abnormalities	Apoptosis of myeloid-derived suppressor cells	0.000122			FAS,LTF,mir-154	3
Cell Cycle	Arrest in G2/M phase transition of breast cancer cell lines	0.000122			CCND1,NFKBIA,NRG1	3
Cell Death and Survival,Organismal Injury and Abnormalities	Cell death of colorectal cancer cell lines	0.000123		0.546	AKT3,BAG3,CAMP,CASP1,CLU,ENC1,ETS1,FANCM,FAS,IL1A,IL1B,IL24,LGALS8,MCL1,MET,mir-154,MMP7,MYB,MYO6,NFKBIA,NRG1,PELI1,PLD1,PML,PTPN2,SMURF1,SRC,SRI,TRIM39,ZNF382	30
Cellular Movement	Homing of breast cancer cell lines	0.000128		-1.633	FN1,ITGA2,JUN,NT5E,RAB11FIP1,SMAD3	6
Cardiovascular System Development and Function,Cell Morphology,Cellular Movement	Cell spreading of endothelial cells	0.000128		-0.849	ETS1,FN1,ITGA2,MET,RAPGEF3,SRC	6
Cancer,Organismal Injury and Abnormalities	Pelvic adenocarcinoma	0.00013		-1.982	ARID5B,CBS/LOC102724560,CCND1,CDA,CLSPN,CLU,CMTM4,CTNNAL1,DAB2,DKK1,DLX4,DST,EIF4A2,EPHA2,EPHB2,F2RL1,FAS,FILIP1L,FOXN2,GPRC5A,H1-2,IGFBP5,ITGB6,JAG1,JAG2,JAM3,KDM6A,KLK6,KRT80,LIFR,LMOD1,MATN2,MET,mir-130,mir-154,MMP13,MYL9,NEDD9,NMU,PDCD2L,PMP22,PPP3R2,SRPX,TIMP3,TNNT1,USP7,ZNF138	47
Cancer,Organismal Injury and Abnormalities	Development of carcinoma	0.00013		1.217	APOBEC3B,ARG2,ARID5B,ASNS,BPGM,CA9,CABYR,CALCRL,CALD1,CASP1,CCN1,CCND1,CDC42EP3,CLDN1,CLSPN,CLU,CMTM4,CRABP2,CTNNAL1,DAB2,DLX4,DUSP6,EFCAB11,EIF4A2,EPHA2,ETS1,FANCM,FAS,FN1,FOXN2,G6PD,GPRC5A,GPT2,GSTM3,H1-2,IFIT3,IGFBP6,IL1A,IL1B,IL1RAP,ITGBL1,JAG2,JAM3,JUN,KDM6A,KLK6,KRT80,LIFR,LOC102724428/SIK1,LPCAT1,MAGED1,MALT1,MCL1,MET,MICAL2,mir-130,mir-154,mir-204,MMP13,MYL9,MYO6,NFKBIA,NMU,PARPBP,PDCD2L,…	94
Tissue Development	Development of epithelial tissue	0.000133		-1.374	AKT3,ANTXR2,ATP1B3,CA9,CAMP,CCN1,CCND1,DAB2,DKK1,EPHA2,EXT1,F2RL1,FKTN,FN1,GBP1,IL1B,ITGA2,JAG1,JAG2,JUN,MET,mir-130,mir-154,mir-19,MKS1,MYO1E,NFKBIA,NRG1,NRP2,OGA,PIM1,PLAU,PML,PSMB8,RRAS2,SRC,THAP1,THBS1,TIMP3,XDH	40
Cell Death and Survival,Organismal Injury and Abnormalities	Apoptosis of pancreatic cancer cell lines	0.000136		-0.136	ASNS,CEACAM6,EPHA2,EPHB2,FAS,FN1,G6PD,IL1B,IL24,NFKBIA,OGA,PIM1,PTPN2	13
Protein Synthesis	Expression of protein	0.000137		0.159	CBS/LOC102724560,DNAJC1,EIF4A2,ENC1,FAS,FN1,FOSL1,GEMIN5,IGFBP5,IL1B,IL7R,JUN,JUNB,METTL18,NRG1,PIM1,PTHLH,PUS7,RARA,RRBP1,S100A9,SAMD9L,SRF,TCOF1,THBS1	25
Cell-To-Cell Signaling and Interaction,Hematological System Development and Function,Immune Cell Trafficking,Inflammatory Response	Activation of antigen presenting cells	0.000142		-0.324	CAMP,CLU,EXT1,F2RL1,FAS,FOXP1,HSPB8,IL1B,IL1RL1,ITGA5,ITGB6,JUN,MAPT,mir-130,NPC1,P2RY6,PELI1,PSMB8,PSMB9,RAB32,SRC,THBS1,TLR6,UNC93B1	24
Cell Death and Survival,Organismal Injury and Abnormalities	Cell death of blood cells	0.000142		-1.821	ADAR,ANTXR2,ARID5B,CAMP,CASP1,CD22,CD6,CLU,DRAM1,ETS1,FAS,FN1,FOSL1,FOXP1,GBP1,H1-2,HCAR2,IER3,IKZF3,IL1A,IL1B,IL1RL1,IL24,IL7R,IRF1,ITGA5,JUN,LAMTOR2,LDLR,LGALS8,LTF,MALT1,MCL1,mir-154,mir-19,MYB,NFAT5,NFKBIA,NPC1,PELI1,PIM1,PML,RASA1,SMAD3,SOX6,TAF4B,THAP1,THBS1,TRAF3IP2,TSC22D3	50
Cardiovascular Disease,Organismal Injury and Abnormalities	Peripheral arterial disease	0.000147			ADAR,AKT3,BAG3,CASP1,DAB2,FCGR2A,FYB1,GPRC5A,HBA1/HBA2,HCAR2,IGFBP5,IL1RL1,LOC102724428/SIK1,MCUB,NEDD9,P3H2,PFDN4,PLAU,RFK,STK24,SUCO,THBS1	22
Gastrointestinal Disease,Organismal Injury and Abnormalities	Benign oral disorder	0.000149		0.655	CBS/LOC102724560,CCND1,CD6,CLSPN,CLU,CTDP1,DKK1,DLX4,DSG3,EDARADD,EPHB2,ETS1,F2RL1,FAS,FCGR2A,FN1,GBP1,HHAT,IER3,IFIT3,IL1A,IL1B,IL7R,IRF1,ITGB6,JAG2,KAT8,MTNR1A,NFKBIA,OLR1,PML,PPP3R2,PSMB8,RAD51,RARA,ROR1,RRAS2,SCLT1,SMAD3,SPECC1L,SPRR2A,SRC,TCOF1,TIPIN,TLR1,TRAF3IP2	46
Cell-To-Cell Signaling and Interaction,Cellular Growth and Proliferation	Stimulation of cells	0.000178	Decreased	-3.12	CACNA1G,CAMP,CASP1,CCND1,EPHA2,FAS,FN1,GRP,IL1A,IL1B,IL24,LGALS8,NRP2,RARA,SMAD3,SRC,THAP1,THBS1,TRPA1,TYR	20
Metabolic Disease,Organismal Injury and Abnormalities	Glucose metabolism disorder	0.000154		1.332	ACAD11,ADAMTS6,AKT3,ARG2,ARHGAP15,ATP1B3,BACE1,BAG3,BAIAP2L1,BATF3,BPGM,CA13,CA9,CASP1,CBS/LOC102724560,CCN1,CCND1,CD22,CDC42EP3,CEP19,CLU,CMKLR2,CTSV,CYP24A1,DGKD,DKK1,DNAJC6,EFCAB13,EIF4A2,ELL,ELOVL7,EXT1,F2RL1,FAS,FCGR2A,FN1,FOXP1,G6PD,GALNT2,GATM,GLUL,H3C11,HBA1/HBA2,HCAR2,IDE,IFIT3,IGFBP5,IKZF3,IL1A,IL1B,IL24,IL7R,IRF1,JAG1,JUN,KDM6A,LDLR,LTF,MCUB,MGAM,mir-130,mir-154,mir-19,mir-190,mir-204,…	108
Gastrointestinal Disease,Inflammatory Disease,Inflammatory Response,Organismal Injury and Abnormalities	Colitis	0.000158		0.6	CAMP,CASP1,CDC42EP3,CEACAM6,CEP41,DUSP10,ETS1,F2RL1,FAS,FCGR2A,FN1,FOSL1,GATM,HCAR2,IKZF3,IL1A,IL1B,IL24,LTF,mir-378,MMP13,MMP7,MTNR1A,NFKBIA,NR5A2,NT5E,P2RX4,PLD1,PSMB8,S100A9,SMAD3,TLR1,TRAF3IP2,UNC93B1,XDH,ZDHHC7	36
Cellular Movement,Respiratory System Development and Function	Migration of lung cell lines	0.00016		-1.89	CYP2S1,EPHA2,MET,mir-130,NRG1,SRC,ZNF24	7
Cellular Growth and Proliferation,Tissue Development	Proliferation of neural cells	0.00018	Decreased	-3.104	AKT3,ARHGAP32,CCND1,CLU,COBL,DUSP10,EMX2,ENC1,EPHA2,EPHB2,EXT1,FAS,FN1,HBA1/HBA2,IL1B,IL24,IMPA1,JAG1,KIF3A,LIFR,MAPT,MET,MPRIP,MYB,NFKBIA,NPAS4,NRG1,PDP1,PLD1,PMP22,PTPN2,ROBO1,SEMA3A,SRC,SRF,ST8SIA1,SYNPO,TCOF1,THAP1,THBS1	40
Cell Morphology	Shape change of tumor cell lines	0.000196	Decreased	-3.066	AKAP12,DNMBP,EPHA2,FN1,FYB1,ITGA5,LGALS8,MET,MPRIP,NEDD9,PLAU,PLD1,SRC,SRPX2,TAOK2,THBS1,TYR	17
Cell Cycle	Interaction of DNA	0.000198	Decreased	-2.369	CCND1,CLU,DAB2,ETS1,FAS,FN1,FYB1,GRP,IER3,IL1A,IL1B,IRF1,ITGA2,ITGA5,JUN,JUNB,LTF,MAPT,MYB,NFKBIA,NR5A2,NRG1,OLR1,PELI1,PLAU,PML,PRDX4,RAD51,RAPGEF3,RARA,SMAD3,SRC,SRF,TCOF1,TRPC1,TSC22D3	36
Cellular Development,Cellular Growth and Proliferation,Hematological System Development and Function,Hematopoiesis,Tissue Development	Differentiation of hematopoietic progenitor cells	0.00018		1.059	ADAR,APOBEC3B,BATF3,DKK1,EXT1,FAS,FN1,FOSL1,H4C9,IL1B,IRF1,JAG1,JAG2,JAM3,JUN,JUNB,KAT5,mir-130,mir-19,MYB,MYL9,PLEK2,PTPN2,PUS7,RARA,S100A9,SAMD9L,SRF,TENT2,TFEC,ZNF43	31
Cell-To-Cell Signaling and Interaction,Hematological System Development and Function,Immune Cell Trafficking	Adhesion of immune cells	0.0002	Decreased	-2.686	ARHGAP15,CAMP,CCN1,CCND1,CD6,DNAJC1,FAS,FCGR2A,FN1,FYB1,HAS2,IL1A,IL1B,IL7R,ITGA2,ITGA5,JAM3,LGALS8,LTF,MYO1E,NEDD9,NT5E,PLAU,RAPGEF6,S100A9,SRC,THBS1,TRAF3IP2	28
Dermatological Diseases and Conditions,Organismal Injury and Abnormalities	Benign skin lesion	0.000188		-1.446	BLMH,CTSV,DSG3,FN1,IL1A,LDLR,NFKBIA,PLAU,SERPINB13,SMAD3,ST8SIA1,TRPA1,TYR	13
Cell Morphology,Cellular Development	Branching of cells	0.000208	Decreased	-2.806	BACE1,CCN1,COBL,EPHB2,ETS1,GLUL,IL1B,IL1RAP,IL1RL1,ITGA2,KIF3A,LIFR,MAPT,MET,MKS1,NFKBIA,NRG1,NRP2,ROR1,RRAS2,SEMA3A,SRC,SRF,SRPX2,SYNPO,TGFBI,TRPC1,WASF1	28
Cell Cycle,Gene Expression	Binding of DNA	0.000218	Decreased	-2.242	CCND1,CLU,DAB2,ETS1,FAS,FN1,FYB1,GRP,IER3,IL1A,IL1B,IRF1,ITGA2,ITGA5,JUN,JUNB,LTF,MAPT,MYB,NFKBIA,NR5A2,NRG1,OLR1,PELI1,PLAU,PML,PRDX4,RAPGEF3,RARA,SMAD3,SRC,SRF,TCOF1,TRPC1,TSC22D3	35
Cancer,Organismal Injury and Abnormalities	Neoplasia of tumor cell lines	0.000225	Decreased	-2.316	ADAM12,AKT3,ANTXR2,ARRDC3,CCN1,CCND1,DKK1,EPHA2,ETS1,FN1,GPRC5A,GPT2,GRP,HAS2,IBSP,IL1B,IL1RL1,IRF1,ITGA2,ITGBL1,JAG2,KIF3A,LTF,MALT1,MET,MMP7,MTUS1,MYB,NEDD9,NFKBIA,NRG1,NT5E,P2RY6,PIM1,PLAU,PML,ROR1,SMAD3,SOX6,SRC,THBS1,TIMP3,ZNF367	43
Cancer,Organismal Injury and Abnormalities	Liquid tumor	0.000201		1.091	ACP2,ADD3,ARID5B,CCND1,CD22,CDA,CDC42EP3,CEP41,DLX4,DTX3L,DUSP10,ENC1,EPHA2,ETS1,FAS,FCGR2A,FHL2,FNTA,FOXP1,IKZF3,IL1B,IL1RAP,IL7R,IMPA1,IRF1,ITGA5,JUN,JUNB,KAT5,KDM6A,LOC102724428/SIK1,MCL1,MET,mir-130,mir-154,mir-19,mir-378,MYB,MYL9,NFASC,PDP1,PIM1,PML,PPP3R2,PPP6C,PSMB8,PSMB9,PTPN2,RAD51,RARA,RASA1,RHOBTB1,ROR1,S100A9,SAMD9,SAMD9L,SMAD3,SRC,STK24,TIMP3,TLR6,USP7,WDR74,XDH	64
Cancer,Gastrointestinal Disease,Organismal Injury and Abnormalities	Intestinal carcinoma	0.000202			ASNS,CALD1,CCND1,CLSPN,CLU,DLX4,EFCAB11,EIF4A2,EPHA2,ETS1,FAS,FN1,H1-2,IL1A,JAM3,KRT80,LIFR,MCL1,mir-154,MMP13,MYL9,NMU,PARPBP,PHLDA1,PLAU,PLEK2,PMP22,PPP3R2,S100A9,SERPINB3,SLC39A14,SMAD3,SRC,SRI,SRPX,THBS1,TNNT1,ZNF24	38
Cellular Function and Maintenance	Internalization by tumor cell lines	0.000232	Decreased	-2.407	BICD1,CDC40,DAB2,F2RL1,FCGR2A,FOXP1,GRP,KAT5,MET,OGA,PELI1,RAPGEF3,RRAS2,SRC	14
Lipid Metabolism,Small Molecule Biochemistry	Metabolism of prostaglandin	0.000208		-1.299	CAMP,CCN1,CLU,CYP2S1,F2RL1,FAS,FCGR2A,G6PD,IL1A,IL1B,LDLR,mir-204,NFKBIA,NPC1,NRG1,PTGES2,SMAD3	17
Neurological Disease,Organismal Injury and Abnormalities	Epileptic seizure	0.000209			ARID5B,ARRDC3,BAG3,CALCRL,CCN1,DUSP6,ENC1,FCGR2A,HBA1/HBA2,IL1B,JUN,JUNB,LDLR,MCL1,mir-154,mir-378,NNAT,PDP1,PLK2,SIPA1L1,SLC39A14	21
Cancer,Organismal Injury and Abnormalities	Cancer of secretory structure	0.00021		-1.177	AKT3,ANTXR2,ARG2,CALD1,CASP1,CCN1,CCND1,CDC42EP3,CEACAM6,CLU,CXCL17,CYP24A1,DKK1,DLX4,DNAJC6,ELOVL7,EPHA2,EPHB2,ETS1,FAS,FBXO32,FHL2,FN1,FOXP1,GPRC5A,IBSP,IER3,IGFBP5,IL1A,IL1B,IL1RAP,IL7R,IRF1,ITGA5,ITGB6,JAG1,JAG2,JUN,KCNS3,KDM6A,KLK6,KRT80,LACTB,LGALS8,LIFR,LINC01559,LOC102724428/SIK1,LTF,MALT1,MAPT,MCL1,MET,MICAL2,mir-130,mir-154,mir-19,mir-190,MMP13,MMP7,MTUS1,MXRA5,MYB,MYH8,MYL9,NEAT1,NFKBI…	94
Hematological System Development and Function,Hematopoiesis	Development of hematopoietic system	0.000252	Decreased	-2.434	ADAR,BATF3,CDA,DKK1,ETS1,FAS,FHL2,FN1,H4C9,IL1A,IL1B,IL7R,IRF1,JAG1,KDM6A,MCL1,MYB,MYL9,NMU,P2RY6,PIM1,PLEK2,PML,PTHLH,PTPN2,S100A9,SRC,SRF	28
Cellular Movement	Chemotaxis	0.000268	Decreased	-2.792	BAIAP2L1,CAMP,CCN1,CCND1,CXCL17,EPHA2,F2RL1,FAS,FCGR2A,FN1,FOSL1,GRP,HCAR2,IL1B,ITGA2,JAG2,JAM3,JUN,LDLR,LIFR,MET,mir-154,MMP7,MTUS1,MYO1E,NEDD9,NRP2,NT5E,P2RX4,PLAU,PLD1,PTPN2,ROBO1,S100A9,SEMA3A,SMAD3,SRC,THBS1,TRAF3IP2	39
Lipid Metabolism,Small Molecule Biochemistry	Synthesis of prostaglandin	0.00023		-1.299	CAMP,CCN1,CLU,F2RL1,FAS,FCGR2A,G6PD,IL1A,IL1B,LDLR,mir-204,NFKBIA,NPC1,NRG1,PTGES2,SMAD3	16
Cardiovascular System Development and Function,Cellular Movement	Cell movement of endothelial cells	0.000314	Decreased	-3.035	AKT3,BCAS3,CAMP,CCN1,DKK1,ETS1,F2RL1,FN1,FOXP1,GLUL,IL1B,IL1RL1,ITGA2,MET,mir-204,MMP13,NRP2,OLR1,P2RX4,PIM1,PLAU,PML,RAPGEF3,ROBO1,SMAD3,SRC,TGFBI,THBS1,TIMP3	29
Cell Death and Survival,Organismal Injury and Abnormalities	Apoptosis of leukocytes	0.000232		-1.634	ADAR,CAMP,CASP1,CD22,CD6,ETS1,FAS,FOSL1,FOXP1,GBP1,H1-2,HCAR2,IER3,IL1A,IL1B,IL1RL1,IL7R,IRF1,JUN,LAMTOR2,LDLR,LGALS8,LTF,MALT1,MCL1,mir-154,mir-19,NFKBIA,NPC1,PIM1,SMAD3,THAP1,THBS1,TRAF3IP2,TSC22D3	35
Cancer,Organismal Injury and Abnormalities	Development of adenocarcinoma	0.000234		1.06	APOBEC3B,ARG2,ARID5B,ASNS,BPGM,CA9,CABYR,CALCRL,CCND1,CDC42EP3,CLDN1,CLSPN,CLU,CMTM4,CRABP2,CTNNAL1,DAB2,DLX4,DUSP6,EIF4A2,ETS1,FANCM,FAS,FN1,FOXN2,G6PD,GPRC5A,GPT2,GSTM3,H1-2,IFIT3,IL1B,IL1RAP,ITGBL1,JAG2,JAM3,KDM6A,KLK6,KRT80,LIFR,LOC102724428/SIK1,LPCAT1,MAGED1,MALT1,MCL1,MET,MICAL2,mir-130,mir-154,mir-204,MMP13,MYL9,MYO6,NFKBIA,NMU,PDCD2L,PDLIM7,PLEK2,PRDX4,PSMG3-AS1,ROBO1,SLC2A9,SLC39A8,SMAD…	75
Cell Death and Survival,Organismal Injury and Abnormalities	Necrosis of epithelial tissue	0.000237		1.082	ADAR,APOBEC3B,ATP1B3,CAMP,CASP1,CBS/LOC102724560,CYP4V2,DAB2,DKK1,DSG3,E2F6,EPHA2,EPHB2,ETS1,F2RL1,FAS,HSPB8,IER3,IGFBP5,IL1B,IL24,IRF1,ITGA2,JUN,KIF3A,LDLR,MAPT,MCL1,MET,NFKBIA,NRG1,OLR1,PLAU,PMP22,PSMB8,PTHLH,PTPN2,RAD51,RBM7,SMAD3,SRC,SRF,THBS1,TIMP3,TRIM39	45
Cellular Movement	Cell movement of melanoma cell lines	0.000245		-1.264	AKAP12,CCN1,CLDN1,EPHA2,FN1,GEMIN5,ITGA2,NRG1,PTHLH,RAPGEF3,ROBO1,S100A9,SEMA3A,SHC4,THBS1,TYR	16
Cellular Development,Cellular Growth and Proliferation	Development of tumor cell lines	0.000331	Decreased	-2.305	AKAP12,BAG3,CCN1,CCND1,CLU,DLX4,DSG3,DUSP6,EPHA2,ETS1,FN1,GLUL,GPRC5A,HAS2,HCAR2,IBSP,IGFBP5,IL1A,JAG1,JUN,KAT5,KDM6A,LY6K,MET,mir-154,mir-590,MYB,NFKBIA,NRG1,PKNOX2,PLAU,SEM1,SMURF1,SRC,SRPX2,ST8SIA1,TRIM22	37
Cellular Movement,Hematological System Development and Function,Immune Cell Trafficking	Cell movement of lymphocytes	0.000255		-0.866	CAMP,CD22,CD6,CTSV,CXCL17,DKK1,ETS1,F2RL1,FAS,FHL2,FN1,FYB1,GPRC5A,IL1A,IL1B,IL7R,ITGA2,ITGA5,JAM3,JUN,LDLR,MALT1,MYB,NEDD9,NFKBIA,NT5E,PELI1,PLAU,PTPN2,SEMA3A,SERPINB3,THBS1,TIMP3,TRAF3IP2	34
Cancer,Hematological Disease,Immunological Disease,Organismal Injury and Abnormalities	Leukemia	0.000256		1.091	ACP2,ADD3,ARID5B,CCND1,CD22,CDA,CDC42EP3,CEP41,DLX4,DUSP10,ENC1,EPHA2,ETS1,FAS,FCGR2A,FNTA,FOXP1,IKZF3,IL1B,IL1RAP,IL7R,IMPA1,IRF1,ITGA5,JUN,JUNB,KAT5,KDM6A,MCL1,mir-130,mir-154,mir-19,MYB,NFASC,PDP1,PIM1,PML,PPP3R2,PPP6C,PSMB8,PSMB9,PTPN2,RAD51,RARA,RASA1,RHOBTB1,ROR1,S100A9,SAMD9,SAMD9L,SMAD3,SRC,STK24,TLR6,USP7,WDR74,XDH	57
Connective Tissue Development and Function,Skeletal and Muscular System Development and Function,Tissue Development	Size of bone	0.00026			ACP2,CTSV,DKK1,FHL2,FOSL1,HSD11B2,IBSP,IGFBP5,IL7R,ITGA2,JUNB,LDLR,LIFR,MMP13,MYB,P2RY6,PKNOX2,PRKAB2,PTHLH,PTPN2,SEMA3A,SLC39A14,SMAD3,SMURF1,SPRED2,SRC,TSC22D3	27
Embryonic Development,Hair and Skin Development and Function,Organ Development,Organismal Development,Tissue Development	Formation of skin	0.000262		1.463	ARRDC3,CAMP,CASP14,CBS/LOC102724560,CCND1,CLDN1,CRABP2,CTSV,DKK1,EDA,EDARADD,EPHA2,EVPL,EXT1,FN1,IGFBP5,IL24,ITGA2,ITGB6,JUNB,KIF3A,NFKBIA,PTHLH,PTPN2,SMAD3,SPRR1B,SRC,SRF,TRAF3IP2	29
Cell-To-Cell Signaling and Interaction,Hematological System Development and Function,Immune Cell Trafficking,Inflammatory Response	Activation of leukocytes	0.000356	Decreased	-2.197	CAMP,CBS/LOC102724560,CD22,CD6,CEACAM6,CLU,EPHB2,ETS1,EXT1,F2RL1,FAS,FCGR2A,FN1,FOXP1,HSPB8,IL1A,IL1B,IL1RL1,IRF1,ITGA5,ITGB6,JUN,LDLR,MALT1,MAPT,MET,mir-130,mir-19,NFKBIA,NMU,NPC1,NT5E,OTUD7B,P2RY6,PELI1,PSMB8,PSMB9,RAB32,SMAD3,SRC,TAOK2,THBS1,TLR1,TLR6,TRAF3IP2,UNC93B1	46
Cellular Movement,Hematological System Development and Function,Immune Cell Trafficking	Migration of mononuclear leukocytes	0.000269		-1.171	CAMP,CD22,CD6,CTSV,CXCL17,DKK1,ETS1,F2RL1,FAS,FHL2,FN1,FYB1,GPRC5A,IL1A,IL1B,IL7R,ITGA2,ITGA5,JAM3,JUN,LDLR,MALT1,MYB,NT5E,PELI1,PLAU,PTPN2,SEMA3A,SERPINB3,THBS1,TIMP3,TRAF3IP2	32
Cellular Function and Maintenance	Cellular homeostasis	0.000274		-1.581	AKT3,ASCC3,ATP13A4,ATP1B3,BACE1,BAG3,CA9,CACNA1G,CAMP,CASP1,CCND1,CD22,CD6,CHMP7,CMKLR2,CTSV,CXCL17,DKK1,DLD,DOCK11,DRAM1,DUSP10,EPG5,EPHA2,EPHB2,ETS1,EXT1,F2RL1,FAS,FCGR2A,FN1,FYB1,GABARAPL1,GATM,HSD11B2,IGFBP5,IL1A,IL1B,IL1RL1,IL24,IL7R,IRF1,ITPRID2,JAG1,JAG2,JAM3,JUN,JUNB,KAT5,KAT8,LDLR,MALT1,MAPT,MCL1,MET,mir-130,mir-19,mir-378,MRPL16,MYB,MYT1L,NEAT1,NEDD9,NFKBIA,NMU,NPC1,NT5E,OBP2B,OTUD7B,P2…	108
Cellular Movement	Migration of lung cancer cell lines	0.000275		-1.939	AKT3,CAMP,CCN1,CTNNAL1,ETS1,GPRC5A,IL1B,JAM3,MALT1,MET,mir-130,mir-154,mir-19,MMP7,NEAT1,NFKBIA,NRG1,SRC	18
Cardiovascular System Development and Function,Cell Morphology,Cellular Development,Organismal Development,Tissue Development	Tubulation of endothelial cells	0.000277		-0.911	ANTXR2,CCN1,GBP1,IL1A,IL1RL1,MMP13,OLR1,PML,ROBO1,SRC,TGFBI,TIMP3,TRPC1	13
Protein Synthesis	Metabolism of protein	0.00028		-1.702	ADAM12,ATP1B3,BACE1,BAG3,CASP1,CASP14,CBS/LOC102724560,CD22,CLU,CTSV,DLD,DNAJC1,DTX3L,EIF4A2,ENC1,EXT1,FAS,FBXO43,FN1,FOSL1,GEMIN5,IDE,IER3,IGFBP5,IL1B,IL7R,JUN,JUNB,LACTB,LDLR,LPCAT1,LRSAM1,MALT1,METTL18,MMP13,MMP7,NPC1,NRG1,OGA,OLR1,PCSK5,PIM1,PJA1,PLAU,PLD1,PLK2,PTHLH,PTPN2,PUS7,RARA,RNF213,RRBP1,S100A9,SAMD9L,SERPINB3,SMURF1,SRF,STK24,TCOF1,THBS1,TRIM39,USP7,ZSWIM7	63
Cancer,Organismal Injury and Abnormalities,Reproductive System Disease	Female genital tract adenocarcinoma	0.000281			ARID5B,CBS/LOC102724560,CCND1,CDA,CLSPN,CLU,CMTM4,CTNNAL1,DAB2,DKK1,DLX4,DST,EIF4A2,EPHB2,F2RL1,FAS,FILIP1L,FOXN2,GPRC5A,H1-2,IGFBP5,JAG2,JAM3,KDM6A,KLK6,KRT80,LIFR,LMOD1,MATN2,MET,mir-130,mir-154,MYL9,NEDD9,NMU,PDCD2L,PMP22,SRPX,TIMP3,TNNT1,USP7,ZNF138	42
Cancer,Gastrointestinal Disease,Organismal Injury and Abnormalities	Colorectal carcinoma	0.000281			ASNS,CALD1,CCND1,CLSPN,CLU,DLX4,EFCAB11,EIF4A2,EPHA2,ETS1,FAS,FN1,H1-2,IL1A,JAM3,KRT80,LIFR,MCL1,mir-154,MMP13,MYL9,NMU,PARPBP,PHLDA1,PLAU,PLEK2,PMP22,PPP3R2,S100A9,SLC39A14,SRC,SRI,SRPX,TNNT1,ZNF24	35
Cancer,Organismal Injury and Abnormalities,Respiratory Disease	Lung squamous cell carcinoma	0.000294			APOBEC3B,ARID5B,ASNS,CABYR,CCND1,CDC42EP3,CLSPN,DSG3,EIF4A2,EPHA2,FN1,FOXP1,H1-2,IL1B,JAM3,KDM6A,KRT80,LIFR,LOC102724428/SIK1,MCL1,MET,mir-154,MMP13,MYL9,NMU,PPP6C,RASA1,SRPX,TIMP3,TNNT1,WDR74	31
Cell Morphology,Cellular Assembly and Organization,Cellular Development,Cellular Function and Maintenance,Cellular Growth and Proliferation,Nervous System Development and Function,Organismal Development,Tissue Development	Polarization of hippocampal neurons	0.000297			CDKL5,MAPT,RAPGEF3	3
Developmental Disorder,Neurological Disease,Organismal Injury and Abnormalities,Psychological Disorders	Mental retardation with behavioral deficit	0.000297			KAT5,PUS7,SOX6	3
Cell Morphology,Cellular Assembly and Organization,Cellular Function and Maintenance	Formation of retraction fibers	0.000297			EPHA2,FN1,ITGA5	3
Hereditary Disorder,Inflammatory Disease,Organismal Injury and Abnormalities	Deficiency of IL-1 receptor antagonist	0.000297			IL1A,IL1B,NFKBIA	3
Tissue Development	Mineralization of extracellular matrix	0.000297		-1.452	DKK1,FHL2,FN1,LDLR,PTHLH,SMAD3	6
Dermatological Diseases and Conditions,Organismal Injury and Abnormalities	Psoriasis	0.000305			ADAM12,ADAR,ARPC1B,CAMP,CCND1,CRABP2,CTSV,CXCL17,DSG3,EPHA2,FCGR2A,FN1,FOSL1,GBP1,IFIT3,IL1A,IL1B,IL24,ITGA2,ITGA5,JUN,JUNB,KLK6,LDLR,LTF,mir-378,NRP2,PLAU,PPP3R2,RARA,RNASE7,S100A9,SAMD9,SEMA3A,SERPINB13,SERPINB3,SPRR1B,SPRR2A,TIMP3,TLR1,TRAF3IP2,TRIM22	42
Cellular Development,Cellular Growth and Proliferation,Hematological System Development and Function,Hematopoiesis,Lymphoid Tissue Structure and Development,Tissue Development	Development of phagocytes	0.000312		-1.369	BATF3,CAMP,CDA,EPHB2,FOXP1,IL1A,IL1B,IL1RL1,IL7R,ITGB6,JUN,LDLR,LIFR,LTF,MYB,PTPN2,RARA,RASA1,S100A9,ST8SIA1,TFEC,TLR1,TLR6,ZNF43	24
Cell Cycle	Interphase	0.000358	Decreased	-2.288	AKAP12,BAG3,CCN1,CCND1,CDC14B,CDK14,CLSPN,CRABP2,DAB2,E2F6,ETS1,FAS,FN1,HAS2,IER3,IGFBP5,IL1A,IL1B,IL24,ITGA2,ITGA5,JUN,JUNB,KAT14,KAT5,LCMT1,MET,mir-154,mir-204,mir-548,MYB,NEK4,NFKBIA,NRG1,OGA,PIM1,PLAU,PLK2,PML,PTPN2,RAD51,SOX6,SRC,SRI,TAOK2,TIPIN,TPD52L1,TRIM39,TRPC1,TSC22D3,WNT5B	51
Organismal Injury and Abnormalities	Non-malignant disorder	0.000325		1.729	ADAM12,ALG6,ANTXR2,APOBEC3B,CA13,CA9,CALCRL,CASP1,CBS/LOC102724560,CCN1,CCND1,CD6,CDC42EP3,CEACAM6,CLSPN,CLU,CRABP2,CTDP1,DEPDC5,DKK1,DLX4,DSG3,DST,EDARADD,EMX2,ENC1,EPHB2,ETS1,EXT1,F2RL1,FAS,FCGR2A,FN1,GBP1,GLUL,HAS2,HHAT,HSD11B2,HSD17B2,IER3,IFIT3,IGFBP5,IL1A,IL1B,IL1RAP,IL7R,IRF1,ITGA5,ITGB6,JAG1,JAG2,JUN,JUNB,KAT8,LIFR,LOC102724428/SIK1,LTF,MCUB,MET,mir-130,MMP7,MTNR1A,MXRA5,MYH8,NFKBIA,NR5A2…	106
Cellular Movement	Invasion of breast cancer cell lines	0.000388	Decreased	-3.446	ADAM12,ARRDC3,BHLHE41,CCN1,CCND1,CEACAM6,DUSP6,ETS1,FAS,FN1,FOSL1,HAS2,IBSP,IL1B,ITGA5,JUN,MALT1,MET,MMP7,MYB,NFAT5,NFKBIA,NRG1,PLAU,ROR1,SLC48A1,SMAD3,SRC,TNS1	29
Organismal Development,Organismal Injury and Abnormalities	Abnormal morphology of abdomen	0.000339			ADAR,AKAP12,AKAP5,ANTXR2,ARID5B,CA9,CBS/LOC102724560,CCND1,CLU,CYP24A1,DKK1,DOCK11,EMX2,EPHB2,ETS1,FANCM,FAS,FBXO43,HSD11B2,HSD17B2,IGFBP5,IKZF3,IL1RL1,IL7R,IRF1,JAG1,JUN,LDLR,LMOD1,MALT1,MET,MYB,MYL9,MYO1E,NFAT5,NFKBIA,NNAT,NPC1,NR5A2,PCSK5,PLAU,PLEK2,PTPN2,RAPGEF3,RAPGEF6,RARA,RASGRF1,RCBTB1,SAMD9,SCGB1A1,SESTD1,SLC2A9,SMAD3,SP8,SRC,SRPX,SYNPO,TAF4B,TCOF1,TGFBI,THAP1,THBS1,TIMP3,TK2,TNS1,TRAF3I…	68
Cancer,Organismal Injury and Abnormalities	Invasive cancer	0.000341			ADAMTS6,CALD1,CCN1,CCND1,CDC42EP3,CLSPN,CLU,CPA4,CRABP2,DKK1,DLL3,DST,DUSP6,EMX2,EPHA2,ERAP2,FAS,FCGR2A,FHL2,FN1,FOSL1,GLUL,HSPB8,IER3,IGFBP5,IL1A,IL1B,JAG1,JAM3,JUN,LGALS8,LOC102724428/SIK1,LTF,MET,mir-130,mir-154,mir-19,mir-378,mir-548,MMP13,MYL9,NMU,NRP2,PLAU,PPP3R2,SMAD3,SRC,SRPX,THBS1,TNNT1	50
Cellular Development,Cellular Growth and Proliferation,Hematological System Development and Function,Hematopoiesis,Lymphoid Tissue Structure and Development,Tissue Development	Monocytopoiesis	0.000345		-1.543	CAMP,CDA,EPHB2,FOXP1,IL7R,JUN,LTF,MYB,RARA,RASA1,ST8SIA1,TLR1,TLR6	13
Lipid Metabolism,Small Molecule Biochemistry	Synthesis of eicosanoid	0.000345		-1.544	CAMP,CCN1,CLU,F2RL1,FAS,FCGR2A,FN1,G6PD,IL1A,IL1B,LDLR,LTF,mir-204,NFKBIA,NPC1,NRG1,OLR1,PTGES2,SMAD3	19
Hematological System Development and Function,Tissue Development	Accumulation of myeloid cells	0.00035		-0.655	CASP1,CBS/LOC102724560,FAS,FCGR2A,FOSL1,IL1B,IRF1,ITGA2,ITGA5,LDLR,LTF,MMP7,NPC1,NT5E,PLAU,RASA1,S100A9	17
Cancer,Organismal Injury and Abnormalities,Respiratory Disease	Development of lung tumor	0.000351		1.134	APOBEC3B,ARG2,ARID5B,ASNS,CABYR,CCND1,CDC42EP3,CLDN1,CLSPN,CRABP2,EIF4A2,FANCM,FN1,GPT2,H1-2,IL1B,ITGBL1,JAM3,KDM6A,KRT80,LIFR,LOC102724428/SIK1,MAGED1,MALT1,MCL1,MET,MMP13,MYL9,MYO6,NFKBIA,NMU,PLEK2,PRDX4,PSMB9,PSMG3-AS1,ROBO1,SRC,SRPX,TGFBI,THBS1,TIMP3,TNNT1,TTF1,WDR74,WNT5B	45
Tissue Development	Accumulation of cells	0.000352		-0.448	CASP1,CBS/LOC102724560,CCN1,CLU,E2F6,FAS,FCGR2A,FOSL1,HAS2,IER3,IL1B,IL1RL1,IRF1,ITGA2,ITGA5,JAM3,LDLR,LTF,MMP7,NPC1,NT5E,PIM1,PLAU,RAD51,RASA1,S100A9,SRF,TSC22D3	28
Cancer,Organismal Injury and Abnormalities	Head and neck tumor	0.000353		-0.896	ADAM12,AKAP12,APOBEC3B,ARID5B,CA9,CABYR,CCND1,CDC42EP3,CLSPN,CLU,CYP24A1,DSG3,EMX2,EPHB2,ETS1,FANCM,FAS,FN1,FOXP1,H1-2,H3C11,HAS2,HSD11B2,IDE,IGFBP5,IGFBP6,IL1A,IL1B,IL1RAP,IL24,ITGA5,ITGBL1,JAG2,JUN,KDM6A,KIF3A,KRT80,LIFR,LOC102724428/SIK1,MALT1,MATN2,MCL1,MET,MGAM,MICAL2,mir-130,mir-154,mir-19,mir-204,mir-378,MMP13,MTNR1A,MTUS1,MYO3B,NEAT1,NIBAN2,NMU,NRG1,OGA,PLAU,RAD51,RARA,ROBO1,S100A9,SEMA3A…	75
Cell-To-Cell Signaling and Interaction,Hematological System Development and Function	Binding of leukocytes	0.000431	Decreased	-2.977	ARHGAP15,CAMP,CCN1,CCND1,CD22,CD6,DNAJC1,FAS,FCGR2A,FN1,FYB1,HAS2,IL1A,IL1B,IL7R,ITGA2,ITGA5,JAM3,LGALS8,LTF,MYO1E,NEDD9,NT5E,PLAU,RAPGEF6,S100A9,SRC,THBS1,TRAF3IP2	29
Cancer,Organismal Injury and Abnormalities,Reproductive System Disease	Breast or ovarian carcinoma	0.000356		-0.152	ADAMTS6,ANXA9,ARID5B,CALD1,CCN1,CCND1,CDC42EP3,CEACAM6,CLSPN,CLU,CMTM4,CORO6,CTNNAL1,DAB2,DST,EIF4A2,EPHA2,FAS,FHL2,FN1,FOSL1,FOXN2,H1-2,HSPB8,IER3,IGFBP5,IL1RL1,IRF1,JAG2,JAM3,KDM6A,KLK6,LIFR,MET,MICAL2,mir-154,mir-19,MMP13,MYB,MYL9,NMU,NRP2,OTUD7B,PDCD2L,PML,RAB11FIP1,SRC,SRPX,THBS1,TIMP3,TNNT1,USP7,ZNF138,ZNF24	54
Immunological Disease,Inflammatory Disease,Organismal Injury and Abnormalities	Lupus erythematosus	0.000356		-0.686	ADAMTS6,ADAR,ARHGAP32,ARID5B,ASNS,CAMP,CD22,CLU,CSAG2/CSAG3,CYP2S1,DTX3L,ERAP2,ETS1,FAS,FCGR2A,GBP1,IFIT3,IKZF3,IL1B,IL1RL1,JAG1,JAG2,JUNB,LTF,MCL1,mir-154,MXRA7,MYO6,PSD3,S100A9,SAMD9L,SERPINB13,SKIV2L,SPRED2,TRAF3IP2,TRIM22	36
Cellular Development,Cellular Growth and Proliferation	Cell proliferation of squamous cell carcinoma cell lines	0.000442	Decreased	-2.746	ADAR,CCND1,CLU,DSG3,GRP,HAS2,IL1A,KAT5,MCL1,MET,MICAL2,MTUS1,NFKBIA,S100A9,SRC	15
Cell Cycle	G2 phase	0.000361			CCND1,CDC14B,CDK14,CLSPN,CRABP2,IER3,IGFBP5,IL1A,IL24,JUN,JUNB,KAT14,KAT5,LCMT1,MET,MYB,NEK4,NFKBIA,NRG1,OGA,PLAU,PTPN2,RAD51,TAOK2,TPD52L1	25
Cardiovascular Disease,Organismal Injury and Abnormalities	Abnormality of heart ventricle	0.000363		1.4	ADAM12,BAG3,CA13,CA9,CCND1,CLU,CTSV,FAS,FHL2,HAS2,HSPB8,IBSP,IER3,IL1B,IL1RL1,JUN,LDLR,LRRC10,NFAT5,NFKBIA,NRG1,NT5E,PIM1,PLAU,PRKAG2,RARA,SEMA3A,SLC39A8,SRF,SRI,THBS1,TIMP3,TNS1,XDH	34
Cellular Development,Cellular Growth and Proliferation,Hematological System Development and Function,Hematopoiesis,Lymphoid Tissue Structure and Development,Tissue Development	Leukopoiesis	0.000364		-0.884	ARID5B,BATF3,CAMP,CASP1,CCND1,CD6,CDA,CTSV,DKK1,DOCK11,DUSP10,EPHB2,ETS1,FAS,FCGR2A,FOSL1,FOXP1,FYB1,IKZF3,IL1A,IL1B,IL1RL1,IL24,IL7R,IRF1,ITGB6,JAG1,JAG2,JUN,KAT5,LDLR,LGALS8,LIFR,LTF,MALT1,mir-19,MYB,NFKBIA,OTUD7B,P2RY6,PIM1,PLEK2,PSMB8,PSMB9,PTHLH,PTPN2,RARA,RASA1,S100A9,SEMA3A,SMAD3,SRF,ST8SIA1,TFEC,TLR1,TLR6,TRAF3IP2,ZDHHC7,ZNF43	59
Lipid Metabolism,Small Molecule Biochemistry	Metabolism of eicosanoid	0.000369		-1.544	CAMP,CCN1,CLU,CYP2S1,CYP4F3,F2RL1,FAS,FCGR2A,FN1,G6PD,IL1A,IL1B,LDLR,LTF,mir-204,NFKBIA,NPC1,NRG1,OLR1,PTGES2,SMAD3	21
Cell-To-Cell Signaling and Interaction,Cellular Movement,Hematological System Development and Function,Immune Cell Trafficking	Recruitment of mononuclear leukocytes	0.00037		-0.912	CAMP,CASP1,CCN1,DKK1,ETS1,FAS,GPRC5A,IL1B,JUN,PELI1,PTPN2,SEMA3A,TRAF3IP2	13
Cancer,Hematological Disease,Organismal Injury and Abnormalities	Myelodysplastic syndrome or leukemia	0.000372		1.091	ACP2,ADD3,ARID5B,CCND1,CD22,CDA,CDC42EP3,CEP41,DLX4,DUSP10,ENC1,EPHA2,ETS1,FAS,FCGR2A,FNTA,FOXP1,IKZF3,IL1B,IL1RAP,IL7R,IMPA1,IRF1,ITGA5,JUN,JUNB,KAT5,KDM6A,MCL1,mir-130,mir-154,mir-19,mir-378,MYB,MYL9,NFASC,PDP1,PIM1,PML,PPP3R2,PPP6C,PSMB8,PSMB9,PTPN2,RAD51,RARA,RASA1,RHOBTB1,ROR1,S100A9,SAMD9,SAMD9L,SMAD3,SRC,STK24,TLR6,USP7,WDR74,XDH	59
Cancer,Organismal Injury and Abnormalities,Respiratory Disease	Nonsquamous non-small cell lung carcinoma	0.000373		1.342	APOBEC3B,ARG2,ARID5B,ASNS,CABYR,CCND1,CDC42EP3,CLDN1,CLSPN,CRABP2,EIF4A2,FANCM,FN1,GPT2,H1-2,IL1B,ITGBL1,JAM3,KDM6A,KRT80,LIFR,LOC102724428/SIK1,MAGED1,MALT1,MCL1,MET,MMP13,MYL9,MYO6,NFKBIA,NMU,PLEK2,PRDX4,PSMG3-AS1,ROBO1,SRC,SRPX,TGFBI,THBS1,TIMP3,TNNT1,TTF1,WDR74,WNT5B	44
Cancer,Gastrointestinal Disease,Organismal Injury and Abnormalities	Large intestine carcinoma	0.000378			ASNS,CALD1,CCND1,CLSPN,CLU,DLX4,EFCAB11,EIF4A2,EPHA2,ETS1,FAS,FN1,H1-2,IL1A,JAM3,KRT80,LIFR,MCL1,mir-154,MMP13,MYL9,NMU,PARPBP,PHLDA1,PLAU,PLEK2,PMP22,PPP3R2,S100A9,SERPINB3,SLC39A14,SRC,SRI,SRPX,TNNT1,ZNF24	36
Cellular Movement	Migration of myeloid cells	0.000443	Decreased	-2.632	ARHGAP15,CAMP,CCND1,CTSV,F2RL1,FAS,FN1,GRP,IL1B,JAM3,LDLR,MET,MMP7,MYO1E,PLAU,S100A9,SRF,TIMP3	18
Cardiovascular System Development and Function	Morphology of vessel	0.000393			BCAS3,CALCRL,CBS/LOC102724560,CLU,F2RL1,FN1,G6PD,HAS2,HSD11B2,IL1A,IL1B,ITGA5,JAG1,JUN,LDLR,MAPT,MET,MMP7,MPRIP,MYO1E,OLR1,P2RX4,PLAU,RARA,RASA1,THBS1,TIMP3,TRAF3IP2	28
Cellular Movement	Infiltration by tumor cell lines	0.000395		-1.067	GBP1,IL1RAP,JUN,JUNB	4
Cellular Growth and Proliferation	Colony formation	0.000407		-1.96	AKAP12,ALKAL2,APOBEC3B,ARHGAP32,BAG3,CASP1,CCN1,CCND1,CDA,CLU,DLX4,DSG3,DUSP6,EPHA2,ETS1,FAS,FN1,GPRC5A,HAS2,HCAR2,IBSP,IGFBP5,IL1A,IL1RAP,IRF1,JUN,KAT5,KDM6A,KIF3A,LY6K,MET,mir-154,mir-590,MYB,NEAT1,NFKBIA,NRG1,PHLDA1,PIM1,PKNOX2,PLAU,PML,RASA1,SMURF1,SRC,ST8SIA1,TRIM22	47
Cellular Development,Cellular Growth and Proliferation	Colony formation of cells	0.000407		-1.811	AKAP12,ALKAL2,APOBEC3B,ARHGAP32,BAG3,CASP1,CCN1,CCND1,CDA,CLU,DLX4,DSG3,DUSP6,EPHA2,ETS1,FAS,FN1,GPRC5A,HAS2,HCAR2,IBSP,IGFBP5,IL1A,JUN,KAT5,KDM6A,KIF3A,LY6K,MET,mir-154,mir-590,MYB,NFKBIA,NRG1,PHLDA1,PKNOX2,PLAU,PML,RASA1,SMURF1,SRC,ST8SIA1,TRIM22	43
Cellular Development,Embryonic Development,Organismal Development,Tissue Development	Differentiation of mesodermal cells	0.000408		-0.625	EXT1,JUN,KDM6A,SRC,SRF	5
Cellular Movement,Hematological System Development and Function,Immune Cell Trafficking	Lymphocyte migration	0.000422		-1.232	CAMP,CD22,CD6,CTSV,DKK1,ETS1,F2RL1,FAS,FHL2,FN1,FYB1,GPRC5A,IL1A,IL1B,IL7R,ITGA2,ITGA5,JAM3,JUN,LDLR,MALT1,MYB,NT5E,PELI1,PLAU,PTPN2,SEMA3A,SERPINB3,THBS1,TRAF3IP2	30
Organismal Injury and Abnormalities,Tissue Morphology	Morphology of lesion	0.000426			ADAM12,ARG2,ARHGEF28,CA9,CAMP,CASP1,CBS/LOC102724560,CCND1,CLDN1,CLU,CTSV,DLD,DUSP6,EPHA2,FAS,IL1A,IL1B,IL1RL1,IRF1,JAG1,JUN,JUNB,LDLR,MET,MMP7,NFKBIA,NPC1,NT5E,OLR1,PIM1,PLAU,PTHLH,PTPN2,SMAD3,SRC,THBS1	36
Cell Death and Survival,Organismal Injury and Abnormalities	Cell death of skin cancer cell lines	0.00043		1.067	CASP1,CLU,FAS,IL1B,NFKBIA,S100A9	6
Hematological System Development and Function,Lymphoid Tissue Structure and Development,Tissue Morphology	Quantity of innate lymphoid cells	0.000458	Decreased	-2.156	CALCRL,ETS1,F2RL1,HCAR2,IL1B,IL1RL1,IL7R,IRF1,ITGA2,MCL1,NFAT5,NPC1,RARA	13
Cell Death and Survival	Cell viability	0.000491	Decreased	-3.639	AKAP5,AKT3,ALG6,ALKBH8,ANTXR2,ASCC3,ASNS,BAG3,BCKDK,CA9,CAMP,CASP1,CCND1,CD22,CDC40,CLU,DAB2,DDX53,DEPDC5,DUSP10,DUSP6,EDA,EFL1,EPHA2,FANCM,FAS,FN1,FNTA,FOSL1,GBP1,GPT2,HBA1/HBA2,HNRNPU,HSPB8,IER3,IGFBP5,IKZF3,IL1A,IL1B,IL24,IL7R,JAG1,JAG2,JUN,KAT5,KDM6A,KLK6,LIAS,MALT1,MAPT,MCL1,MET,MICAL2,mir-154,mir-204,mir-378,MMP13,MYB,NEAT1,NEK4,NFAT5,NFKBIA,NPC1,NRG1,OLR1,OTUD7B,PDP1,PFDN4,PIM1,PLAU,PLK2,P…	99
Cellular Assembly and Organization,Tissue Development	Formation of filaments	0.000518	Decreased	-2.179	ARHGAP32,BAIAP2L1,CALD1,CCND1,COBL,EXT1,F2RL1,FCGR2A,FHDC1,FN1,GRP,IL1A,IL1B,JAG1,JUNB,LMOD1,MAPT,MET,MPRIP,PIEZO2,RAPGEF3,RASA1,ROBO1,SMAD3,SRC,SRF,TGFBI,THBS1,THSD4,TNS1,WASF1	31
Cancer,Gastrointestinal Disease,Organismal Injury and Abnormalities	Colon adenocarcinoma	0.000444			ASNS,CALD1,CLSPN,CLU,DLX4,EPHA2,FAS,JAM3,KRT80,mir-154,MMP13,MYL9,NMU,PPP3R2,SRPX,TNNT1	16
Hereditary Disorder,Neurological Disease,Organismal Injury and Abnormalities	Familial neurological disorder	0.000444			ACER3,ADAR,ADD3,AKT3,ALG13,ALKBH8,ARHGAP32,ARMC9,ASCC3,ASNS,BACE1,BHLHE41,CA13,CA9,CACNA1G,CASP1,CCND1,CD6,CDKL5,CEP19,CEP41,CHAMP1,CLU,CNKSR2,CTDP1,DEPDC5,DLD,DLL3,DNAJC6,DST,DTX3L,DUSP6,ELMOD3,EMX2,EPG5,EPHB2,ERAP2,FAS,FCGR2A,FKTN,FN1,FOXP1,G6PD,GATM,GBP1,GBP3,GLUL,GPT2,HNRNPU,HSPB8,IER3,IFIT3,IGFBP5,IL1A,IL1B,IL7R,IMPA1,JAG1,JAM3,JUN,JUNB,KAT5,KAT8,KDM6A,KPNA5,KPTN,LDLR,LGALS8,LIAS,LIFR,LMOD1,…	135
Cell Signaling,Small Molecule Biochemistry	Synthesis of nitric oxide	0.000456		-1.873	ARG2,CAMP,CLU,DUSP6,FN1,FOSL1,IL1A,IL1B,IL1RL1,IL24,IRF1,JUN,mir-130,NFKBIA,P2RX4,PLAU,PTPN2,SMAD3,TLR6,XDH	20
Cell Death and Survival	Cell survival	0.000666	Decreased	-3.684	AKAP5,AKT3,ALG6,ALKBH8,ANTXR2,ASCC3,ASNS,BAG3,BCKDK,CA9,CAMP,CASP1,CCND1,CD22,CDC40,CLU,DAB2,DDX53,DEPDC5,DUSP10,DUSP6,EDA,EFL1,EPHA2,FANCM,FAS,FN1,FNTA,FOSL1,GBP1,GPT2,HBA1/HBA2,HNRNPU,HSPB8,IER3,IGFBP5,IKZF3,IL1A,IL1B,IL1RL1,IL24,IL7R,ITGA5,JAG1,JAG2,JUN,KAT5,KDM6A,KLK6,LIAS,MALT1,MAPT,MCL1,MET,MICAL2,mir-154,mir-204,mir-378,MMP13,MYB,NEAT1,NEK4,NFAT5,NFKBIA,NPC1,NRG1,OLR1,OTUD7B,PDP1,PFDN4,PIM…	101
Cell-To-Cell Signaling and Interaction,Connective Tissue Development and Function	Adhesion of fibroblast cell lines	0.000464		-1.922	ADAM12,AKAP12,CCN1,FN1,ITGA5,JAG1,LGALS8,PMP22,RASA1	9
Cancer,Organismal Injury and Abnormalities,Respiratory Disease	Lung adenocarcinoma	0.000488		1.342	APOBEC3B,ARG2,ARID5B,ASNS,CABYR,CCND1,CDC42EP3,CLDN1,CLSPN,CRABP2,EIF4A2,FANCM,FN1,GPT2,H1-2,ITGBL1,JAM3,KDM6A,KRT80,LIFR,LOC102724428/SIK1,MAGED1,MALT1,MCL1,MET,MMP13,MYL9,MYO6,NFKBIA,NMU,PLEK2,PRDX4,PSMG3-AS1,ROBO1,SRC,SRPX,TGFBI,THBS1,TIMP3,TNNT1,TTF1,WDR74,WNT5B	43
Cell-To-Cell Signaling and Interaction,Embryonic Development	Binding of embryonic cell lines	0.00069	Decreased	-3.085	AKAP12,FN1,KLK6,LDLR,PLAU,PMP22,RASA1,SCARA3,SRC,TIMP3	10
Neurological Disease,Organismal Injury and Abnormalities	Epilepsy or neurodevelopmental disorder	0.000492			ALG13,ARID5B,ARRDC3,BAG3,CA13,CA9,CACNA1G,CALCRL,CCN1,CDKL5,CHAMP1,CLU,CNKSR2,DEPDC5,DUSP6,EMX2,ENC1,FCGR2A,FOXP1,GATM,GPT2,HBA1/HBA2,HNRNPU,IL1B,JUN,JUNB,KAT5,KAT8,KDM6A,LDLR,LOC102724428/SIK1,MCL1,mir-130,mir-154,mir-378,mir-649,MTNR1A,MYT1L,NFASC,NNAT,NRP2,PDP1,PLAU,PLK2,PNKP,RASA1,RRAS2,SIPA1L1,SLC39A14,SOX6,SPRED2,SRPX2,TRAPPC4,USP7,WASF1	55
Immunological Disease,Organismal Injury and Abnormalities	Systemic autoimmune syndrome	0.000502		-0.452	ADAM12,ADAMTS6,ADAR,ARHGAP15,ARHGAP32,ARID5B,CALCRL,CALD1,CAMP,CASP1,CBS/LOC102724560,CD22,CD6,CDA,CDC42EP3,CEACAM6,CLU,CSAG2/CSAG3,CTSV,CYP24A1,CYP2S1,CYP4F3,DEPDC5,DTX3L,ERAP2,ETS1,F2RL1,FAS,FCGR2A,FN1,GALNT2,GBP1,GLUL,GRP,H3C11,HBA1/HBA2,HSPB8,IDE,IFIT3,IGFBP5,IKZF3,IL1A,IL1B,IL7R,ITGA5,JAG1,JAG2,JAM3,JUN,JUNB,LTF,MCL1,MGAM,mir-154,MMP13,MXRA7,MYH8,MYO6,NFKBIA,NT5E,POLR2M,PPP3R2,PRKAR2B,PSD3,P…	91
Cell Cycle	G2/M phase	0.000506			CCND1,CDC14B,CDK14,CLSPN,CRABP2,IER3,IGFBP5,IL24,JUN,JUNB,KAT14,KAT5,LCMT1,MYB,NEK4,NFKBIA,NRG1,OGA,PLAU,TAOK2,TPD52L1	21
Cell Cycle	Arrest in G2/M phase transition of tumor cell lines	0.000511			CCND1,IL24,NFKBIA,NRG1,OGA,PLAU	6
Cellular Function and Maintenance	Endocytosis	0.000513		-1.115	AKT3,BICD1,CAMP,CD22,CDC40,CLU,DAB2,DGKD,DNAJC6,F2RL1,FAS,FCGR2A,FOXP1,GRP,IL1B,IL1RL1,JUNB,KAT5,LAMTOR2,LCMT1,LDLR,LRSAM1,MET,MRC2,MYO1E,MYO6,NPC1,OGA,PDLIM7,PELI1,PLAU,RAPGEF3,RARA,RRAS2,S100A9,SPRED2,SRC,THBS1,WASF1,XDH	40
Cell-mediated Immune Response,Cell-To-Cell Signaling and Interaction,Cellular Movement,Hematological System Development and Function,Immune Cell Trafficking	Recruitment of CD4+ T-lymphocytes	0.000515		0.169	DKK1,FAS,GPRC5A,PELI1,PTPN2	5
Connective Tissue Disorders,Organismal Injury and Abnormalities,Skeletal and Muscular Disorders	Degeneration of bone	0.000515		-0.692	IL1B,MMP13,RARA,SLC39A8,SMAD3	5
Cell-To-Cell Signaling and Interaction	Adhesion of colorectal cancer cell lines	0.0007	Decreased	-2.184	FN1,GRP,ITGA2,ITGA5,LGALS8,PHLDA1,RASA1,SRC	8
Cellular Movement	Cell movement of cervical cancer cell lines	0.000519		-1.048	BAIAP2L1,CA9,CDKL5,DGKD,DSG3,ETS1,FN1,LGALS8,MTUS1,NEDD9,PLD1,RASA1,SLC48A1,SRC	14
Gastrointestinal Disease,Organismal Injury and Abnormalities	Abnormality of large intestine	0.000528		0.283	CAMP,CASP1,CDC42EP3,CEACAM6,CEP41,DUSP10,ETS1,F2RL1,FAS,FCGR2A,FN1,FOSL1,GATM,HCAR2,IKZF3,IL1A,IL1B,IL24,LTF,mir-378,MMP13,MMP7,MTNR1A,NFKBIA,NR5A2,NT5E,P2RX4,PLAU,PLD1,PSMB8,S100A9,SESTD1,SMAD3,TLR1,TRAF3IP2,UNC93B1,XDH,ZDHHC7	38
Cancer,Organismal Injury and Abnormalities	Intraepithelial neoplasm	0.000529		-0.225	AKAP12,CCND1,CLU,FHL2,GPRC5A,IER3,IRF1,LTF,MET,MMP7,MXRA5,MYL9,PIM1,S100A9,SRC	15
Cellular Development,Cellular Growth and Proliferation,Organ Development,Skeletal and Muscular System Development and Function,Tissue Development	Proliferation of muscle cells	0.000533		-1.733	ANTXR2,CACNA1G,CALCRL,CCND1,EPHA2,FOXP1,HAS2,HSD11B2,IGFBP5,IL1A,IL1B,ITGA5,JUN,MET,mir-204,mir-548,mir-590,MMP7,NFAT5,NRG1,P2RY6,PLAU,RARA,ST8SIA1,THBS1	25
Cancer,Organismal Injury and Abnormalities	Head and neck carcinoma	0.000539			ADAM12,ARID5B,CCND1,CDC42EP3,CLSPN,CLU,ETS1,FN1,H1-2,H3C11,HAS2,IGFBP5,IGFBP6,IL1A,IL1B,IL1RAP,IL24,ITGA5,ITGBL1,JAG2,JUN,KDM6A,KRT80,LIFR,LOC102724428/SIK1,MATN2,MET,MGAM,MICAL2,mir-130,mir-154,mir-19,mir-204,mir-378,MMP13,MTNR1A,MTUS1,MYO3B,NEAT1,NMU,NRG1,PLAU,RAD51,S100A9,SERPINB13,SLC26A2,SOX6,SRF,SRPX,THBS1,TIMP3,TLR1	52
Cell Death and Survival,Organismal Injury and Abnormalities	Apoptosis of connective tissue cells	0.000541		0.094	ADAM12,CASP1,CCND1,CLU,DKK1,FAS,FN1,HAS2,HSD11B2,IL1A,IL1B,IL24,JUN,MCL1,NFAT5,NFKBIA,OLR1,PELI1,PRKAR2B,PTHLH,SMAD3,TIMP3,XDH	23
Cellular Development,Cellular Growth and Proliferation,Hematological System Development and Function	Cell proliferation of leukocyte cell lines	0.000548		-1.158	ALKAL2,ATP1B3,F2RL1,FN1,IL1B,IL24,IL7R,LIFR,MCL1,MYB,NFKBIA,NRG1,PIM1,PML,PTHLH,PTPN2,RAB32,SRC,TSC22D3,UTP3	20
Cellular Development,Embryonic Development,Organismal Development,Tissue Development	Differentiation of embryonic tissue	0.000552		-1.064	CCND1,DAB2,DKK1,EXT1,FN1,ITGA5,JUN,JUNB,KAT5,KDM6A,LIFR,MET,mir-154,MYT1L,NFKBIA,RARA,SMAD3,SOX6,SRC,SRF,TSC22D3	21
Hematological System Development and Function,Immune Cell Trafficking,Inflammatory Response,Tissue Development	Accumulation of macrophages	0.000568		-0.923	CBS/LOC102724560,FAS,FOSL1,IRF1,LDLR,NPC1,NT5E,PLAU,S100A9	9
Cellular Movement,Hematological System Development and Function,Immune Cell Trafficking	Cell movement of mononuclear leukocytes	0.000572		-1.055	CAMP,CCN1,CD22,CD6,CTSV,CXCL17,DKK1,ETS1,F2RL1,FAS,FHL2,FN1,FYB1,GPRC5A,IL1A,IL1B,IL7R,ITGA2,ITGA5,JAM3,JUN,LDLR,MALT1,MYB,NEDD9,NFKBIA,NT5E,PELI1,PLAU,PLD1,PTPN2,SEMA3A,SERPINB3,SMAD3,THBS1,TIMP3,TRAF3IP2	37
Metabolic Disease,Organismal Injury and Abnormalities,Renal and Urological Disease	Xanthinuria	0.00058			ITGA2,MOCS2,XDH	3
Cell-To-Cell Signaling and Interaction	Activation of cells	0.000705	Decreased	-2.145	CACNA1G,CAMP,CBS/LOC102724560,CCN1,CCND1,CD22,CD6,CEACAM6,CLU,DGKD,DKK1,EPHB2,ETS1,EXT1,F2RL1,FAS,FCGR2A,FN1,FOXP1,HSPB8,IER3,IL1A,IL1B,IL1RL1,IRF1,ITGA5,ITGB6,JUN,LDLR,LMOD1,MALT1,MAPT,MET,mir-130,mir-19,MMP13,NFKBIA,NMU,NPC1,NT5E,OTUD7B,P2RX4,P2RY6,PARPBP,PELI1,PLAU,PSMB8,PSMB9,PTHLH,RAB32,SMAD3,SMURF1,SRC,SRF,TAOK2,THBS1,TLR1,TLR6,TRAF3IP2,TRPA1,UNC93B1	61
Infectious Diseases,Organismal Injury and Abnormalities	COVID-19	0.000591			ADAR,ASCC3,BCKDK,CLU,CXCL17,DEPDC5,ETS1,FCGR2A,FOXN2,HBA1/HBA2,IFIT3,IL1A,IL1B,JUNB,LYSMD2,MTNR1A,NRG1,NRP2,NT5E,PCGF5,PHACTR2,PIM1,PPP3R2,PSMB8,RSRP1,S100A9,SAMD9,SAMD9L,SEMA3A,SERPINB3,SPRR2A,TAOK2,TRIM22,WASF1	34
Gastrointestinal Disease,Immunological Disease,Ophthalmic Disease,Organismal Injury and Abnormalities	Sjögren syndrome	0.000592			CD6,FAS,FN1,GBP1,IFIT3,IL1A,IRF1,NFKBIA,PML,PPP3R2,PSMB8,TLR1	12
Hematological System Development and Function,Tissue Morphology	Quantity of antigen presenting cells	0.000599		0.006	BATF3,CAMP,CASP1,CLDN1,CLU,CTSV,CXCL17,EPHA2,F2RL1,FAS,IL1A,IL1B,IL1RL1,IL7R,IRF1,ITGB6,LDLR,MAPT,MCL1,NFKBIA,NPC1,NT5E,PLAU,PTPN2,SLC39A8,SRC,TRAF3IP2,TRPA1	28
Cancer,Gastrointestinal Disease,Organismal Injury and Abnormalities	Intestinal adenocarcinoma	0.000602			ASNS,CALD1,CLSPN,CLU,DLX4,EPHA2,ETS1,FAS,JAM3,KRT80,MCL1,mir-154,MMP13,MYL9,NMU,PPP3R2,SMAD3,SRC,SRPX,THBS1,TNNT1	21
Cell Death and Survival	Cell death of breast cell lines	0.000603		1.224	CCN1,DAB2,FAS,IGFBP5,IL1A,IRF1,ITGA5,JUN,MAPT,NFKBIA,SERPINB3	11
Infectious Diseases,Organismal Injury and Abnormalities	Infection by coronavirus	0.000603			ADAR,ASCC3,BCKDK,CLU,CXCL17,DAB2,DEPDC5,ETS1,FCGR2A,FOXN2,HBA1/HBA2,IFIT3,IL1A,IL1B,JUNB,LYSMD2,MTNR1A,NRG1,NRP2,NT5E,PCGF5,PHACTR2,PIM1,PPP3R2,PSMB8,RAPGEF3,RSRP1,S100A9,SAMD9,SAMD9L,SEMA3A,SERPINB3,SPRR2A,TAOK2,TRIM22,WASF1	36
Cancer,Gastrointestinal Disease,Hepatic System Disease,Organismal Injury and Abnormalities	Liver carcinoma	0.000625		1.731	ADAM12,ADAR,ANTXR2,ATP1B3,CA13,CA9,CABYR,CCDC66,CCN1,CCND1,CDA,CDC42EP3,CDK14,CEP41,CLSPN,CYP4F3,DLD,DUSP10,EPHA2,ETS1,FAS,FN1,GBP1,GLUL,GPT2,H3C11,HBA1/HBA2,IL1A,IL1RAP,JAG1,JUN,KAT5,LIFR,LOC102724428/SIK1,LPCAT1,MCL1,MET,mir-130,mir-190,mir-378,MMP7,MYO6,PLAU,PLK2,PML,PSMB9,PTPN2,RARA,RASA1,RRBP1,SAMD9L,SLC45A3,SMAD3,SRF,SRPX,THBS1,TNNT1,UGT1A9 (includes others),XDH	59
Cardiovascular Disease,Organismal Injury and Abnormalities	Advanced stage peripheral arterial disease	0.000625			ADAR,BAG3,CASP1,DAB2,FYB1,GPRC5A,HBA1/HBA2,IGFBP5,MCUB,NEDD9,P3H2,RFK,STK24,THBS1	14
Organ Morphology,Tissue Development	Involution	0.000627		-1	FAS,IGFBP5,MMP7,PLAU,PTPN2,SMAD3,TIMP3,XDH	8
Dermatological Diseases and Conditions,Organismal Injury and Abnormalities	Hyperkeratosis	0.000641		0.378	CBS/LOC102724560,CEACAM6,CLDN1,CTSV,DSG3,FN1,IL1A,MMP7,NFKBIA,RARA,S100A9,SERPINB3,SPRR1B	13
Cancer,Organismal Injury and Abnormalities	Growth of malignant tumor	0.000649		-1.074	AKT3,CASP1,CCDC66,CCN1,CCND1,DKK1,DLD,EPHA2,FN1,HSD11B2,IER3,IGFBP5,IL1A,IL1B,IL1RL1,ITGB6,JAG1,MCL1,MET,NEK4,NRG1,NT5E,PLK2,PTHLH,PTPN2,RARA,RASA1,SMAD3,SRC,THBS1	30
Cell Cycle	G2/M phase transition	0.000652			CCND1,CDK14,IL24,JUNB,KAT14,LCMT1,NFKBIA,NRG1,OGA,PLAU,TPD52L1	11
Cellular Development,Cellular Growth and Proliferation,Connective Tissue Development and Function,Tissue Development	Colony formation of fibroblast cell lines	0.000652		-1.378	AKAP12,ALKAL2,ARHGAP32,CCND1,FN1,JUN,MET,MYB,NFKBIA,RASA1,SRC	11
Organismal Development,Organismal Injury and Abnormalities	Abnormal morphology of thoracic cavity	0.000664			ADAM12,AKAP12,BAG3,BCAS3,CALCRL,CCND1,CDC42EP3,CLU,CTSV,DOCK11,ETS1,FBXO32,FHL2,FKTN,FN1,FOSL1,G6PD,H1-2,HAS2,HSPB8,IER3,IL1RL1,IL7R,IRF1,ITGB6,JAG1,JAG2,JUN,KIF3A,LRRC10,MALT1,MCL1,mir-19,mir-378,MIR5088,MMP7,MYL9,NFAT5,NFKBIA,NT5E,P2RX4,P2RY6,PIM1,PLAU,PRKAG2,PTHLH,RARA,RASA1,ROBO1,SEMA3A,SLC39A8,SMAD3,SRI,TGFBI,THBS1,TIMP3,TK2,TNS1,TRAF3IP2,TRPC1,TSC22D3,ZNF275	62
Cell-To-Cell Signaling and Interaction,Hematological System Development and Function	Activation of blood cells	0.000735	Decreased	-2.228	CAMP,CBS/LOC102724560,CD22,CD6,CEACAM6,CLU,DGKD,EPHB2,ETS1,EXT1,F2RL1,FAS,FCGR2A,FN1,FOXP1,HSPB8,IL1A,IL1B,IL1RL1,IRF1,ITGA5,ITGB6,JUN,LDLR,MALT1,MAPT,MET,mir-130,mir-19,NFKBIA,NMU,NPC1,NT5E,OTUD7B,P2RY6,PELI1,PSMB8,PSMB9,RAB32,SMAD3,SRC,SRF,TAOK2,THBS1,TLR1,TLR6,TRAF3IP2,UNC93B1	48
Gastrointestinal Disease,Inflammatory Disease,Inflammatory Response,Organismal Injury and Abnormalities	Dextran sodium sulfate-induced colitis	0.000667		0.18	CAMP,CASP1,DUSP10,FOSL1,GATM,IKZF3,IL1A,IL1B,MMP13,NT5E,P2RX4,PSMB8,S100A9,UNC93B1,ZDHHC7	15
Cell-To-Cell Signaling and Interaction,Embryonic Development	Adhesion of embryonic cell lines	0.00078	Decreased	-2.769	AKAP12,FN1,KLK6,PLAU,PMP22,RASA1,SRC,TIMP3	8
Connective Tissue Disorders,Organismal Injury and Abnormalities	Damage of connective tissue	0.00069		-1.08	CLU,FAS,FCGR2A,IL1A,IL1B,IL1RL1,MMP13,PLAU,SLC39A8,SMAD3	10
Cellular Assembly and Organization	Formation of cytoskeleton	0.000691		-1.998	ARHGAP32,BAIAP2L1,CALD1,CCND1,COBL,F2RL1,FCGR2A,FHDC1,FN1,GRP,IL1A,IL1B,JAG1,JUNB,LMOD1,MAPT,MET,MPRIP,PIEZO2,PLAU,RAPGEF3,RASA1,ROBO1,SMAD3,SRC,SRF,TGFBI,THBS1,WASF1	29
Cancer,Organismal Injury and Abnormalities	Papillary adenocarcinoma	0.000692			ASNS,CDC42EP3,CLSPN,CLU,CMTM4,CTNNAL1,DAB2,DLX4,ETS1,FN1,FOXN2,ITGA5,JAG2,JAM3,KRT80,LOC102724428/SIK1,MET,mir-130,mir-154,mir-19,NRG1,PDCD2L,PLAU,SRF,SRPX,THBS1,TIMP3,TNNT1,USP7,ZNF138	30
Cell Death and Survival,Organismal Injury and Abnormalities	Apoptosis of blood cells	0.000694		-1.238	ADAR,CAMP,CASP1,CD22,CD6,ETS1,FAS,FOSL1,FOXP1,GBP1,H1-2,HCAR2,IER3,IL1A,IL1B,IL1RL1,IL7R,IRF1,JUN,LAMTOR2,LDLR,LGALS8,LTF,MALT1,MCL1,mir-154,mir-19,NFKBIA,NPC1,PIM1,SMAD3,SOX6,THAP1,THBS1,TRAF3IP2,TSC22D3	36
Cancer,Hematological Disease,Organismal Injury and Abnormalities	Myeloid neoplasm	0.000699			CASP1,CCND1,CD22,CDA,CDC42EP3,DLX4,DTX3L,EPHA2,ETS1,FAS,FHL2,FNTA,FOXP1,IKZF3,IL1B,IL1RAP,IRF1,ITGA5,JUN,JUNB,KAT5,KDM6A,LOC102724428/SIK1,MCL1,MET,mir-130,mir-154,mir-19,mir-378,MYB,MYL9,PDP1,PIM1,PML,PPP3R2,PSMB8,PSMB9,RAD51,RARA,SAMD9,SAMD9L,SRC,STK24,TIMP3	44
Cellular Movement	Homing of tumor cell lines	0.00079	Decreased	-2.485	BAIAP2L1,CXCL17,FN1,ITGA2,JAG2,JUN,LIFR,MYB,NT5E,PLAU,PLD1,RAB11FIP1,SEMA3A,SMAD3,SRC	15
Free Radical Scavenging	Metabolism of reactive oxygen species	0.000797	Decreased	-2.222	ARG2,CAMP,CBS/LOC102724560,CCN1,CLU,DLD,ETS1,F2RL1,FAS,FCGR2A,G6PD,HAS2,HBA1/HBA2,IL1B,IL24,LTF,MAPT,MET,mir-590,MPRIP,MTUS1,NFKBIA,NPC1,OLR1,PIM1,PLAU,PNKP,PRDX4,PSMB8,RFK,SMAD3,SRC,STK24,TLR6,TRAF3IP2,XDH	36
Cardiovascular System Development and Function,Organismal Development,Tissue Morphology	Vasodilation of aorta	0.00071		-0.6	CBS/LOC102724560,LDLR,PLAU,SRC,THBS1,TRAF3IP2	6
Cell-To-Cell Signaling and Interaction	Attachment of cells	0.000949	Decreased	-2.059	ETS1,FN1,IL1B,ITGA2,ITGA5,JAG1,NEDD9,NRG1,PLD1,SRC,TGFBI	11
Cellular Development,Cellular Growth and Proliferation,Hair and Skin Development and Function	Proliferation of epithelial cell lines	0.000744		-0.143	CAMP,CCN1,CCND1,CLU,DAB2,ENC1,IGFBP5,IL1A,IL1B,ITGA2,ITGA5,JUN,MAGED1,MET,NFKBIA,NRG1,PKNOX2,PTHLH,SAMD9L,SMAD3,TRIM39,TSC22D3,TTF1	23
Cancer,Organismal Injury and Abnormalities,Reproductive System Disease	Female genital carcinoma	0.000754			ARID5B,CBS/LOC102724560,CCND1,CDA,CLSPN,CLU,CMTM4,CTNNAL1,CTSV,DAB2,DKK1,DLX4,DST,EIF4A2,EPHB2,F2RL1,FAS,FILIP1L,FOXN2,GPRC5A,H1-2,IER3,IGFBP5,JAG2,JAM3,KDM6A,KLK6,KRT80,LIFR,LMOD1,MATN2,MET,mir-130,mir-154,mir-19,MMP13,MYL9,NEDD9,NMU,PDCD2L,PMP22,SERPINB3,SRPX,TIMP3,TNNT1,USP7,ZNF138	47
Cancer,Gastrointestinal Disease,Hepatic System Disease,Organismal Injury and Abnormalities,Tissue Morphology,Tumor Morphology	Size of liver tumor	0.000759			FAS,JUN,MET,PTPN2	4
Cell Death and Survival,Organismal Injury and Abnormalities	Cell death of melanoma cell lines	0.000763		-0.596	AKT3,AS3MT,BAG3,CLSPN,DAB2,DDX53,DLD,ETS1,FANCM,FAS,FN1,HSPB8,IL1A,IL24,JUN,MCL1,NFKBIA,ROR1,SRC,TTF1,TYR,ZNF184	22
Hematological Disease,Organismal Injury and Abnormalities	Bone marrow lesion	0.000765			CCND1,CD22,CDA,CDC42EP3,DLX4,DTX3L,EPHA2,ETS1,FAS,FHL2,FNTA,FOXP1,IL1B,IL1RAP,IRF1,ITGA5,JUN,JUNB,KAT5,KDM6A,LOC102724428/SIK1,MCL1,MET,mir-130,mir-154,mir-19,mir-378,MYB,MYL9,PDP1,PIM1,PML,PPP3R2,PSMB8,PSMB9,RAD51,RARA,SAMD9,SAMD9L,SRC,STK24,THBS1,TIMP3	43
Cellular Development	Differentiation of tumor cell lines	0.000776		-1.797	ALKAL2,ARHGAP32,CCN1,CCND1,DAB2,DNAJB11,FN1,FOXP1,IGFBP5,IL1B,IL24,IRF1,JAG1,JUN,LACTB,LIFR,MCL1,MYB,NFKBIA,NRG1,PML,PRKAR2B,RAPGEF3,RARA,SOX6,SRC,ST8SIA1	27
Cardiovascular System Development and Function,Tissue Development	Development of cardiovascular tissue	0.000776		-0.675	AKT3,ANTXR2,ATP1B3,CAMP,CCN1,DAB2,DKK1,EPHA2,F2RL1,FN1,GBP1,IL1B,ITGA2,JUN,KDM6A,MET,mir-130,mir-154,mir-19,NRP2,PIM1,PLAU,PML,THAP1,THBS1,TIMP3,XDH	27
Cellular Development,Cellular Growth and Proliferation	Colony formation of tumor cell lines	0.000964	Decreased	-2.151	BAG3,CCN1,CCND1,CLU,DLX4,DSG3,DUSP6,EPHA2,ETS1,GPRC5A,HAS2,HCAR2,IBSP,IGFBP5,IL1A,JUN,KAT5,KDM6A,LY6K,MET,mir-154,mir-590,MYB,NFKBIA,NRG1,PKNOX2,PLAU,SMURF1,SRC,ST8SIA1,TRIM22	31
Cell Cycle	Arrest in G1 phase of carcinoma cell lines	0.00078			CCN1,CCND1,MET,mir-204,SOX6,SRI,TRPC1,WNT5B	8
Free Radical Scavenging	Synthesis of reactive oxygen species	0.000991	Decreased	-2.222	ARG2,CAMP,CBS/LOC102724560,CCN1,CLU,DLD,ETS1,F2RL1,FAS,FCGR2A,G6PD,HAS2,HBA1/HBA2,IL1B,IL24,LTF,MAPT,MET,mir-590,MPRIP,MTUS1,NFKBIA,NPC1,OLR1,PIM1,PLAU,PNKP,PSMB8,SMAD3,SRC,STK24,TLR6,TRAF3IP2,XDH	34
Cellular Movement	Cell movement of myeloid cells	0.000996	Decreased	-2.499	ARHGAP15,CAMP,CASP1,CCN1,CCND1,CTSV,CXCL17,DOCK11,F2RL1,FAS,FCGR2A,FHL2,FN1,FYB1,GRP,HCAR2,IL1A,IL1B,IL1RL1,IL24,JAM3,KDM6A,LDLR,MALT1,MET,mir-154,MMP7,MTUS1,MYO1E,NFKBIA,NMU,NPC1,PLAU,PLD1,PSMB8,S100A9,SCGB1A1,SEMA3A,SMAD3,SRF,THBS1,TIMP3,TRAF3IP2	43
Cellular Movement,Hematological System Development and Function,Immune Cell Trafficking,Inflammatory Response	Transmigration of phagocytes	0.000819		-1.796	ARHGAP15,CCND1,CTSV,F2RL1,FN1,IL1B,JAM3,LDLR,MET,MYO1E,TIMP3	11
Cancer,Hematological Disease,Hereditary Disorder,Organismal Injury and Abnormalities	Familial myelodysplastic syndrome	0.00083			CCND1,mir-130,mir-378,MYL9,SAMD9,SAMD9L	6
Cancer,Organismal Injury and Abnormalities	Pelvic carcinoma	0.000833		-1.172	ANTXR2,ARID5B,CBS/LOC102724560,CCND1,CDA,CLSPN,CLU,CMTM4,CTNNAL1,CTSV,DAB2,DKK1,DLX4,DST,EIF4A2,EPHA2,EPHB2,F2RL1,FAS,FILIP1L,FOXN2,GPRC5A,H1-2,IER3,IGFBP5,ITGB6,JAG1,JAG2,JAM3,KDM6A,KLK6,KRT80,LIFR,LMOD1,MATN2,MET,mir-130,mir-154,mir-19,MMP13,MTUS1,MYL9,NEDD9,NMU,PDCD2L,PIM1,PMP22,PPP3R2,SERPINB3,SLC45A3,SRPX,TIMP3,TNNT1,USP7,ZNF138	55
Cardiovascular System Development and Function,Organ Morphology,Organismal Development	Morphology of heart ventricle	0.000878			ADAM12,AKAP5,ARG2,CCND1,CLU,CTSV,HAS2,HSPB8,IER3,IL1RL1,JUN,LDLR,LRRC10,MYL9,NFAT5,NFKBIA,NT5E,P2RY6,PLAU,RARA,SEMA3A,SLC39A8,SRI,THBS1,TIMP3,TNS1	26
Cellular Development,Connective Tissue Development and Function,Skeletal and Muscular System Development and Function,Tissue Development	Differentiation of osteoblasts	0.000889		-0.39	ADAR,CCN1,CITED1,DKK1,EPHA2,FAS,FHL2,FOSL1,IGFBP5,JAG1,JUNB,LTF,mir-204,mir-548,PTHLH,SEMA3A,SMAD3,SMURF1,SRC,SUCO	20
Cell Cycle	G1 phase of carcinoma cell lines	0.000912			CCN1,CCND1,MET,mir-204,SOX6,SRI,TRIM39,TRPC1,WNT5B	9
Cardiovascular Disease,Cardiovascular System Development and Function,Organ Morphology,Organismal Development,Organismal Injury and Abnormalities	Abnormal morphology of heart	0.000916			ADAM12,AKAP12,BAG3,BCAS3,CALCRL,CCND1,CDC42EP3,CLU,CTSV,FBXO32,FHL2,FKTN,FN1,FOSL1,G6PD,H1-2,HAS2,HSPB8,IER3,IL1RL1,IRF1,JAG1,JUN,KIF3A,LRRC10,MCL1,mir-19,mir-378,MIR5088,MMP7,MYL9,NFAT5,NFKBIA,NT5E,P2RX4,P2RY6,PIM1,PLAU,PRKAG2,RARA,RASA1,SEMA3A,SLC39A8,SMAD3,SRI,THBS1,TIMP3,TK2,TNS1,TRAF3IP2,TRPC1	51
Cell-To-Cell Signaling and Interaction,Reproductive System Development and Function	Binding of gonadal cell lines	0.000916		-1.353	FN1,ITGA2,ITGA5,JAM3,LTF,OLR1,SERPINB3	7
Cell Death and Survival,Organismal Injury and Abnormalities	Necrosis of prostate cancer cell lines	0.00093		-0.973	AKAP12,AKT3,CASP1,CLU,FAS,FN1,FOSL1,HSPB8,IGFBP5,IL24,JUN,MCL1,MET,mir-130,NFKBIA,NRP2,PIM1,PRKAR2B,SRC	19
Infectious Diseases,Organismal Injury and Abnormalities	Infection by RNA virus	0.00108	Decreased	-4.003	ADAR,ALKBH8,APOBEC3B,ARHGAP32,ARPC1B,ASCC3,BCKDK,CASP1,CD22,CDC40,CDC42EP3,CLU,CTDP1,CXCL17,DAB2,DDX53,DEPDC5,ENC1,EPHA2,ETS1,F2RL1,FAS,FCGR2A,FN1,FNTA,FOXN2,GPT2,HBA1/HBA2,HNRNPU,IFIT3,IL1A,IL1B,IL7R,IRF1,JUNB,KIF3A,LINC00239,LOC102724428/SIK1,LTF,LYSMD2,MGAM,MRPL10,MTNR1A,NPC1,NRG1,NRP2,NT5E,P2RY6,PANK3,PCGF5,PDCD2L,PELI1,PHACTR2,PIM1,PML,PPP3R2,PSD3,PSMB8,PSMB9,RAB6C/RAB6D,RAPGEF3,RARA,RBM7,RS…	80
Cancer,Organismal Injury and Abnormalities,Reproductive System Disease	Genital carcinoma	0.000957		-1.172	ANTXR2,ARID5B,CBS/LOC102724560,CCND1,CDA,CLSPN,CLU,CMTM4,CTNNAL1,CTSV,DAB2,DKK1,DLX4,DST,EIF4A2,EPHB2,F2RL1,FAS,FILIP1L,FOXN2,GPRC5A,H1-2,IER3,IGFBP5,ITGB6,JAG1,JAG2,JAM3,KDM6A,KLK6,KRT80,LIFR,LMOD1,MATN2,MET,mir-130,mir-154,mir-19,MMP13,MTUS1,MYL9,NEDD9,NMU,P2RY6,PDCD2L,PIM1,PMP22,SERPINB3,SLC45A3,SRPX,TIMP3,TNNT1,USP7,ZNF138	54
Drug Metabolism,Lipid Metabolism,Small Molecule Biochemistry	Synthesis of prostaglandin E2	0.000962		-1.557	CCN1,CLU,F2RL1,FAS,FCGR2A,G6PD,IL1A,IL1B,NPC1,NRG1,PTGES2,SMAD3	12
Cell Death and Survival	Anoikis	0.000962		1.321	CEACAM6,DAB2,EPHA2,FAS,FN1,LOC102724428/SIK1,MCL1,PLAU,PML,SRC,THBS1,ZNF367	12
Organismal Injury and Abnormalities	Wound	0.000964		-0.564	CAMP,ETS1,EXT1,FN1,IL1A,ITGA5,ITGB6,JUNB,MMP7,MYB,NRG1,PLAU,PTPN2,SMAD3,ST8SIA1,THBS1,TINAGL1,TRPA1	18
Cell-To-Cell Signaling and Interaction	Binding of colorectal cancer cell lines	0.00109	Decreased	-2.309	FN1,GRP,IL1B,ITGA2,ITGA5,LGALS8,PHLDA1,RASA1,SRC	9
Cancer,Hematological Disease,Immunological Disease,Organismal Injury and Abnormalities	B-cell leukemia	0.000964			ACP2,ADD3,ARID5B,CCND1,CD22,CDC42EP3,DUSP10,EPHA2,FAS,FCGR2A,IKZF3,IL1B,IL7R,IMPA1,KDM6A,MCL1,mir-130,mir-19,MYB,NFASC,PIM1,PPP3R2,PPP6C,RAD51,ROR1,S100A9,SMAD3,SRC,STK24,TLR6,WDR74	31
Dermatological Diseases and Conditions,Inflammatory Disease,Organismal Injury and Abnormalities	Acne vulgaris	0.000964			CA13,CA9,G6PD,IL1A,RARA,TYR	6
Cell-To-Cell Signaling and Interaction	Binding of progenitor cells	0.000964		-1.98	ADAM12,CCN1,FYB1,ITGA2,JAM3,PLAU	6
Cancer,Gastrointestinal Disease,Organismal Injury and Abnormalities	Colorectal adenocarcinoma	0.000972			ASNS,CALD1,CLSPN,CLU,DLX4,EPHA2,ETS1,FAS,JAM3,KRT80,MCL1,mir-154,MMP13,MYL9,NMU,PPP3R2,SRC,SRPX,TNNT1	19
Cell Cycle,Gene Expression	Binding of protein binding site	0.000972		-1.463	CCND1,FAS,FN1,IER3,IL1A,IL1B,IRF1,ITGA2,JUN,LTF,MYB,NFKBIA,NR5A2,NRG1,OLR1,RARA,SMAD3,SRC,SRF	19
Organismal Injury and Abnormalities	Edema	0.000977		0.89	CA13,CA9,CALCRL,CAMP,CCND1,CEACAM6,DSG3,EPHA2,F2RL1,FN1,G6PD,HAS2,HBA1/HBA2,ITGB6,JUN,KIF3A,LDLR,NFAT5,NMU,NR5A2,NT5E,OLR1,PLAU,PTGES2,ROR1,SCNN1B,SERPINB3,SLC39A8,SPRED2,TIMP3,TRPA1,VPS13D	32
Cancer,Hematological Disease,Organismal Injury and Abnormalities	Relapsed hematologic cancer	0.000984			CCND1,CD22,EPHA2,MET,mir-154,NFKBIA,PDP1,PML,PPP3R2,PSMB8,PSMB9,RARA,ROR1,SRC,STK24	15
Organ Morphology,Organismal Development,Organismal Injury and Abnormalities,Renal and Urological Disease,Renal and Urological System Development and Function	Hypertrophy of renal tubule	0.00099			HSD11B2,HSD17B2,RCBTB1	3
Hereditary Disorder,Inflammatory Disease,Organismal Injury and Abnormalities	Muckle-Wells syndrome	0.00099			CASP1,IL1A,IL1B	3
Cell Morphology,Hematological System Development and Function,Tissue Development,Tissue Morphology	Cellularity of bone marrow	0.00099			EFL1,IL1A,PTHLH	3
Cell Death and Survival	Killing of Staphylococcus aureus subsp. aureus	0.00099			CAMP,CTSV,LTF	3
Cellular Development,Cellular Growth and Proliferation	Proliferation of blood cells	0.00115	Decreased	-3.201	CAMP,CBS/LOC102724560,CCND1,CD22,CD6,CLU,DAB2,DSG3,DUSP10,EPHB2,ETS1,F2RL1,FAS,FCGR2A,FN1,FOXP1,FYB1,IKZF3,IL1A,IL1B,IL1RL1,IL24,IL7R,IRF1,ITGA2,ITGA5,JAG1,JAG2,JUNB,LAMTOR2,LDLR,MALT1,mir-19,MYB,NFAT5,NFKBIA,NPC1,NT5E,P2RY6,PELI1,PIM1,PLAU,PLD1,PTPN2,S100A9,SAMD9L,SCGB1A1,SEMA3A,SMAD3,SOX6,SRC,SRF,ST8SIA1,THBS1,TSC22D3,TYR,UNC93B1	57
Embryonic Development,Organismal Development,Tissue Development	Formation of lateral mammary primordia	0.000991			IL1B,NR5A2	2
Cellular Assembly and Organization,Cellular Development	Differentiation of cell membrane leading edge	0.000991			DAB2,JUN	2
Cancer,DNA Replication, Recombination, and Repair,Hematological Disease,Hereditary Disorder,Immunological Disease,Organismal Injury and Abnormalities	Myelodysplasia and leukemia syndrome with monosomy 7	0.000991			SAMD9,SAMD9L	2
Developmental Disorder,Hereditary Disorder,Metabolic Disease,Organismal Injury and Abnormalities,Renal and Urological Disease	Complementation group B molybdenum cofactor deficiency	0.000991			ITGA2,MOCS2	2
Cellular Development,Cellular Growth and Proliferation	Colony formation of gastric cell lines	0.000991			IGFBP5,PKNOX2	2
Carbohydrate Metabolism,Small Molecule Biochemistry	Binding of heparan sulfate proteoglycan	0.000991			MAPT,THBS1	2
Cellular Assembly and Organization,Cellular Function and Maintenance,Protein Trafficking	Organization of F-actin	0.000991			FN1,THBS1	2
Connective Tissue Development and Function,Skeletal and Muscular System Development and Function,Tissue Development	Activation of cartilage tissue	0.000991			IL1A,IL1B	2
Cardiovascular System Development and Function,Organismal Development	Formation of pulmonary artery	0.000991			JUN,JUNB	2
Cell Morphology	Cell rounding of prostate cancer cell lines	0.000991			AKAP12,EPHA2	2
Developmental Disorder,Hereditary Disorder,Organismal Injury and Abnormalities	SAMD9 mutation positive or SAMD9L mutation positive congenital syndrome	0.000991			SAMD9,SAMD9L	2
Cancer,Connective Tissue Disorders,Developmental Disorder,Hematological Disease,Immunological Disease,Ophthalmic Disease,Organismal Injury and Abnormalities,Skeletal and Muscular Disorders	Ocular adnexa mucosa associated lymphoid tissue lymphoma	0.000991			FOXP1,MALT1	2
Cellular Movement	Migration of endometrial stromal cells	0.000991			CBS/LOC102724560,FOSL1	2
Cellular Development,Cellular Growth and Proliferation	Cell proliferation of ovarian cancer cell lines	0.000995		-1.579	CCN1,CCND1,CLU,DAB2,DLX4,FAS,FBXO32,FN1,FOSL1,GLUL,HAS2,NRG1,OGA,RAD51,RARA,SRI	16
Cellular Movement,Hematological System Development and Function,Immune Cell Trafficking,Inflammatory Response	Migration of neutrophils	0.00127	Decreased	-2.36	ARHGAP15,CAMP,FAS,FN1,GRP,IL1B,JAM3,MET,MMP7,MYO1E,PLAU,S100A9,SRF	13
Cell-To-Cell Signaling and Interaction	Binding of stem cells	0.00101		-1.98	CCN1,ITGA5,JAM3,SRF	4
Cellular Assembly and Organization,DNA Replication, Recombination, and Repair	Formation of nuclear bodies	0.00101			COIL,ETS1,HABP4,PML	4
Hematological System Development and Function,Tissue Morphology	Quantity of granulocytes	0.00102		0.062	BAG3,CAMP,CASP1,CD22,CLU,EPHA2,F2RL1,FAS,FCGR2A,FHL2,IL1A,IL1B,IL1RL1,JAM3,LDLR,MAPT,MATN2,MCL1,MMP13,NFKBIA,PML,PRDM11,S100A9,SCNN1B,SMAD3,THBS1,TIMP3,TRAF3IP2	28
Cancer,Gastrointestinal Disease,Organismal Injury and Abnormalities	Hepato-pancreato-biliary cancer	0.00103		1.44	ADAM12,ADAR,ANTXR2,ATP1B3,CA13,CA9,CABYR,CASP1,CCDC66,CCN1,CCND1,CDA,CDC42EP3,CDK14,CEACAM6,CEP41,CLSPN,CXCL17,CYP4F3,DKK1,DLD,DUSP10,EPHA2,ETS1,FANCM,FAS,FBXO32,FN1,GBP1,GLUL,GPT2,H3C11,HBA1/HBA2,IL1A,IL1B,IL1RAP,JAG1,JUN,KAT5,KDM6A,KLK6,LIFR,LINC01559,LOC102724428/SIK1,LPCAT1,MALT1,MCL1,MET,mir-130,mir-190,mir-378,MMP7,MYB,MYO6,NEAT1,NPC1,NR5A2,NRP2,OLR1,PDP1,PLAU,PLK2,PML,PSMB9,PTPN2,RARA,RASA…	82
Cellular Development,Tissue Development	Differentiation of bone marrow cells	0.00104		-0.616	ADAR,DKK1,FAS,FN1,H4C9,IL1B,JAM3,JUN,MCL1,MYB,MYL9,PLEK2,PML,RARA,S100A9,SEMA3A,TSC22D3	17
Organ Morphology	Morphology of skin	0.00106			AKT3,BLMH,CASP14,CBS/LOC102724560,CLDN1,CTSV,DKK1,DSG3,EDA,EDARADD,EPG5,EVPL,F2RL1,IL1RAP,ITGA5,ITGB6,LDLR,NFKBIA,PTPN2,RARA,SMAD3,SRC,THBS1,TIMP3,TYR	25
Cell-To-Cell Signaling and Interaction,Connective Tissue Development and Function	Binding of fibroblasts	0.00107		-1.52	CCND1,FN1,JAM3,LDLR,MRC2,PLAU,PML,SRC	8
Cellular Development,Cellular Growth and Proliferation	Cell proliferation of colorectal cancer cell lines	0.00136	Decreased	-3.281	CCND1,CLSPN,CSAG2/CSAG3,DUSP10,ENC1,F2RL1,FAS,FN1,GRP,IL1B,JAG1,MET,mir-130,mir-154,mir-19,mir-204,NEDD9,NR5A2,NRG1,OGA,PHLDA1,PLD1,PRKAR2B,PTPN2,RAD51,SLC26A2,SMAD3,SRC,THBS1,ZNF382	30
Cellular Movement,Hematological System Development and Function,Immune Cell Trafficking,Inflammatory Response	Cell movement of macrophages	0.00143	Decreased	-2.554	CAMP,CASP1,CCN1,CCND1,CXCL17,DOCK11,F2RL1,FHL2,FN1,HCAR2,IL1A,IL1B,IL24,JAM3,LDLR,MMP7,MTUS1,NPC1,PLAU,PSMB8,SMAD3,THBS1,TIMP3,TRAF3IP2	24
Cellular Development,Cellular Growth and Proliferation	Proliferation of stomach cancer cell lines	0.0011		-1.812	CA9,CDK14,F2RL1,G6PD,IGFBP5,ITGA2,MET,mir-154,mir-204,NRG1,PKNOX2,ROR1	12
Cardiovascular System Development and Function,Cell-To-Cell Signaling and Interaction	Activation of endothelial cells	0.00112		-1.014	CAMP,F2RL1,FOXP1,IL1B,P2RX4,PLAU	6
Cell Death and Survival	Apoptosis of liver	0.00112		0.855	ADAR,CBS/LOC102724560,FAS,IL1B,IRF1,JUN,LDLR,MCL1,MET,NFKBIA,NPC1,SMAD3,STK24,TIMP3	14
Cell Cycle,Gene Expression	Binding of NFkB binding site	0.00112		-1.584	FAS,FN1,IER3,IL1A,IL1B,JUN,LTF,NFKBIA,NRG1,SRC	10
Endocrine System Disorders,Gastrointestinal Disease,Immunological Disease,Metabolic Disease,Organismal Injury and Abnormalities	Insulin-dependent diabetes mellitus	0.00113			ADAMTS6,ARHGAP15,CASP1,CBS/LOC102724560,CD22,CDC42EP3,CTSV,CYP24A1,FCGR2A,H3C11,HBA1/HBA2,IFIT3,IKZF3,IL1A,IL1B,IL7R,MGAM,NT5E,POLR2M,PPP3R2,PSMB8,PSMB9,PTPN2,SAMD9L,SKIV2L,SLC11A2,TGFBI,TMEM140,TRAFD1,TRIM31,USP7,XDH	32
Cell-To-Cell Signaling and Interaction	Adhesion of epithelial cells	0.00145	Decreased	-2.782	DAB2,DSG3,FN1,ITGA2,ITGA5,KLK6,PLAU,RASA1,SMAD3,SRC,TIMP3	11
Cancer,Hematological Disease,Organismal Injury and Abnormalities	Recurrent hematologic cancer	0.00115			CCND1,CD22,EPHA2,MET,mir-154,NFKBIA,PDP1,PML,PPP3R2,PSMB8,PSMB9,RARA,ROR1,SRC,STK24	15
Cellular Development,Cellular Growth and Proliferation,Hematological System Development and Function,Hematopoiesis,Lymphoid Tissue Structure and Development,Tissue Development	Development of mononuclear leukocytes	0.00116		-1.131	ARID5B,CAMP,CASP1,CCND1,CD6,CDA,CTSV,DKK1,DOCK11,DUSP10,EPHB2,ETS1,FAS,FCGR2A,FOSL1,FOXP1,FYB1,IKZF3,IL1A,IL1B,IL24,IL7R,IRF1,JAG1,JAG2,JUN,KAT5,LGALS8,LTF,MALT1,mir-19,MYB,NFKBIA,OTUD7B,P2RY6,PIM1,PSMB8,PSMB9,PTHLH,PTPN2,RARA,RASA1,SMAD3,SRF,ST8SIA1,TLR1,TLR6,TRAF3IP2,ZDHHC7	49
Connective Tissue Disorders,Organismal Injury and Abnormalities,Skeletal and Muscular Disorders	Erosion of joint	0.00116		-1.154	IL1A,IL1B,MMP13,SLC39A8,SMAD3	5
Cell Morphology,Cell-To-Cell Signaling and Interaction,Cellular Assembly and Organization	Loss of intercellular junctions	0.00116			BACE1,ITGA5,MAPT,SNAPIN,THBS1	5
Cell-To-Cell Signaling and Interaction	Response of leukemia cell lines	0.00116		-0.555	FCGR2A,FOXP1,IL1B,MCL1,PELI1,RAPGEF3,RRAS2	7
Developmental Disorder,Hereditary Disorder,Metabolic Disease,Organismal Injury and Abnormalities	Familial amyloidosis	0.00116			BACE1,CLU,LDLR,MAPT,OLR1,PLAU,TGFBI	7
Cellular Assembly and Organization,Tissue Development	Fibrogenesis	0.00117		-1.999	ARHGAP32,BAIAP2L1,CALD1,CCND1,COBL,DKK1,EXT1,F2RL1,FCGR2A,FHDC1,FILIP1L,FN1,GRP,IL1A,IL1B,JAG1,JUNB,LMOD1,MAPT,MET,MPRIP,PIEZO2,RAPGEF3,RASA1,ROBO1,SMAD3,SRC,SRF,TGFBI,THBS1,THSD4,TNS1,WASF1	33
Cancer,Hematological Disease,Organismal Injury and Abnormalities	Bone marrow neoplasm	0.00117			CCND1,CD22,CDA,CDC42EP3,DLX4,DTX3L,EPHA2,ETS1,FAS,FHL2,FNTA,FOXP1,IL1B,IL1RAP,IRF1,ITGA5,JUN,JUNB,KAT5,KDM6A,LOC102724428/SIK1,MCL1,MET,mir-130,mir-154,mir-19,mir-378,MYB,MYL9,PDP1,PIM1,PML,PPP3R2,PSMB8,PSMB9,RAD51,RARA,SAMD9,SAMD9L,SRC,STK24,TIMP3	42
Cellular Movement,Hematological System Development and Function,Immune Cell Trafficking,Inflammatory Response	Chemotaxis of macrophages	0.00118		-0.896	CAMP,CCND1,CXCL17,HCAR2,LDLR,MMP7,MTUS1,PLAU,SMAD3,THBS1,TRAF3IP2	11
Cell-To-Cell Signaling and Interaction,Hematological System Development and Function,Immune Cell Trafficking,Inflammatory Response	Activation of phagocytes	0.0012		-0.717	CAMP,CLU,F2RL1,FAS,FCGR2A,FN1,FOXP1,HSPB8,IL1A,IL1B,IL1RL1,ITGA5,ITGB6,JUN,MAPT,MET,mir-130,NPC1,P2RY6,PELI1,SRC,THBS1,TLR6,TRAF3IP2	24
Connective Tissue Development and Function,Skeletal and Muscular System Development and Function,Tissue Development	Morphology of bone	0.0012			ACP2,ARID5B,CCND1,CTSV,DKK1,DLL3,E2F6,EMX2,EPHB2,EXT1,FHL2,FOSL1,HSD11B2,IBSP,IGFBP5,IL1B,IL7R,ITGA2,JAG2,JUNB,KIF3A,LDLR,LIFR,MMP13,MTNR1A,MYB,P2RY6,PKNOX2,PRKAB2,PTHLH,PTPN2,RARA,SEMA3A,SLC39A14,SMAD3,SMURF1,SOX6,SP8,SPRED2,SRC,TCOF1,THBS1,TSC22D3	43
Cell Death and Survival,Organismal Injury and Abnormalities	Apoptosis of prostate cancer cell lines	0.00125		-1.159	AKAP12,CASP1,CLU,FAS,FN1,FOSL1,HSPB8,IGFBP5,IL24,JUN,MCL1,MET,mir-130,NFKBIA,PIM1,PRKAR2B,SRC	17
Cellular Movement	Migration of cervical cancer cell lines	0.00126		-0.366	CA9,CDKL5,DGKD,DSG3,ETS1,FN1,MTUS1,NEDD9,PLD1,RASA1,SRC	11
Cellular Movement	Cell movement of muscle cells	0.00151	Decreased	-2.765	CCN1,CCND1,CTSV,FN1,HAS2,IGFBP5,LDLR,MET,MMP7,PLAU,SMAD3,THBS1	12
Gastrointestinal Disease,Hepatic System Disease,Organismal Injury and Abnormalities	Liver lesion	0.00129		1.157	ADAM12,ADAR,AKAP12,ANTXR2,ATP1B3,CA13,CA9,CABYR,CASP1,CBS/LOC102724560,CCDC66,CCN1,CCND1,CDA,CDC42EP3,CDK14,CEP41,CLSPN,CYP4F3,DKK1,DLD,DUSP10,EPHA2,ETS1,FANCM,FAS,FCGR2A,FHL2,FN1,FNTA,GBP1,GLUL,GPT2,H3C11,HBA1/HBA2,IER3,IFIT3,IL1A,IL1B,IL1RAP,IL7R,IRF1,ITGA5,JAG1,JAG2,JUN,KAT5,LDLR,LIFR,LOC102724428/SIK1,LPCAT1,MALT1,MCL1,MET,MGAM,mir-130,mir-190,mir-378,MMP13,MMP7,MYO6,NEAT1,NFKBIA,NPC1,NR5A2,N…	90
Hematological System Development and Function,Inflammatory Response,Tissue Morphology	Quantity of neutrophils	0.00131		-0.757	BAG3,CAMP,CASP1,EPHA2,F2RL1,FAS,FCGR2A,FHL2,IL1A,IL1B,JAM3,LDLR,MCL1,MMP13,PML,PRDM11,S100A9,SCNN1B,SMAD3,THBS1,TIMP3,TRAF3IP2	22
Cellular Movement	Haptotaxis of tumor cell lines	0.00131			FN1,ITGA2,RAB11FIP1,SRC	4
Cell Death and Survival	Killing of Staphylococcus aureus	0.00131		0.102	CAMP,CTSV,IL1RL1,LTF	4
Cardiovascular System Development and Function,Tissue Development	Development of endothelial tissue	0.00131		-0.621	AKT3,ANTXR2,ATP1B3,CAMP,CCN1,DAB2,DKK1,EPHA2,F2RL1,FN1,GBP1,IL1B,ITGA2,JUN,MET,mir-130,mir-154,mir-19,NRP2,PIM1,PLAU,PML,THAP1,THBS1,TIMP3,XDH	26
Organismal Injury and Abnormalities	Visceromegaly	0.00132			AKAP12,BAG3,CBS/LOC102724560,CCND1,CDC42EP3,CTSV,ETS1,FAS,FBXO32,FHL2,FKTN,FN1,FOSL1,HSD11B2,HSD17B2,HSPB8,IER3,IKZF3,IL1RL1,IRF1,JUN,LRRC10,MALT1,MCL1,mir-19,mir-378,MIR5088,MMP7,MYL9,MYO1E,NFKBIA,NPC1,NT5E,P2RX4,P2RY6,PIM1,PLAU,PLEK2,PRKAG2,PTPN2,RAPGEF6,RARA,RCBTB1,SEMA3A,SMAD3,SRI,SRPX,TGFBI,TIMP3,TNS1,TRAF3IP2,TRPC1,UNC93B1	53
Cell Death and Survival,Organismal Injury and Abnormalities	Cell death of epithelial cells	0.00132		0.735	ADAR,APOBEC3B,CAMP,CASP1,CBS/LOC102724560,CYP4V2,DAB2,DKK1,DSG3,E2F6,EPHA2,EPHB2,ETS1,FAS,HSPB8,IER3,IGFBP5,IL1B,IL24,IRF1,JUN,KIF3A,LDLR,MAPT,MCL1,MET,NFKBIA,PLAU,PMP22,PTHLH,PTPN2,RAD51,RBM7,SMAD3,SRC,SRF,TIMP3,TRIM39	38
Cell-To-Cell Signaling and Interaction	Binding of blood cells	0.00157	Decreased	-2.879	ARHGAP15,CAMP,CCN1,CCND1,CD22,CD6,DNAJC1,FAS,FCGR2A,FN1,FYB1,HAS2,IL1A,IL1B,IL7R,ITGA2,ITGA5,JAM3,LGALS8,LTF,MYO1E,NEDD9,NT5E,PLAU,RAPGEF6,S100A9,SEMA3A,SRC,THBS1,TRAF3IP2	30
Cellular Development,Cellular Growth and Proliferation,Connective Tissue Development and Function	Proliferation of fibroblast cell lines	0.00136		-1.24	AKAP12,AKT3,ARHGAP32,ARID5B,CCND1,CDC14B,F2RL1,FN1,G6PD,GRP,HSPB8,IER3,IL1B,IRF1,JAG1,JUN,MET,mir-19,NFKBIA,PIM1,PLD1,PML,PRKAR2B,PTHLH,PTPN2,RNF187,SOX6,SRC,THBS1,TSC22D3	30
Cellular Assembly and Organization	Development of cytoplasm	0.00137		-1.791	ARHGAP32,BAIAP2L1,CA9,CALD1,CAMP,CCND1,COBL,EPG5,F2RL1,FCGR2A,FHDC1,FN1,GLUL,GRP,IL1A,IL1B,JAG1,JUNB,LMOD1,MAPT,MET,MPRIP,MRPL10,NMU,PIEZO2,PLAU,RAPGEF3,RASA1,ROBO1,SMAD3,SRC,SRF,TGFBI,THBS1,WASF1	35
Cancer,Cell Death and Survival,Organismal Injury and Abnormalities,Tumor Morphology	Apoptosis of tumor cells	0.00138		-0.162	ADAM12,CASP1,CD22,CLU,ETS1,FAS,HSPB8,IL24,IRF1,JAG1,JUN,MCL1,MET,MYB,PHLDA1,PLAU,RARA,SRC	18
Cellular Growth and Proliferation	Cytostasis	0.0014		-1.349	ADAM12,CBS/LOC102724560,CCN1,CCND1,CLU,CRABP2,ETS1,FAS,IKZF3,IRF1,JAG1,JUN,MET,NFKBIA,PRKAR2B,RARA,RRAS2,SMAD3,SRC,USP7	20
Cancer,Gastrointestinal Disease,Organismal Injury and Abnormalities	Development of digestive organ tumor	0.0014		0.282	ASNS,CALD1,CASP1,CCN1,CCND1,CEACAM6,CLDN1,CLSPN,CLU,DLX4,EFCAB11,EIF4A2,EPHA2,ETS1,FANCM,FAS,FN1,H1-2,IGFBP6,IL1A,JAM3,JUN,KDM6A,KRT80,LIFR,MCL1,MET,mir-154,MMP13,MMP7,MYL9,NMU,PARPBP,PHLDA1,PLAU,PLEK2,PMP22,PPP3R2,PSMB9,S100A9,SLC39A14,SMAD3,SPRR2A,SRC,SRI,SRPX,THBS1,TNNT1,ZNF24	49
Developmental Disorder,Organismal Injury and Abnormalities,Renal and Urological Disease	Congenital anomalies of kidney and urinary tract	0.0014			ARMC9,CALD1,CCND1,CEP41,CLU,DNAJB11,EMX2,EPHB2,F2RL1,FILIP1L,FYB1,JAG1,LIFR,MATN2,mir-19,MKS1,NPHP3-ACAD11,PCSK5,PML,RARA,ROBO1,SP8,TMEM216	23
Cellular Development,Cellular Function and Maintenance,Cellular Growth and Proliferation	Assembly of cells	0.0014		-0.825	AKT3,ANTXR2,ATP1B3,CAMP,CCN1,DAB2,DKK1,F2RL1,FN1,GBP1,IL1B,ITGA2,JUN,MET,mir-130,mir-154,mir-19,NRP2,PIM1,PLAU,PML,SMAD3,SRF,THAP1,THBS1,XDH	26
Molecular Transport	Transport of divalent cations	0.00142			CACNA1G,CALCRL,CD22,F2RL1,MCUB,MYB,P2RX4,PTHLH,SLC11A2,SLC39A14,SLC39A8,SRI,TRPA1,TRPC1,TRPV6	15
Protein Synthesis	Synthesis of protein	0.00142		-0.478	CBS/LOC102724560,CD22,DNAJC1,EIF4A2,ENC1,FAS,FN1,FOSL1,GEMIN5,IGFBP5,IL1B,IL7R,JUN,JUNB,METTL18,NPC1,NRG1,PIM1,PLD1,PTHLH,PUS7,RARA,RRBP1,S100A9,SAMD9L,SRF,STK24,TCOF1,THBS1	29
Cancer,Hematological Disease,Immunological Disease,Organismal Injury and Abnormalities	Acute leukemia	0.00142			ADD3,ARID5B,CCND1,CD22,CDA,DLX4,EPHA2,ETS1,FAS,FOXP1,IL1B,IL7R,IRF1,ITGA5,JUNB,KAT5,KDM6A,MCL1,mir-130,mir-154,mir-19,MYB,PDP1,PML,PPP3R2,PSMB8,PSMB9,PTPN2,RAD51,RARA,RASA1,RHOBTB1,SAMD9,SAMD9L,SRC,STK24,USP7,XDH	38
Cellular Development,Cellular Growth and Proliferation	Cell proliferation of melanoma cell lines	0.00164	Decreased	-2.547	AKT3,ASNS,CCND1,CSAG2/CSAG3,DDX53,DKK1,DUSP6,EPHA2,ETS1,HECTD2,HSPB8,JUN,MMP7,MYB,NRG1,PTPN2,ST8SIA1,THBS1	18
Cellular Movement,Skeletal and Muscular System Development and Function	Migration of muscle cells	0.00176	Decreased	-2.592	CCN1,CCND1,CTSV,FN1,HAS2,IGFBP5,LDLR,MET,MMP7,PLAU,THBS1	11
Cancer,Organismal Injury and Abnormalities,Reproductive System Disease	Female genital tract serous carcinoma	0.00145			ARID5B,CBS/LOC102724560,CDA,CLU,CMTM4,CTNNAL1,DAB2,DKK1,DST,EIF4A2,EPHB2,F2RL1,FILIP1L,FOXN2,GPRC5A,H1-2,IGFBP5,JAG2,JAM3,KLK6,LIFR,LMOD1,MATN2,MET,NMU,PDCD2L,PMP22,TIMP3,TNNT1,USP7,ZNF138	31
Cancer,Organismal Injury and Abnormalities	Pelvic serous carcinoma	0.00145			ARID5B,CBS/LOC102724560,CDA,CLU,CMTM4,CTNNAL1,DAB2,DKK1,DST,EIF4A2,EPHB2,F2RL1,FILIP1L,FOXN2,GPRC5A,H1-2,IGFBP5,JAG2,JAM3,KLK6,LIFR,LMOD1,MATN2,MET,NMU,PDCD2L,PMP22,TIMP3,TNNT1,USP7,ZNF138	31
Cellular Movement	Movement of keratinocyte cancer cell lines	0.00147		0.128	CAMP,DSG3,FN1,NEDD9,RASA1,SEMA3A	6
Cellular Compromise	Disassembly of actin filaments	0.00147		-0.625	F2RL1,FAS,MICAL2,PLEKHH2,SPECC1L,SRC	6
Dermatological Diseases and Conditions,Organismal Injury and Abnormalities	Acanthosis	0.00147		-1.109	CTSV,DSG3,F2RL1,IL1A,NFKBIA,SMAD3	6
Organismal Injury and Abnormalities,Reproductive System Disease	Abnormal growth in endometrium	0.00148			AGPAT3,AKT3,ANTXR2,ARID5B,CBS/LOC102724560,CCND1,CDA,CLSPN,CLU,DKK1,DLX4,DST,EDARADD,EIF4A2,EPHB2,F2RL1,FILIP1L,GPRC5A,H1-2,IGFBP5,IGFBP6,IL1B,JAM3,KDM6A,KLK6,KRT80,LIFR,LMOD1,MATN2,mir-130,mir-154,MYL9,NMU,OLFML2A,PMP22,PRKAG2,RAD51,SRPX,TIMP3,TNNT1	40
Lipid Metabolism,Molecular Transport,Small Molecule Biochemistry	Release of eicosanoid	0.00189	Decreased	-2.247	CAMP,F2RL1,FAS,FCGR2A,IL1A,IL1B,NMU,P2RX4,PLD1,SRC	10
Cell Death and Survival,DNA Replication, Recombination, and Repair	Fragmentation of DNA	0.00151		0.028	APOBEC3B,CAMP,CLU,FAS,IGFBP5,JUN,MCL1,NFKBIA,NRG1,PML,SRC,TAF4B	12
Cellular Development,Cellular Growth and Proliferation	Cell proliferation of hepatoma cell lines	0.00152		-0.771	ASNS,BAIAP2L1,CCND1,CDK14,DDX53,ELL,F2RL1,FAS,FHL2,GALNT2,GRP,H1-2,IL24,IRF1,MET,NR5A2,PTHLH,SMAD3,SOX6,SRC,SRF,TRIM39	22
Immunological Disease,Inflammatory Disease,Organismal Injury and Abnormalities	Systemic lupus erythematosus	0.00154		-0.686	ADAMTS6,ADAR,ARHGAP32,ARID5B,CAMP,CD22,CLU,CSAG2/CSAG3,CYP2S1,DTX3L,ERAP2,ETS1,FAS,FCGR2A,GBP1,IFIT3,IKZF3,IL1B,JAG1,JAG2,JUNB,LTF,MCL1,mir-154,MXRA7,MYO6,PSD3,S100A9,SAMD9L,SKIV2L,SPRED2,TRAF3IP2,TRIM22	33
Molecular Transport,Nucleic Acid Metabolism,Small Molecule Biochemistry	Accumulation of cyclic GMP	0.00155			CBS/LOC102724560,ETS1,THBS1	3
Cellular Movement	Chemorepulsion of brain cells	0.00155			NRP2,ROBO1,SEMA3A	3
Dermatological Diseases and Conditions,Developmental Disorder,Organismal Injury and Abnormalities	Hypohidrotic ectodermal dysplasia	0.00155			EDA,EDARADD,NFKBIA	3
Connective Tissue Development and Function,Skeletal and Muscular System Development and Function	Resorption of bone organ	0.00155			IL1A,IL1B,PTHLH	3
Cellular Movement,Nervous System Development and Function	Chemorepulsion of neurons	0.00155			NRP2,ROBO1,SEMA3A	3
Cellular Movement	Invasion of lung cell lines	0.00155			EPHA2,FOSL1,SRC	3
Cancer,Connective Tissue Disorders,Organismal Injury and Abnormalities,Skeletal and Muscular Disorders	Hyperplasia of joint	0.00155			IL1A,IL1B,MMP13	3
Cellular Assembly and Organization,Cellular Function and Maintenance,Tissue Development	Formation of actin stress fibers	0.00155		-0.671	ARHGAP32,CALD1,CCND1,FHDC1,FN1,GRP,IL1A,JAG1,JUNB,MET,MPRIP,PIEZO2,RAPGEF3,ROBO1,SMAD3,SRC,SRF,TGFBI,THBS1	19
Connective Tissue Development and Function,Skeletal and Muscular System Development and Function,Tissue Development	Volume of bone	0.00156			DKK1,HSD11B2,IBSP,IGFBP5,IL7R,LIFR,MMP13,P2RY6,PTHLH,PTPN2,SEMA3A,SLC39A14,SMURF1,TSC22D3	14
Neurological Disease,Organismal Injury and Abnormalities	Seizures	6.97e-07	Increased	2.066	ACP2,AKAP5,AKT3,ALG13,ARHGAP32,ARID5B,ARRDC3,BACE1,BAG3,CA13,CA9,CACNA1G,CALCRL,CCN1,CDKL5,DEPDC5,DUSP6,ENC1,FCGR2A,HBA1/HBA2,HNRNPU,IL1B,IMPA1,JUN,JUNB,KAT5,LDLR,LOC102724428/SIK1,MAPT,MCL1,mir-154,mir-204,mir-378,MTNR1A,NNAT,NRG1,NRP2,PDP1,PLK2,PMP22,PNKP,RAPGEF3,SH3GL3,SIPA1L1,SLC39A14,SRPX2,ST8SIA1,ZNF24	48
Cellular Development,Connective Tissue Development and Function,Tissue Development	Differentiation of connective tissue cells	0.00157		-1.138	ADAR,ARID5B,CCN1,CCND1,CITED1,DKK1,DUSP10,EPHA2,EXT1,F2RL1,FAS,FHL2,FN1,FOSL1,FOXP1,HAS2,HNRNPU,IGFBP5,IL1A,IL1B,IL1RL1,JAG1,JUN,JUNB,LTF,mir-204,mir-548,MYT1L,NRG1,PIM1,PLAU,PSMB8,PTHLH,RAPGEF3,RARA,SEMA3A,SLC39A14,SMAD3,SMURF1,SOX6,SRC,SUCO,TSC22D3,WNT5B	44
Organismal Development,Skeletal and Muscular System Development and Function	Morphology of limb	0.00158			ARID5B,CBS/LOC102724560,DKK1,IBSP,IGFBP5,ITGA2,JAG2,MMP13,PKNOX2,PTHLH,PTPN2,RARA,ROR1,SEMA3A,SLC39A14,SMAD3,SP8,SPRED2,SRC,SRF,TCOF1,THBS1,TSC22D3,WNT5B	24
DNA Replication, Recombination, and Repair	Degradation of DNA	0.0016		-0.334	APOBEC3B,CAMP,CLU,FAS,IGFBP5,JUN,MCL1,NFKBIA,NRG1,PML,RAD51,SRC,TAF4B	13
Cancer,Hematological Disease,Immunological Disease,Organismal Injury and Abnormalities	T-cell malignant neoplasm	0.0016		1	ADAR,ARHGAP15,ARID5B,BBX,CALD1,CCN1,CCND1,CD22,CEP41,CLU,DLX4,EPHA2,ETS1,FAS,FN1,FOXP1,IER3,IFIT3,IL7R,ITGA5,JAM3,JUN,JUNB,KDM6A,LIFR,MCL1,MET,mir-19,mir-378,mir-590,MYB,NFKBIA,PIM1,PPP3R2,PTPN2,RARA,RASA1,RHOBTB1,SRC,SRPX,TIMP3,TNS1,TRAFD1,USP7	44
Cardiovascular System Development and Function,Cell-To-Cell Signaling and Interaction	Binding of endothelial cells	0.00162		-0.497	CCN1,ETS1,FAS,FN1,HAS2,IL1A,IL1B,ITGA2,LGALS8,MET,NFKBIA,NT5E,OLR1,TGFBI,THBS1,TIMP3	16
Cancer,Gastrointestinal Disease,Hepatic System Disease,Organismal Injury and Abnormalities	Hepatocellular carcinoma	0.00163		-0.128	ADAM12,ADAR,ANTXR2,ATP1B3,CA13,CA9,CABYR,CCN1,CCND1,CDA,CDC42EP3,CDK14,CEP41,CLSPN,CYP4F3,DLD,DUSP10,EPHA2,ETS1,FAS,FN1,GBP1,GLUL,GPT2,H3C11,HBA1/HBA2,IL1A,IL1RAP,JAG1,JUN,KAT5,LIFR,LPCAT1,MET,mir-130,mir-190,mir-378,MMP7,MYO6,PLAU,PML,PSMB9,PTPN2,RARA,RRBP1,SAMD9L,SLC45A3,SMAD3,SRF,SRPX,THBS1,TNNT1,UGT1A9 (includes others),XDH	54
Neurological Disease,Organismal Injury and Abnormalities	Seizure disorder	5.99e-06	Increased	2.066	ACP2,AKAP5,AKT3,ALG13,ARHGAP32,ARID5B,ARRDC3,BACE1,BAG3,CA13,CA9,CACNA1G,CALCRL,CCN1,CDKL5,CLU,DEPDC5,DUSP6,ENC1,FCGR2A,FOXP1,GATM,HBA1/HBA2,HNRNPU,IL1B,IMPA1,JUN,JUNB,KAT5,LDLR,LOC102724428/SIK1,MAPT,MCL1,mir-154,mir-204,mir-378,MTNR1A,NNAT,NRG1,NRP2,PDP1,PLK2,PMP22,PNKP,RAPGEF3,SH3GL3,SIPA1L1,SLC39A14,SRPX2,ST8SIA1,TRAPPC4,ZNF24	52
Cell Cycle,Gene Expression	Binding of C/EBP binding site	0.00167			IL1B,IRF1,NR5A2,SMAD3	4
Developmental Disorder,Hereditary Disorder,Neurological Disease,Organismal Injury and Abnormalities,Psychological Disorders	Familial behavioral deficit	0.00167			GATM,KAT5,PUS7,SOX6	4
Cardiovascular Disease,Organismal Injury and Abnormalities	Aneurysm	0.0017			CBS/LOC102724560,FAS,IL1A,MMP13,MMP7,PIM1,PLAU,PPIL4,RRBP1,SMAD3,THSD4,TIMP3	12
Cardiovascular System Development and Function,Cellular Development,Cellular Function and Maintenance,Cellular Growth and Proliferation,Organismal Development,Tissue Development	Cell proliferation of vascular endothelial cells	0.00173		-0.54	AKT3,ANTXR2,ATP1B3,CAMP,DAB2,DKK1,F2RL1,FN1,IL1B,mir-130,mir-154,NRP2,PLAU,PML,THBS1	15
Cellular Movement	Cellular infiltration by myeloid cells	0.00174		-1.996	ARHGAP15,CASP1,CCN1,CXCL17,F2RL1,FAS,IL1A,IL1B,IL1RL1,IL24,JAM3,KDM6A,LDLR,MALT1,MET,mir-154,NFKBIA,NMU,NPC1,PLAU,PLD1,PSMB8,S100A9,SCGB1A1,SMAD3,TIMP3,TRAF3IP2	27
Organismal Injury and Abnormalities,Organismal Survival	Organismal death	6.21e-05	Increased	9.137	ADAM12,ADAR,AKAP12,AKT3,ALG13,ANTXR2,ARID5B,BACE1,BAG3,BCAS3,BCKDK,BLMH,CA13,CA9,CALCRL,CAMP,CASP1,CBS/LOC102724560,CCN1,CCND1,CD22,CDA,CITED1,CLDN1,CLSPN,CRABP2,CTSV,CYP24A1,DAB2,DGKD,DKK1,DLD,DLL3,DLX4,DNAJC6,DSG3,E2F6,ELL,EMX2,EPG5,EPHB2,ETS1,EXT1,F2RL1,FANCM,FAS,FKTN,FN1,FOSL1,G6PD,H1-2,HAS2,HHAT,HNRNPU,HSD11B2,HSD17B2,HSPB8,IDE,IGFBP5,IKZF3,IL1A,IL1B,IL1RL1,IL24,IMPA1,IRF1,ITGA5,JAG1,JAG2,JA…	166
Hereditary Disorder,Organismal Injury and Abnormalities,Renal and Urological Disease	Hereditary kidney disease	0.0018			AKT3,ARMC9,CA13,CA9,CALD1,CCND1,CEP41,CEP83,CLU,DNAJB11,F2RL1,FILIP1L,FN1,FYB1,GATM,ITGA2,MATN2,MET,mir-19,MKS1,MYO1E,NPHP3-ACAD11,PML,SCNN1B,SLC2A9,TMEM216,XDH	27
Cell-To-Cell Signaling and Interaction	Adhesion of breast cancer cell lines	0.0018		-1.942	CCND1,EPHA2,ETS1,FN1,MET,MYO6,NRG1,RASA1,THBS1	9
Cancer,Dermatological Diseases and Conditions,Organismal Injury and Abnormalities	Papilloma	0.00181		0.893	CCND1,CLU,IGFBP5,IL1A,MYH8,PML,PPP6C,PTPN2,S100A9,SMAD3,THBS1,TRAF3IP2	12
Cell Death and Survival,Organismal Injury and Abnormalities	Cell death of splenocytes	0.00181		-1.2	CASP1,ETS1,FAS,KLK6,MCL1,mir-130,PML	7
Cancer,Organismal Injury and Abnormalities	Ductal carcinoma	0.000589	Increased	2.619	ANXA9,CCDC66,CCN1,CCND1,CDC42EP3,CORO6,CXCL17,DST,EPHA2,FN1,FOSL1,HSPB8,IER3,IL1A,KDM6A,LINC01559,LOC102724428/SIK1,MCL1,MET,MICAL2,mir-130,mir-19,MMP7,NR5A2,NRP2,OTUD7B,PLAU,PLK2,PML,RAB11FIP1,RASA1,ROBO1,SEMA3A,SRC,THBS1,TIMP3,UGT1A9 (includes others)	37
Cardiovascular Disease,Cardiovascular System Development and Function,Organismal Injury and Abnormalities	Abnormal morphology of cardiovascular system	0.00185			ADAM12,AKAP12,BAG3,BCAS3,CALCRL,CBS/LOC102724560,CCND1,CDC42EP3,CLU,CTSV,FBXO32,FHL2,FKTN,FN1,FOSL1,G6PD,H1-2,HAS2,HSPB8,IER3,IL1B,IL1RL1,IRF1,ITGA5,JAG1,JUN,KIF3A,LDLR,LRRC10,MCL1,mir-19,mir-378,MIR5088,MMP7,MYL9,MYO1E,NFAT5,NFKBIA,NT5E,P2RX4,P2RY6,PIM1,PLAU,PRKAG2,RARA,RASA1,SEMA3A,SLC39A8,SMAD3,SRI,THBS1,TIMP3,TK2,TNS1,TRAF3IP2,TRPC1	56
Cellular Development,Cellular Growth and Proliferation,Hematological System Development and Function,Hematopoiesis,Lymphoid Tissue Structure and Development,Tissue Development	Hematopoiesis of mononuclear leukocytes	0.00185		-0.935	ARID5B,CAMP,CASP1,CCND1,CD6,CDA,CTSV,DKK1,DOCK11,DUSP10,EPHB2,ETS1,FAS,FCGR2A,FOSL1,FOXP1,FYB1,IKZF3,IL1A,IL1B,IL24,IL7R,IRF1,JAG1,JAG2,JUN,KAT5,LGALS8,LTF,MALT1,mir-19,MYB,NFKBIA,OTUD7B,P2RY6,PIM1,PSMB8,PSMB9,PTPN2,RARA,RASA1,SMAD3,SRF,ST8SIA1,TLR1,TLR6,TRAF3IP2,ZDHHC7	48
Cancer,Hematological Disease,Immunological Disease,Organismal Injury and Abnormalities	Chronic leukemia	0.00186			ACP2,CCND1,CD22,CDA,CDC42EP3,DUSP10,ENC1,EPHA2,FAS,FCGR2A,FNTA,IKZF3,IL1B,IL1RAP,IMPA1,JUN,MCL1,mir-130,MYB,PIM1,PPP3R2,PPP6C,RAD51,ROR1,S100A9,SMAD3,SRC,STK24,TLR6,WDR74	30
Endocrine System Disorders,Gastrointestinal Disease,Metabolic Disease,Organismal Injury and Abnormalities	Diabetes mellitus	0.00188		-1.039	ACAD11,ADAMTS6,ARG2,ARHGAP15,ATP1B3,BACE1,BATF3,CA13,CA9,CASP1,CBS/LOC102724560,CCN1,CCND1,CD22,CDC42EP3,CLU,CMKLR2,CTSV,CYP24A1,DKK1,DNAJC6,EFCAB13,EIF4A2,ELL,ELOVL7,FAS,FCGR2A,FN1,FOXP1,GALNT2,GATM,GLUL,H3C11,HBA1/HBA2,HCAR2,IDE,IFIT3,IKZF3,IL1A,IL1B,IL24,IL7R,IRF1,JAG1,JUN,KDM6A,LDLR,MCUB,MGAM,mir-130,mir-154,mir-19,mir-190,mir-204,mir-378,MTNR1A,MYO3B,NFKBIA,NRP2,NT5E,OLR1,PIEZO2,PLD1,POLR2M,…	87
Developmental Disorder,Neurological Disease,Organismal Injury and Abnormalities	Intellectual disability and neurologic features	0.00188			FOXP1,HNRNPU,KAT5,KAT8,PUS7,SOX6,SRPX2,WASF1	8
Connective Tissue Disorders,Organismal Injury and Abnormalities,Skeletal and Muscular Disorders,Tissue Morphology	Damage of cartilage tissue	0.00188		-1.656	FAS,FCGR2A,IL1A,IL1B,IL1RL1,MMP13,SLC39A8,SMAD3	8
Developmental Disorder,Neurological Disease,Organismal Injury and Abnormalities	Congenital neurological disorder	0.00183	Increased	2.114	AKT3,ARMC9,ASNS,BACE1,CBS/LOC102724560,CCND1,CDC40,CDKL5,CEP19,CEP41,CLU,CTDP1,DLD,DUSP6,E2F6,EMX2,EPG5,F2RL1,FAS,FKTN,GATM,GLUL,HHAT,HSD17B2,JAM3,KAT8,KDM6A,LDLR,LOC102724428/SIK1,MAPT,mir-130,mir-649,MKS1,MTNR1A,MYH8,NPHP3-ACAD11,NRP2,OLR1,PIEZO2,PIGL,PLAU,PNKP,PUS7,RAD51,RARA,RASA1,ROR1,RRAS2,SEMA3A,SESTD1,SLC2A1-DT,SLC39A14,SMAD3,SMURF1,SP8,SPRED2,SRPX2,TCOF1,TIMP3,TK2,TMEM216,TRAPPC4	62
Cell-To-Cell Signaling and Interaction	Adhesion of hematopoietic cell lines	0.00191		-1.4	CCN1,FN1,ITGA2,LTF,PLAU,SRC	6
Auditory Disease,Dermatological Diseases and Conditions,Organismal Injury and Abnormalities	Cholesteatoma formation	0.00191			CEACAM6,FN1,MMP7,S100A9,SERPINB3,SPRR1B	6
Cell Morphology,Cellular Assembly and Organization,Cellular Development,Cellular Function and Maintenance,Cellular Growth and Proliferation,Embryonic Development,Nervous System Development and Function,Organismal Development,Tissue Development	Growth of dendrites	0.00191		-1.231	COBL,IL1B,KIF3A,NRG1,SEMA3A,SYNPO	6
